# Supplementary material for: Secondary structure models of 18S and 28S rRNAs of the true bugs based on complete rDNA sequences of Eurydema maracandica Oshanin, 1871 (Heteroptera, Pentatomidae)
Source: Zookeys. 2013 Jul 30;(319):363–77. doi: 10.3897/zookeys.319.4178 (PMC3764533; doi:10.3897/zookeys.319.4178)
Supplement: Supplementary file 2 — Alignment of 18S rDNA sequence of Heteroptera. (doi: 10.3897/zookeys.319.4178.app2) File format: DNA and Protein Sequence Alignment (fas). [file ZooKeys-319-363-s002.fas]

>JX997807 Eurydema_maracandica_
~~~~~~~~~~~~~~~~~~~~~~GTAGTCATATGCTTGTCTCAAAGCTTAAGCCATGCAAG
T~CTCAGTACGAG~CTGAC~TTAAAGTGAAACC~GCAAAAGGC~TCAGTAAACCGG~TCA
TAGTTTACCGGAT~~~~~ATATGCCACTC~~~~~~ACGTGGATAAC~TGTGGTAATTCTA
GAGCTAATACATGCAACC~AAGT~CCCGACCA~~GCGA~TGGAAAGGACGC~TTTTATTG
GA~~~TCAAAACCATT~CGCCCGG~~~CTCGC~~~~~~~CCGGGCG~TC~~TGCTTGATG
~ACTCTAGATAACACC~~GCAGAT~CGCAC~GGTCACA~GTACCGGCG~ACGTATCCGTC
AAA~~TGTCTGA~CTTATCA~GCTGTC~GATGGTAGACTC~TGT~GTCTACCATGGCGCT
CACGGGTAACGGGGAATCA~GGGTTCGATTCCGGAGAGGGAGCCTGAGAAACGGCTACCA
CATCCAAGGAAGGCAGCAGGCACGCAAATTACCCACTCCCGGCACGGGG~AGGTAGTGAC
AAAAAATAACGATACGGG~ACTC~ATCCGAGGCCCCGTAATC~GGAATGAGAACA~~CCC
TAAATCCTTTAACGAGGATCT~ATTGG~AGGGCAAGT~CTGGTGCCAGCAGC~CGCGGTA
ATTCCAGCT~CCAATA~GCGTATATTAAA~GTTGTTGCGGTTAAAAAGCTCGTAGTTGGT
TCT~GCGTGCCACGCTGTCGGTTCACC~GCCTGTCGGTG~CAACTGGCATGC~CGTGGCA
TGTCCTG~TCGGTGGCCG~AC~~~~GGGCTCCGCGGCG~~~~~~~CGCCCCACTCGCT~C
ACGCGTGTGGGTCGACGCGCCGTGTT~GTCCTCGT~~TGGCCGGCT~CAATCCTACCGCG
G~TGCTCTTAAACGA~GTGTCGAGGTA~GGCCGACACTGTTTACTTT~GAACAAATTAGA
GTGCTTCAA~GCA~GGCTCTGAAAGCA~GCCT~GAATAGTG~~GTGCATGGAATAATGGA
ACAGGACCTTGGTTCTATTTT~GTTGG~~TTTCCGGAATCCAA~GGTAATGATCAATA~A
GGACAG~GCGGGGGCAT~TCGTATTGCG~ACGTTAGA~~~~~~~~~~~~~~~~~~GGTGA
AATTCTTGGATC~GTCGCAAGACGCACTAGAGCGAAAGCATTTACCAAGTATGTCTTAAT
T~~~~~~~~~~~~~~~~~~~~~~~~~~~~~~~~~~~~~GAT~CAAGAACGAAAGTTAG~~
~~~~AGGTT~~~~~CGAAG~~~~~~~~~~GCGATCAGATACCGCCCTAGTTCTAACCATA
AACGATGCCAG~CCAGCGA~TCCGCCGATGTTCCTCCGA~TGACTCG~GCGGGGA~GCTT
T~CCCCGGGAAACCA~AA~GCTTTTGGGTTCCGGGGGAAGTATGGTTGCAAA~GCTGAAA
CTTAAAGGAATTGACGGAAGGGCACCACC~AGGAGTGGA~GCCTGCGGCTT~AATTTGAC
TCAACACGGGAAACCTCACCAGGCCCGGACATTGGAAGGATTGACAGATCGATAGCTCTT
TCTCGATTCAGTGGGTAGTGGTGCATGGCCGTTCTTAGTTGGTGGACTGATTTGTCTGGT
TAATTCCGATAACGAACGAGACTCT~GACCTATTAACTAGGCGCT~~CCCGGTATA~~AA
TA~~~~~CCTACCGGCG~ACAATTAT~TCTTCTTAAGGGGACAGGCGGCTCTCAGCCGCA
CGAGATTGAGCAATAACAGGTCTGTGATGCCCTTAGATGTTCTGGGCC~GCACGCGCGCT
ACACTGAA~GGAATCAGC~GTGTT~~CTCCCCTGT~CCGAAAGGTCCGGGCAA~CCCGCT
GAACCTCCTTCGTGCT~AGGAATTGGGGCTTGCAATTGTTCCCCAT~GAAC~GAGGAATT
CCCAGTAAGCGCGAGTCATAA~GCT~CGCGTTGATTACGTCCCTGCCCTTTGCACACACC
GCCCGTC~GCTACTACCG~ATTGAATGATTTAGTGAGG~T~CTTCGGACCGGCGGT~~AA
CAGGC~ACCGG~CTCGT~~~CCGGTATCGG~TT~TCGCTGGAAAGATGACC~GAACTTGA
TCATTT~AGAGGAAGTAAAAGTCGTAACAAGGTTTCCGTAGGTGAACCTGCGGA~~~~~~
~~~~~~~~~~~~~~~~~~~~~~~~~~~~~~~~~~~~~~~~~~~~~~~~~~~~~~~~~~~~
~~~~~~~~~~~~~~~~~~~~~~~~~~~~~~~~~~~~~~~~~~~~~~~~~~~~~~~~~~~~
~~~~~~~~~~~~~~~~~~~~~~~~~~~~~~~~~~~~~~~~~~~~~~~~~~~~~~~~~~~~
~~~~~~~~~~~~~~~~~~~~~~~~~~~~~~~~~~~~~~~~~~~~~~~~~~~~~~~~~~~~
~~~~~~~~~~~~~~~~~~~~~~~~~~~~~~~~~~~~~~~~~~~~~~~~~~~~~~~~~~~~
~~~~~~~~~~~~~~~~~~~~~~~~~~~~~~~~~~~~~~~~~~~~~~~~~~~~~~~~~~~~
~~~~~~~~~~~~~~~~~~~~~~~~~~~~~~~~~~~~~~~~~~~~
>gi|229458388|gb|FJ372645.1|_Stenopirates_sp._YT-2009_18S_ribosomal_RNA_gene_partial_sequence
~~~~~~~~~~~~~~~~~~~~~~~~~~~~~~~~~~~~GTTTTCAAAGCTAAGCCATGCAAG
T~GTCAGT~GAAGTCC~~A~ATTTGGTGAA~CC~GCGAAAGGC~TCATTAAATCAG~TTA
TG~TTCACTAGAG~CAAAAGTACCTT~GGGTAA~~CTGGGAATAAC~TGTGGTAATTCTA
GAGCTAATACATGCATAA~CAG~~CCCGACCT~~~CAA~TGGTAAGGACGC~TTTTATTA
GA~~~TCAAAACTAAA~CGG~~~~~~~TTTTA~~~~~~~CCGATTT~~~~~TAC~TGATG
~ACTCTGAATAACACC~~GCTGAT~CGTAT~GGCCTT~~GCGCCGACG~ACTCTTCTTTC
AAA~~TGCCTGA~CTTATCA~ACTGTC~GATGGTAGATTC~TAC~GCCTACCATGGTTGT
TACGGGTGACGGGGAATCA~GGGTTCGATTCCGGAGAGGGAGCCTGAGAAACGGCTACCA
CATCCAAGGAAGGCAGCAGGCGCGCAAATTACCCAATTCCGGCACGGAG~AGGTAGTGAC
AAAAAATACCAATACAGG~ACTC~TTCCGAGGCTCTGTAATT~GGAATGAGTACA~~CTT
TAAATCCTTTAGCAAGGATCC~ATTGG~AGGGCAAGT~CTGGTGCCAGCAGC~CGCGGTA
ATTCCAGCT~CCAATA~GCGTATATTAAA~GTTGTTGCGGTTAAAAAGCTCGTAGTTGGT
TCT~GTGTCACTCTCGTCCGGTATGCT~AT~TGATGGCATGACTGGAAGTGTTAGGGTGA
TGTCCCA~TCGGTGGCTT~TT~~~~GTGA~TTGCAAAT~~TATATTTGGC~~~~~~TGAT
GGTAACTGATGTCAG~~~~~TTGGTTTGTATATCCATTTGCCTATTTTAATCCTGCTTCG
G~TGCTCTTTATCGA~GTGTCGTGGTA~GGCCGATA~CGTTTACTTT~GAACAAATTAGA
GTGCTCAAA~GCA~GGC~TAATATCT~~GCCT~GAATAGTG~~GTGCATGGAATAATGGA
ATAGGACTTCGGTTCTATTTT~GTTGG~~TTTTCGGAATCCGA~GGTAATGATCAATG~T
GGACAG~TCGGGGGCAT~CCGTATTGCG~ACGTTAGA~~~~~~~~~~~~~~~~~~GGTGA
AATTCTTGGATC~GTCGCAAGACGAACTAAAGCGAAAGCATTTGCCAAGTATGTCCTAGT
~~~~~~~~~~~~~~~~~~~~~~~~~~~~~~~~~~~~~~GAT~CAAGAACGAAAGTTAG~~
~~~~AGGTT~~~~~CGAAG~~~~~~~~~~GCGATCAGATACCGCCCTAGTTCTAACCATA
AACGATGCCAGGCCAGCGA~TCCGCCGTTGTTCGTTATTA~GACTCG~GCGGGCA~GCTT
C~~~~CGGGAAACCA~AA~GCTTTTATGTTCCGGGGGAAGTATGGTTGCAAA~GCTGAAA
CTTAAAGGAATTGACGGAAGGGCACCACC~AGGAGTGGA~GCCTGCGGCTT~AATTTGAC
TCAACACGGGAAACCTCACCAGGCCCGGACATTGGAAGGATTGACAGATTGATAGCTCTT
TCTTGATTCAGTGGGTAGTGGTGCATGGCCGTTCTTAGTTGGTGGAGTGATTTGTCTGGT
TAATTCCGATAACGAACGAGACTCT~AGCCTGCTAAATAGTCGC~~~TTTGGTATTTCTT
TAATGAAACTACCATGG~TTATTAAATTCTTCTTAGAGGGACAGGTGGCATTTAGCCGCA
CGAGATTGAGCAATAACAGGTCTGTGATGCCCTTAGATGTTCTGGGCC~GCACGCGCGCT
ACACTGAA~AGAATCAAC~GTGTG~~CTACCTTGA~CCGGGAGGTCCGGGCAAA~CCGTT
GAAACTCTTTCGTGAT~AGGAATTGGGGCTTGCAATTATTCCCCAT~GAAC~GAGGAATT
CCCAGTAAGTGCGAGTCATAA~GCT~TGCGTTGATTACGTCCCTGCCCTTTGTACACACC
GCCCGTC~GCTACTACCG~ATTGAATGATTTAGTGAGG~T~CTTCGGACCGACAGC~~AG
AGG~~~~~~~~~~~~~~~~~TTACGACCAA~AG~TTGTCGGGAAGATGACC~AAACTTGA
TCATTT~AGAGGAAGTAAAAGTCGTAACAAGGTTTTC~~~~~~~~~~~~~~~~~~~~~~~
~~~~~~~~~~~~~~~~~~~~~~~~~~~~~~~~~~~~~~~~~~~~~~~~~~~~~~~~~~~~
~~~~~~~~~~~~~~~~~~~~~~~~~~~~~~~~~~~~~~~~~~~~~~~~~~~~~~~~~~~~
~~~~~~~~~~~~~~~~~~~~~~~~~~~~~~~~~~~~~~~~~~~~~~~~~~~~~~~~~~~~
~~~~~~~~~~~~~~~~~~~~~~~~~~~~~~~~~~~~~~~~~~~~~~~~~~~~~~~~~~~~
~~~~~~~~~~~~~~~~~~~~~~~~~~~~~~~~~~~~~~~~~~~~~~~~~~~~~~~~~~~~
~~~~~~~~~~~~~~~~~~~~~~~~~~~~~~~~~~~~~~~~~~~~~~~~~~~~~~~~~~~~
~~~~~~~~~~~~~~~~~~~~~~~~~~~~~~~~~~~~~~~~~~~~
>gi|117574582|gb|DQ910775.1|_Stenopirates_sp._QX-2006_small_subunit_ribosomal_RNA_gene_complete_sequence
~~~~~~~~~~~~~~~~~~~~~~~~~~~~~~~~~~~~~~~~~~~~~~~TAAGCCATGCAAG
T~GTCAGTTGAAG~CCA~A~TTTTGGTGAAACC~GCGAAAGGC~TCATTAAATCAG~TTA
TGGTTCACTAGAG~CAAAAGTACCTTTGGGTAA~~CTTGGAATAAC~TGTGGTAATTCTA
GAGCTAATACATGCATAA~CAGT~CCCGACCT~~~CAA~TGGTAAGGACGC~TTTTATTA
GA~~~TCAAAACTAAA~CGG~~~~~~~TTTTA~~~~~~~CCGATTT~~~~~TAC~TGATG
~ACTCTGAATAACACC~~GCTGAT~CGTAT~GGCCTT~~GCGCCGACG~ACTCTTCTTTC
AAA~~TGCCTGA~CTTATCA~ACTGTC~GATGGTAGATTC~TAC~GCCTACCATGGTTGT
TACGGGTGACGGGGAATCA~GGGTTCGATTCCGGAGAGGGAGCCTGAGAAACGGCTACCA
CATCCAAGGAAGGCAGCAGGCGCGCAAATTACCCAATTCCGGCACGGAG~AGGTAGTGAC
AAAAAATACCAATACAGG~ACTC~TTCCGAGGCTCTGTAATT~GGAATGAGTACA~~CTT
TAAATCCTTTAGCAAGGATCC~ATTGG~AGGGCAAGT~CTGGTGCCAGCAGC~CGCGGTA
ATTCCAGCT~CCAATA~GCGTATATTAAA~GTTGTTGCGGTTAAAAAGCTCGTAGTTGGT
TCT~GTGTCACTCTCGTCCGGTATGCT~AT~TGATGGCATGACTGGAAGTGTTAGGGTGA
TGTCCCA~TCGGTGGCTT~TT~~~~GTGA~TTGCAAAT~~TATATTTGGC~~~~~~TGAT
GGTAACTGATGTCAG~~~~~TTGGTTTGTATATCCATTTGCCTATTTTAATCCTGCTTCG
G~TGCTCTTTATCGA~GTGTCGTGGTA~GGCCGATA~CGTTTACTTT~GAACAAATTAGA
GTGCTCAAA~GCA~GGC~TAATATCT~~GCCT~GAATAGTG~~GTGCATGGAATAATGGA
ATAGGACTTCGGTTCTATTTT~GTTGG~~TTTTCGGAATCCGA~GGTAATGATCAATG~T
GGACAG~TCGGGGGCAT~CCGTATTGCG~ACGTTAGA~~~~~~~~~~~~~~~~~~GGTGA
AATTCTTGGATC~GTCGCAAGACGAACTAAAGCGAAAGCATTTGCCAAGTATGTCCTAGT
T~~~~~~~~~~~~~~~~~~~~~~~~~~~~~~~~~~~~~GAT~CAAGAACGAAAGTTAG~~
~~~~AGGTT~~~~~CGAAG~~~~~~~~~~GCGATCAGATACCGCCCTAGTTCTAACCATA
AACGATGTCAG~CCAGCGA~TCCGCCGTTGTTCGTTATTA~GACTCG~GCGGGCA~GCTT
C~~~~CGGGAAACCA~AA~GCTTTTATGTTCCGGGGGAAGTATGGTTGCAAA~GCTGAAA
CTTAAAGGAATTGACGGAAGGGCACCACC~AGGAGTGGA~GCCTGCGGCTT~AATTTGAC
TCAACACGGGAAACCTCACCAGGCCCGGACATTGGAAGGATTGACAGATTGATAGCTCTT
TCTTGATTCAGTGGGTAGTGGTGCATGGCCGTTCTTAGTTGGTGGAGTGATTTGTCTGGT
TAATTCCGATAACGAACGAGACTCT~AGCCTGCTAAATAGTCGC~~~TTTGGTATTTCTT
TAATGAAACTACCATGG~TTATTAAATTCTTCTTAGAGGGACAGGTGGCATTTAGCCGCA
CGAGATTGAGCAATAACAGGTCTGTGATGCCCTTAGATGTTCTGGGCC~GCACGCGCGCT
ACACTGAA~AGAATCAAC~GTGTG~~CTACCTTGA~CCGGGAGGTCCGGGCAAA~CCGTT
GAAACTCTTTCGTGAT~AGGAATTGGGGCTTGCAATTATTCCCCAT~GAAC~GAGGAATT
CCCAGTAAGTGCGAGTCATAA~GCT~TGCGTTGATTACGTCCCTGCCCTTTGTACACACC
GCCCGTC~GCTACTACCG~ATTGAATGATTTAGTGAGG~T~CTTCGGACCGACAGC~~AG
AGG~~~~~~~~~~~~~~~~~TTACGACCAA~AG~TTGTCGGGAAGATGACC~AAACTTGA
TCATTT~AGAGGAAGTAAAAGTCGTAACAAGGTTTTCGTAGGTGAACCTG~~~~~~~~~~
~~~~~~~~~~~~~~~~~~~~~~~~~~~~~~~~~~~~~~~~~~~~~~~~~~~~~~~~~~~~
~~~~~~~~~~~~~~~~~~~~~~~~~~~~~~~~~~~~~~~~~~~~~~~~~~~~~~~~~~~~
~~~~~~~~~~~~~~~~~~~~~~~~~~~~~~~~~~~~~~~~~~~~~~~~~~~~~~~~~~~~
~~~~~~~~~~~~~~~~~~~~~~~~~~~~~~~~~~~~~~~~~~~~~~~~~~~~~~~~~~~~
~~~~~~~~~~~~~~~~~~~~~~~~~~~~~~~~~~~~~~~~~~~~~~~~~~~~~~~~~~~~
~~~~~~~~~~~~~~~~~~~~~~~~~~~~~~~~~~~~~~~~~~~~~~~~~~~~~~~~~~~~
~~~~~~~~~~~~~~~~~~~~~~~~~~~~~~~~~~~~~~~~~~~~
>gi|47175091|gb|AY252300.1|_Ceratocombus_australiensis_18S_ribosomal_RNA_gene_partial_sequence
~~~~~~~~~~~~~~~~~~~~~~~~~~~~~~~~~~~~~~~~~~~~~~~~~~~GCCTGCAAG
T~TTAAGTACAAA~CTAAA~TTAAAGTCAAACC~GCAAAATGC~TCATTAAATCAG~TCA
CGGTTTACTAGAACTAATATATCTTTTTTTTTGATAGATGGATAAC~TGTGGTAATTCTA
GAGCTAATACATGCCCAA~AAGT~TTTATACA~~GTGA~TGGATAAAACAC~TTTTATTA
GA~~~TCAAAACCAAT~CGATCAA~~~CTTGTTTGTT~~TCGTTTG~~~A~AATTTGGTG
~ATTCTGAATAACACC~~GTAGAT~CACAC~AGTCATT~GTACTGGTG~ACGTATCTTTC
AAA~~TGCCTGA~CTTATCACACTATC~GTTGGTAGACTA~TAA~GTCTACCAAGGTTAT
AACGGGTGACAGGAAATTG~GGGTTCGATTCCGGAGAGGGAGCCTGAGAAACAGCTACCA
CATCCAAGGAAGGCAGCAGGCACGCAAATTACCCACTTCCGGCACGGAG~AGGTAGTGAC
AAAAAATAACGATACGGG~ACTC~ATCCGAGGCCCCGTAATC~GGAATGAGGACA~~CTT
TAAATCCTTTACCAAGTATCA~ATTGG~AGGGCAAGT~CTGGTGCCAGCAGC~CGCGGTA
ATTCCAGCT~CCAATA~GCGTATATTAAA~GTTGTTGCAGTTAAAAAGCTCGTAGTTGGT
TCT~GTGTGCCACACTGTTGGTTTACC~GCCTGTCGGTGTTAACTGACAAGTA~GTGGGA
CGTCCTG~CCGGTGGTGG~TT~~~~GCAGACCG~~TAT~~~~~~~~~~~~~~~~~~~~~~
~GGT~~~~~~~~~~~~~~~~~~~~~~~~~~ATTGTGAACTGCCTTTAATT~CTCATTGCG
G~TGCTCTTTATTGA~GTGTCGAAGTG~GGCCGGCA~CTTTTACCTT~GAACAAATTAGA
GTGCTCAAG~GCAA~GC~TAAATTCT~~GCTT~GAATATTT~~TTGCATGGAATAATGGA
ACAGGACCTTGGTTCTATTTT~GTTGG~~TTTTCTGAATCCAA~GGTAATGATCAATA~T
GGACGG~TCGGGGGCAT~TCGTATTGCG~GCGTTAGACTTGGCAAATGCTTTCGCGGTGA
AATTCTTGGATC~GTCGCAAGACGAACTAGAGCGAAAGCATTTGCCAAGTACGTCTTAAT
T~~~~~~~~~~~~~~~~~~~~~~~~~~~~~~~~~~~~~GAT~CAAGAACGAAAGTTAG~~
~~~~AGGTT~~~~~CGAAG~~~~~~~~~~GCGATCAGATACCGCCCTAGTTCTAACCATA
AACGATGTCAG~CCAGCGA~TCCGTAG~AGTTCTTTGAA~TGACTCG~ACGGGCA~GCTT
C~~~~CGGGAAACCA~AA~GCTTTTGGGTTCCGGGGGAAGTATGGTTGCAAA~GCTGAAA
CTTAAAGGAATTGACGGAAGGGCACCACC~AGGAGTGGA~GCCTGCGGCTT~AATTTGAC
TCAACACGGGAAACCTCACCAGGCCCAGACATTGGAAGGATTGACAGATTGATAGCTCTT
TCTTGATTCAGTGGGTAGTGGTGCATGGCCGTTCTTAGTTGGTGGAACGATTTGTCTGGT
TAATTCCGATAACGAACGAGACTCT~AGCCTACTAAATAGACG~~~~TTAAGTATA~~TA
CG~~~~~TCTACTTACG~AAGTTA~A~TCTTCTTAGAGGGACAAGCGGCTATCAGCCGCA
CGAGATTGAGCAATAACAGGTCTGTGATGCCCTTAGATGTTCTGGGCC~GCACGCGCGCT
ACACTGAA~GGAATCAAC~GTGTA~~TTTCCCTGT~CCGAAAGGACTGGGTAA~CCCGTT
GAACCTCCTTCGTGCT~AGGAATTGGGGCTTGCAATTGTTCCCCAT~GAAC~GAGGAATT
CCCAGTAAGCGTGAGTCATAA~GCT~CGCGTTGATTACGTCCCTGCCCTTTGTACACACC
GCCCGTC~GCTACTACCG~ATTGAATGATTTAGTGAGG~T~CTTCGGACTGGTGGT~~AA
TTGAACATTGC~CTTGT~~GTAGTGATCAA~TG~TCGCCGGAAAGATGACC~AAACTTGA
TCATTT~AGAGGAAGTAAAAGTCGTAACAAGGTTTCC~~~~~~~~~~~~~~~~~~~~~~~
~~~~~~~~~~~~~~~~~~~~~~~~~~~~~~~~~~~~~~~~~~~~~~~~~~~~~~~~~~~~
~~~~~~~~~~~~~~~~~~~~~~~~~~~~~~~~~~~~~~~~~~~~~~~~~~~~~~~~~~~~
~~~~~~~~~~~~~~~~~~~~~~~~~~~~~~~~~~~~~~~~~~~~~~~~~~~~~~~~~~~~
~~~~~~~~~~~~~~~~~~~~~~~~~~~~~~~~~~~~~~~~~~~~~~~~~~~~~~~~~~~~
~~~~~~~~~~~~~~~~~~~~~~~~~~~~~~~~~~~~~~~~~~~~~~~~~~~~~~~~~~~~
~~~~~~~~~~~~~~~~~~~~~~~~~~~~~~~~~~~~~~~~~~~~~~~~~~~~~~~~~~~~
~~~~~~~~~~~~~~~~~~~~~~~~~~~~~~~~~~~~~~~~~~~~
>gi|47175092|gb|AY252301.1|_Cryptostemma_sp._WCW-2003_18S_ribosomal_RNA_gene_partial_sequence
~~~~~~~~~~~~~~~~~~~~~~~~~~~~~~~~~~~~~~~~~~~~~~~~~~~GCCTGCAAG
T~TTAAGTACAAA~TAATA~TTACAGTAAAACC~GCAAAACGC~TCATTAAACCAG~CTT
TGGTTTACTAGAC~C~~~ATATCA~~~~~~~~AATATTTGGATAAC~TGAGGTAATTCTA
TAGCTAATACATGAAACA~CAGC~TTGCGCTA~~GAAA~TGGCCAAG~TAT~TTTTATTG
AT~~~AAAAAATCAAATCCACCGA~~~GTTATCCAAC~~TTGATGG~AATATATATGATG
~AGTCGAAATAAT~TA~~AAATAT~CGTAT~~GTTGTA~AAACAGACG~AGCTATCTTTC
AAA~~TGCCTGA~CTTATCACACTA~~~GATGGTTGGTAA~TATTGTCAACCATGGTTGT
AACGGGTAACGGGGAATCA~GGGTTCGATTCCGGAGAGGGAGCCTGAGAAACAGCTACCA
CATCCAAGGAAGGCAGCAGGCACGCAAATTACCCACTCCCGGCACGGGG~AGGTAGTGAC
AAAAAATAACGATACGGG~ACTC~ATCCGAGGCCCCGTAATC~GGAATGAGAACA~~ATA
TAAATTCTTTAACGAGTATCT~ATTGG~AGGGCAAGT~CTGGTGCCAGCAGC~CGCGGTA
ATTCCAGCT~CCAATA~GCGTATATTAAAT~TTGTTGCGGTTAAAAAGCTCGTAATTGGT
TCT~GTGTGCCACGCTGTCGGTTTACC~GCCTGTCGGTGT~AACTGACATGT~CGTGGGA
CGTCCTG~TCGGTGTTAA~CT~~~~GCAACCCA~~GGT~~TTTGCTCCAAGA~~~~~CTC
AGGTCAAAGACAAGG~~~~~CTTGGGACCAATTGTGGTTACCGATTTATT~GCCATCTCG
G~TGCTCTTTATTGA~GTGTCGAGGTG~GGCCGACA~TATTTACTTT~GAACAAATTAAA
GTGCTTAAA~GCA~GGC~TGAATTTT~~GCCT~GAATAATA~~ATGCATGGAATAATATA
ATAGGACCTTGGTTCTATTTT~GTTGG~~TTTTAAGAATGCAA~GGTAATGATCAATA~T
GGACGG~TCGGGGGCAT~TCGTATTGCG~GCGTTAGACTTGGCAAATGCTTTCGCGGTGA
AATTCTTGGATC~GTCGCAAGACGAACTAGAGCGAAAGCATTTGCCAAGTACGTCTTAAT
T~~~~~~~~~~~~~~~~~~~~~~~~~~~~~~~~~~~~~GAT~CAAGAACGAAAGTTAG~~
~~~~AGGTT~~~~~CGAAG~~~~~~~~~~GCGATCAGATACCGCCCTAGTTCTAACCATA
AACGATGTCAA~CTAGCAA~TCCGCCG~GGTTCCTTAGA~TGACCCGCGCGGGCG~ACCC
C~~~~CGGGAAACCA~AA~GTTTTTGGTTTCCGGGGGAAGTATGGTTGCAAA~GCTGAAA
CTTAAAGGAATTGACGGAAGGGCACCACC~AGGAGTGGA~GCCTGCGGCTT~AATTTGAC
TCAACACGGGAAACCTCACCAGGCCCAGACATTTGAAGGATTGACAGATTGATAGCTCTT
TCTTGATTCAGTGGGTAGTGGTGCATGGCCGTTCTTAGTTGGTGGACCGATTTGTCTGGT
TAATTCCGATAACGAACGAGACTCT~AGCTTATTAACTAGTCG~~~~TCTGGTATA~~CA
TTGC~~~GCTACCAGCG~ACAATATA~TCTTCTTAAAGGGAAAGGCGGCATCCAGCCGCA
CGAGATTGAGCAATAACAGGTCTGTGATGCCCTTAGATGTTCTGGGCC~GCACGCGCGCT
ACACTGAA~GGAATCAGC~GTGTG~~TCTCCCTGG~CCGAAAGGTCTGGGTAA~CCCGCT
GAACCTCCTTCGTGCT~AGGAATTGGGGTTTGCAATTATCCCCCAT~GAAC~GAGGAATT
CCCAGTAAGCGTGAGTCATAA~GCT~TGCGCTGATTACGTCCCTGCCCTTTGTACACACC
GCCCGTC~GCTACTACCG~ATTGAATGATTTAGTGAGG~T~CTTCGGACCGACAAC~~AA
TTGA~~ATTGC~TCTT~~~~GTAATTTCAA~TG~TTGTTGGAAAGATGACC~AAACTTGA
TCATTT~AGAGGAAGTAAAAGTCGTAACAAGGTTTCC~~~~~~~~~~~~~~~~~~~~~~~
~~~~~~~~~~~~~~~~~~~~~~~~~~~~~~~~~~~~~~~~~~~~~~~~~~~~~~~~~~~~
~~~~~~~~~~~~~~~~~~~~~~~~~~~~~~~~~~~~~~~~~~~~~~~~~~~~~~~~~~~~
~~~~~~~~~~~~~~~~~~~~~~~~~~~~~~~~~~~~~~~~~~~~~~~~~~~~~~~~~~~~
~~~~~~~~~~~~~~~~~~~~~~~~~~~~~~~~~~~~~~~~~~~~~~~~~~~~~~~~~~~~
~~~~~~~~~~~~~~~~~~~~~~~~~~~~~~~~~~~~~~~~~~~~~~~~~~~~~~~~~~~~
~~~~~~~~~~~~~~~~~~~~~~~~~~~~~~~~~~~~~~~~~~~~~~~~~~~~~~~~~~~~
~~~~~~~~~~~~~~~~~~~~~~~~~~~~~~~~~~~~~~~~~~~~
>gi|47175093|gb|AY252302.1|_Pateena_polymitarior_18S_ribosomal_RNA_gene_partial_sequence
~~~~~~~~~~~~~~~~~~~~~~~~~~~~~~~~~~~~~~~~~~~~~~~~~~~GCCTGCAAG
T~TTAAGTACAAA~CTAAA~ATAAAGTAAAACC~GCAAAAGGC~TCATTAAATTAG~TTA
TAGTTCACTTGAG~TA~~AAGACTT~~~~~~~~~TATATGGATAAC~TGTGGTAATTCTA
GAGCTAATACATGCAATT~AAGT~CTTGACCA~~TTGC~TGGGAAAGACGC~TCTTATTA
GA~~~TCAAAACCAAT~CGGTCAG~~~CTCTGCTGGT~~CCGTTGG~~~A~ATAATGATG
~ACTCTGAATAAAAAC~~ACAGAC~CAAAA~AGTCTT~~GCACTTGTG~GCTTATCTTTC
AAA~~TGCCTGA~CTTATCA~ACTTTA~GATGGTAGACTA~TAT~GTCTACCATGGTGAT
AACGGGTAACGGGGAATCA~GGGTTCGATTCCGGAGAGGGAGCCTGAGAAACTGCTACCA
CATCCAAGGAAGGCAGCAGGCACGCAAATTACCCACTCCCAGCACGGGG~AGGTAGTGAC
AAAAAATAACGATACGGG~ACTC~ATCCGAGGCCCCGTAATC~GGAATGAGTACA~~CTT
TAAATCCTTTCACCAGGATCC~ATTGG~AGGGCAAGT~CTGGTGCCAGCAGC~CGCGGTA
ATTCCAGCT~CCAATA~GCGTATATTAAA~GCTGTTGCGGTTAAAAAGCTCGTAGTTGGT
TCT~GTGTTCCACGCTGTTGGTTCACC~GCATGTCTGTGT~AACTGACATGT~CGTGGGA
CGTCCTG~CCGGTGGTAG~TT~~~~AAACGCCAGGTGT~TCTGGTTTTTGGGGCTTGCGA
GCTCCTTGACTATGAGCCAACTGGTTAGTTTAAATTACCGAGCGCACTTA~CCCGCCCTG
G~TGCTCTTTACTGA~GTGTCGAGGAG~GGCCGGCA~CATTTACTGT~GCACAAATTAGA
GTGCTCAAG~GCA~GGC~AAAATTAC~~GCCT~AAATAGTG~~GTGCATGGAATAATAGA
ATAAGACTTTGGTTTTATTTT~GTTGG~~TTTTTTGAACCTAA~GGTAATGATCAATA~T
GGACGG~TCGGGGGCAT~TCGTATTGCG~ACGTTAGACTTGGCAAATGCTTTCGCGGTGA
AATTCTTGGATC~GTCGCAAGACGCACAAAAGCGAAAGCATTTGCCAAGTACGTCTTAAT
T~~~~~~~~~~~~~~~~~~~~~~~~~~~~~~~~~~~~~GAT~CAAGAACGAAAGTTAG~~
~~~~AGGTT~~~~~CGAAG~~~~~~~~~~GCGATCAGATACCGCCCTAGTTCTAACCATA
AACGATGTCAG~CCAGCGA~TCCGTCGGAGTTTATATCA~TGACTCG~ACGGGCA~GCTT
C~~~~CGGGAAACCA~AA~GCCTTTGGGTTCCGGGGGAAGTATGGTTGCAAA~GCTGAAA
CTTAAAGGAATTGACGGAAGGGCACCACC~AGCAGTGGA~GCTTGCGGCTC~AATTTGAC
TCAACACGGGCAATCTCACCAGGCCCTGACATTCGAAGGATTGACAGATTGATAGCTCTT
TCTTAATTGAGTGGGGAGTGGTGCATGGCCGTTCTTAGTTGGTGGACCGATTTGTCTGGT
TAATTCCGATAACGAACGAGACTCT~AACCTACTAACTAGGCG~~~~TCCGATATC~~TT
~~~~~~~GCTATCGGCG~CAATTC~~~TCTTCTTAGAGGGACAGGCGACTTGTAGTCGCA
CAAGATTGAGCAATAACAGGTCTGTTATGCCCTCAGATGTTCTGGGCC~GCACGCGTGCT
ACACTGAA~GGAATCAAC~GTGTT~~TTTCCCTTT~CCGAAAGGACCGGGTAA~CCCGCT
GAACCTCCTTCGTGCT~AGGAATTGGGGCTTGTAATTATTGCCCAT~GAAC~GAGGAATT
CCCAGTAAGCGCGAGTCATAA~GCT~CGCGCTGATTACGTCCCTGCCCTTTGTACACACC
GCCCGTC~GCTATTACCG~ATTGAATGATTTAGTGAGG~T~CTTCGGACTGGTAAT~~AA
ACAAATGTTTA~CCTCGT~~GTGACTTTGT~AG~TTACTAGAAAGATGACC~GAACTTGA
TTATTT~AGAGGAAATAAAAGTCGTAACAAGGTTATCT~~~~~~~~~~~~~~~~~~~~~~
~~~~~~~~~~~~~~~~~~~~~~~~~~~~~~~~~~~~~~~~~~~~~~~~~~~~~~~~~~~~
~~~~~~~~~~~~~~~~~~~~~~~~~~~~~~~~~~~~~~~~~~~~~~~~~~~~~~~~~~~~
~~~~~~~~~~~~~~~~~~~~~~~~~~~~~~~~~~~~~~~~~~~~~~~~~~~~~~~~~~~~
~~~~~~~~~~~~~~~~~~~~~~~~~~~~~~~~~~~~~~~~~~~~~~~~~~~~~~~~~~~~
~~~~~~~~~~~~~~~~~~~~~~~~~~~~~~~~~~~~~~~~~~~~~~~~~~~~~~~~~~~~
~~~~~~~~~~~~~~~~~~~~~~~~~~~~~~~~~~~~~~~~~~~~~~~~~~~~~~~~~~~~
~~~~~~~~~~~~~~~~~~~~~~~~~~~~~~~~~~~~~~~~~~~~
>gi|47175094|gb|AY252303.1|_Pateena_elimata_18S_ribosomal_RNA_gene_partial_sequence
~~~~~~~~~~~~~~~~~~~~~~~~~~~~~~~~~~~~~~~~~~~~~~~~~~~~~~~~~~~~
~~~~AAGTACAAA~CTAAA~ATAAAGTAAAACC~GCAAAAGGC~TCATTAAATTAG~TTA
TAGTTCACTTGAG~TA~~AAGACTT~~~~~~~~~TATATGGATAAC~TGTGGTAATTCTA
GAGCTAATACATGCAATT~AAGT~CTTGACCA~~TTGC~TGGGAAAGACGCGTCTTATTA
GA~~~TCAAAACCAAT~CGGTCAG~~~CTCTGCTGGT~~CCGTTGG~~~A~CTAATGATG
~ACTCTGAATAAAAAC~~ACAGAC~CAAAA~AGTCTT~~GCACTTGTG~GCTTATCTTTC
AAA~~TGCCTGA~CTTATCA~ACTTTA~GATGGTAGACTA~TAT~GTCTACCATGGTGAT
AACGGGTAACGGGGAATCA~GGGTTCGATTCCGGAGAGGGAGCCTGAGAAACTGCTACCA
CATCCAAGGAAGGCAGCAGGCACGCAAATTACCCACTCCCAGCACGGGG~AGGTAGTGAC
AAAAAATAACGATACGGG~ACTC~ATCCGAGGCCCCGTAATC~GGAATGAGTACA~~CTT
TAAATCCTTTAACCAGGATCC~ATTGG~AGGGCAAGT~CTGGTGCCAGCAGC~CGCGGTA
ATTCCAGCT~CCAATA~GCGTATATTAAA~GCTGTTGCGGTTAAAAAGCTCGTAGTTGGT
TCT~GTGTTCCACGCTGTTGGTTCACC~GCATGTCTGTGT~AACTGACATGT~CGTGGGA
CGTCCTG~CCGGTGGTAG~TT~~~~AAACGCCAGGTGT~TCTGGTTTTTGGGGCTTACGA
GCTCCTTGACTATGAGCCAACTGGTTAGTTTAAATTACCGAGCGCACTTA~CCCGCCCTG
G~TGCTCTTTACTGA~GTGTCGAGGAG~GGCCGGCA~CATTTACTGT~GCACAAATTAGA
GTGCTCAAG~GCA~GGC~AAAATTAC~~GCCT~AAATAGTG~~GTGCATGGAATAATAGA
ATAAGACTTTGGTTTTATTTT~GTTGG~~TTTTTTGAACCTAA~GGTAATGATCAATA~T
GGACGG~TCGGGGGCAT~TCGTATTGCG~ACGTTAGACTTGGCAAATGCTTTCGCGGTGA
AATTCTTGGATC~GTCGCAAGACGCACAAAAGCGAAAGCATTTGCCAAGTACGTCTTAAT
T~~~~~~~~~~~~~~~~~~~~~~~~~~~~~~~~~~~~~GAT~CAAGAACGAAAGTTAG~~
~~~~AGGTT~~~~~CGAAG~~~~~~~~~~GCGATCAGATACCGCCCTAGTTCTAACCATA
AACGATGTCAG~CCAGCGA~TCCGTCGGAGTTTATATCA~TGACTCG~ACGGGCA~GCTT
C~~~~CGGGAAACCA~AA~GCTTTTGGGTTCCGGGGGAAGTATGGTTGCAAA~GCTGAAA
CTTAAAGGAATTGACGGAAGGGCACCACC~AGCAGTGGA~GCTTGCGGCTT~AATTTGAC
TCAACACGGGCAATCTCACCAGGCCCTGACATTCGAAGGATTGACAGATTGATAGCTCTT
TCTTAATTGAGTGGGGAGTGGTGCATGGCCGTTCTTAGTTGGTGGACCGATTTGTCTGGT
TAATTCCGATAACGAACGAGACTCT~AACCTACTAACTAGGCG~~~~TCCGATATC~~TT
~~~~~~~GCTATCGGCG~CAATTC~~~TCTTCTTAGAGGGACAGGCGACTTGTAGTCGCA
CAAGATTGAGCAATAACAGGTCTGTTATGCCCTCAGATGTTCTGGGCC~GCACGCGTGCT
ACACTGAA~GGAATCAAC~GTGTT~~TTTCCCTTT~CCGAAAGGACCGGGTAA~CCCGCT
GAACCTCCTTCGTGCT~AGGAATTGGGGCTTGTAATTATTGCCCAT~GAAC~GAGGAATT
CCCAGTAAGCGCGAGTCATAA~GCT~CGCGCTGATTACGTCCCTGCCCTTTGTACACACC
GCCCGTC~GCTATTACCG~ATTGAATGATTTAGTGAGG~T~CTTCGGACTGGTAAT~~AA
ACAAATGTTTA~CCTCGT~~GTGACTTTGT~AG~TTACTAGAAAGATGACC~GAACTTGA
TTATTT~AGAGGAAATAAAAGTCGTAACAAGGTTATC~~~~~~~~~~~~~~~~~~~~~~~
~~~~~~~~~~~~~~~~~~~~~~~~~~~~~~~~~~~~~~~~~~~~~~~~~~~~~~~~~~~~
~~~~~~~~~~~~~~~~~~~~~~~~~~~~~~~~~~~~~~~~~~~~~~~~~~~~~~~~~~~~
~~~~~~~~~~~~~~~~~~~~~~~~~~~~~~~~~~~~~~~~~~~~~~~~~~~~~~~~~~~~
~~~~~~~~~~~~~~~~~~~~~~~~~~~~~~~~~~~~~~~~~~~~~~~~~~~~~~~~~~~~
~~~~~~~~~~~~~~~~~~~~~~~~~~~~~~~~~~~~~~~~~~~~~~~~~~~~~~~~~~~~
~~~~~~~~~~~~~~~~~~~~~~~~~~~~~~~~~~~~~~~~~~~~~~~~~~~~~~~~~~~~
~~~~~~~~~~~~~~~~~~~~~~~~~~~~~~~~~~~~~~~~~~~~
>gi|47175095|gb|AY252304.1|_Hypselosoma_hickmani_18S_ribosomal_RNA_gene_partial_sequence
~~~~~~~~~~~~~~~~~~~~~~~~~~~~~~~~~~~~~~~~~~~~~~~~~~~GCCTGCAAG
T~TTAAGTACAAA~CTAAA~TTAAAGTAAAACC~GCAAAATGC~TCATTAAATTAG~TTA
TAGTTCACAAGAG~CA~~ATG~~CT~~~~~~~~~TAAATGGATAAC~TGTGGTAATTCTA
GAGCTAATACATGCAATC~AAGT~TTTGATCA~~GTAA~TGGTGAAAACGC~TTCTATTA
GA~~~TCAAAACCAAT~CCGGTCA~~GCCTAGCTGAT~~CCGTCTG~~~A~CTTTTGATG
~ACTCTGAATAAAACC~~GCAGAT~CACAT~TTTCTAA~GCATTGGTG~ATTTATCTTTC
AAA~~TGCCTGA~CTTATCA~ACTTTC~GATGGTAGACTA~TAT~GTCTACCATGGTTAT
AACGGGTAACGGGGAATCA~GGGTTCGATTCCGGAGAGGGAGCCCGAGAAACTGCTACCA
CATCCAAGGAAGGCAGCAGGCACGCAAATTACCCACTCCCAGCACGGGG~AGGTAGTGAC
AAAAAATAACGATACGGG~ACTC~ATCCGAGGCCCCGTAATC~GGAATGAGTACA~~CTT
TAAATCCTTTAACAAGGATCC~ATTGG~AGGGCAAGT~CTGGTGCCAGCAGC~CGCGGTA
ATTCCAGCT~CCAATA~GCGTATATTAAA~GCTGTTGCGGTTAAAAAGCTCGTAATTGGT
TCT~GTGTGCCACGCTGTTGGTTCACC~GCCTGTCGGTGT~AACTGACATGT~CGTGGGA
CGTCCTG~TCGGTGGTAA~TT~~~~AAAC~~~~~~TGG~~CCAACTTTACAG~~~TTGCT
TGTCTCTGTATAATG~~~~~~~~~TTGGTTATGTTTAATTGCCGATTAAA~CCTGCCGCG
G~TGCTCTTAATTGA~GTGTCGAGGGA~GGCCGACA~TGTTTACTTT~GAACAAATTAGA
GTGATTAAA~GCA~GGC~AAATATTT~~GCCT~GAATAGTG~~GTGCATGGAATAATAGA
ATAAGACTTTGGTTCTAATTT~GTTGG~TTTTTCGGAATCCAA~GGTAATGATCAATA~T
GGACGG~TCGGGGGCAT~TCGTATTGCG~ACGTTAGACTTGGCAAATGCTTTCGCGGTGA
AATTCTTGGATC~GTCGCAAGACGAACTAGAGCGAAAGCATTTGCCAAGTATGTCTTAAT
T~~~~~~~~~~~~~~~~~~~~~~~~~~~~~~~~~~~~~GAT~CAAGAACGAAAGTTAG~~
~~~~AGGTT~~~~~CGAAG~~~~~~~~~~GCGATCAGATACCGCCCTAGTTCTAACCATA
AACGATGTCAG~CCAGCAA~TCCGCCG~AGTTTTTTTCA~TGACTCG~ACGGGCG~GCTT
C~~~~CGGGAAACCA~AA~GCTTTTGGGTTCCGGGGGAAGTATGGTTGCAAA~GCTGAAA
CTTAAAGGAATTGACGGAAGGGCACCACC~AGGAGTGGA~GCCTGCGGCTT~AATTTGAC
TCAACACGGGAAACCTCACCAGGCCCAGACATTGAAAGGATTGACAGATTGATAGCTCTT
TCTTGATTCAGTGGGTAGTGGTGCATGGCCGTTCTTAGTTGGTGGAACGATTTGTCAGGT
TAATTCCGATAACGAACGAGACTTT~AACCTGCTAACTAGACG~~~~GACAATATC~~TA
A~~~~~~GCTATTGCCG~TC~TAATC~TCTTCTTAGAGGGACAAGCGGCTCCCAGCCGCA
CGAGATTGAGCAATAACAGGTCTGA~ATGCCCTTAGATGTTCTGGGCC~GCACGCGCGCT
ACACTGAA~GGAATCAGC~GTGTG~~CCTCCCTGG~CCGAAAGGTCCGGGTAAT~CCGCT
GAACCTCCTTCGTGCT~AGGAATTGGGGCTTGCAATTATTCCCCAT~GAAC~GAGGAATT
CCCAGTAAGCGCGAGTCATAA~GCT~CGCGTTGATTACGTCCCTGCCCTTTGTACACACC
GCCCGTC~GCTACTACCG~ATTGAATGATTTAGTGAGG~T~CTTCAGACTGGTAAT~~AA
CCGAATGTTGC~CTTCGT~~GTAATATCGA~TG~TTACCGGAAAGATGACC~AAACTTGA
TCATTT~AGAGGAAGTAAAAGTCGTAACAAGGTTTCC~~~~~~~~~~~~~~~~~~~~~~~
~~~~~~~~~~~~~~~~~~~~~~~~~~~~~~~~~~~~~~~~~~~~~~~~~~~~~~~~~~~~
~~~~~~~~~~~~~~~~~~~~~~~~~~~~~~~~~~~~~~~~~~~~~~~~~~~~~~~~~~~~
~~~~~~~~~~~~~~~~~~~~~~~~~~~~~~~~~~~~~~~~~~~~~~~~~~~~~~~~~~~~
~~~~~~~~~~~~~~~~~~~~~~~~~~~~~~~~~~~~~~~~~~~~~~~~~~~~~~~~~~~~
~~~~~~~~~~~~~~~~~~~~~~~~~~~~~~~~~~~~~~~~~~~~~~~~~~~~~~~~~~~~
~~~~~~~~~~~~~~~~~~~~~~~~~~~~~~~~~~~~~~~~~~~~~~~~~~~~~~~~~~~~
~~~~~~~~~~~~~~~~~~~~~~~~~~~~~~~~~~~~~~~~~~~~
>gi|117574583|gb|DQ910776.1|_Gerridae_sp._QX-2006_small_subunit_ribosomal_RNA_gene_complete_sequence
~~~~~~~~~~~~~~~~~~~~~~~~~~~~~~~~~~~~~~~~~~~~~~~TAAGCCATGCAAG
T~CTCAGTGCAAA~CTAAA~TTAAAGTGAAACC~GCGAAAAGC~TCATTAAATCAG~TTA
TGGTTCAGTTGAG~CATCCACCT~~~~~~~~~~~~CTGTGGATAAC~TGTGGTAATCCTA
GAGCTAATACATGCAATC~AAGT~CCCGTCCA~~GTGA~TGGTAAGGACGC~TTTTATTA
GA~~~TCAAAACCAAT~CGGACCG~~GCTCGTCCGCGT~CCGTCTT~~T~~GCTTTGATG
~ACTCTTGGTAACATG~~CCACAT~CGCAC~GGTCCTC~GTACCGGCG~ACTCGTCTTTC
AAA~~TGACTGA~CTTATCA~ACTGTC~GATGGTAGATTT~TAT~GTCTACCATGGTTGT
AACGGGTAACGGGGAATCA~GGGTTCGATTCCGGAGAGGGAGCCTGAGACACTGCTACCA
CATCCAAGGAAGGCAGCAGGCACGCAAATTACCCACTCCCGGCACGGGG~AGGTAGTGAC
AAAAAATAACGATACGGG~ACTC~ATCCGAGGCCCCGTAATC~GGAATGAGTACA~~CTT
TAAATCCTTTAACGAGGATCC~ATTGG~AGGGCAAGT~CTGGTGCCAGCAGC~CGCGGTA
ATTCCAGCT~CCAATA~GCGTATATTAAA~GCTGTTGCGGTTAAAAAGCTCGTAGTTGGT
TCT~GTGTGCCACGCTGTCGGTTCACC~GCCTGCCGGTG~CAACTGACATGT~CGTGGGA
TGTCTTG~CCGGAGGGGG~CC~~~~GAAACCCTTCAG~~~~~~~~~~~~~~~~~~~~~~~
~~~~~~CGGTCTCCG~~~~TTGTTGGGC~~TCAGG~~TCCTCG~~~CAAT~GCTGCCACG
G~TGCTCTTCACCGA~GTGTCGGGGCA~GGCCGACA~AGATTACTTT~GAACAAATTAGA
GTGCTTAAA~GCA~GGC~TTAATGTC~~GCCT~GAATAGTA~~GTGCATGGAATAATGGA
ACATGACTTTGTTTCTGTTTT~GTTGG~C~TTTCGGAATTCAA~GGTAATGATCAATG~T
GGACAG~GCGGGGGCAT~TCGTATTGCG~ACGTTAGA~~~~~~~~~~~~~~~~~~GGTGA
AATTCTTGGATC~GTCGCAAGACGAACTAGAGCGAAAGCATTTGCCAAGTATGTCTTAGT
T~~~~~~~~~~~~~~~~~~~~~~~~~~~~~~~~~~~~~GAT~CAAGAACGAAAGTTAG~~
~~~~AGGTT~~~~~CGAAG~~~~~~~~~~GCGATCAGATACCGCCCTAGTTCTAACCATA
AACGATGTCGG~CCAGCAA~TCCGCCGATGTTCCTCCGA~TGACTCG~GCGGGCA~ACCC
C~~~~CGGGAAACCA~AA~GCTTTTGGGTTCCGGGGGAAGTATGGTTGCAAA~GCTGAAA
CTTAAAGGAATTGACGGAAGGGCACCACC~AGGAGTGGA~GCCTGCGGCTT~AATTTGAC
TCAACACGGGAAACCTCACCAGGCCCAGACATTGGAAGGATTGACAGATTGATAGCTCTT
TCTTGATTCAATGGGTAGTGGTGCATGGCCGTTCTTAGTTGGTGGAACGATTTGTCTGGT
TAATTCCGATAACGAACGAGACTCT~AGCTTATTAACTAGGCG~~~~TCCGGTATC~~TT
CG~~~~~GCTACCGGCG~ATATAATA~TCTTCTTAAAGGGAATGGAGGCGCTTAGCCTCA
CGAGATTGAGCAATAACAGGTCTGTGATGCCCTTAGATGTTCTGGGCC~GCACGCGCGCT
ACACTGAT~GGAATCAGC~GTGTT~~CCTCCCTGG~CCGAAAGGCCCGGGTAA~CCCGCT
GAAACTCCTTCGTGCTT~GGAATTGGGGCTTGCAATTGTTCCCCAT~GAAC~GAGGAATT
CCCAGTAAGCGCGAGTCATAA~GCT~CGCGTTGATTACGTCCCTGCCCTTTGTACACACC
GCCCGTC~GCTACTACCG~ATTGAATGATTTAGTGAGG~T~CTTCGGACTGGTGAC~~AA
TTGGCTGCGCC~~~TC~~~GGTGTAGCCGG~TG~TTGCCGGAAAGATGACC~AAACTTGA
TCATTT~AGAGGAAGTAAAAGTCGTAACAAGGTTTCCGTA~~~~~~~~~~~~~~~~~~~~
~~~~~~~~~~~~~~~~~~~~~~~~~~~~~~~~~~~~~~~~~~~~~~~~~~~~~~~~~~~~
~~~~~~~~~~~~~~~~~~~~~~~~~~~~~~~~~~~~~~~~~~~~~~~~~~~~~~~~~~~~
~~~~~~~~~~~~~~~~~~~~~~~~~~~~~~~~~~~~~~~~~~~~~~~~~~~~~~~~~~~~
~~~~~~~~~~~~~~~~~~~~~~~~~~~~~~~~~~~~~~~~~~~~~~~~~~~~~~~~~~~~
~~~~~~~~~~~~~~~~~~~~~~~~~~~~~~~~~~~~~~~~~~~~~~~~~~~~~~~~~~~~
~~~~~~~~~~~~~~~~~~~~~~~~~~~~~~~~~~~~~~~~~~~~~~~~~~~~~~~~~~~~
~~~~~~~~~~~~~~~~~~~~~~~~~~~~~~~~~~~~~~~~~~~~
>gi|229458384|gb|FJ372641.1|_Gerris_sp._YT-2009_18S_ribosomal_RNA_gene_partial_sequence
~~~~~~~~~~~~~~~~~~~~~~~~~~~~~~~~~~~~~~~~~~~~~GCTTAGCCATGCA~G
T~CTCAGTGCAAA~CTAAA~TTAAAGTGAAACC~GCGAAAAGC~TCATTAAATCAG~TTA
TGGTTCAGTTGAG~CATCCACCT~~~~~~~~~~~~CTGTGGATAAC~TGTGGTAATCCTA
GAGCTAATACATGCAATC~AAGT~CCCGTCCA~~GTGA~TGGTAAGGACGC~TTTTATTA
GA~~~TCAAAACCAAT~CGGACCG~~GCTCGTCCGCGT~CCGTCTT~~T~~GCTTTGATG
~ACTCTTGGTAACATG~~CCACAT~CGCAC~GGTCCTC~GTACCGGCG~ACTCGTCTTTC
AAA~~TGACTGA~CTTATCA~ACTGTC~GATGGTAGATTT~TAT~GTCTACCATGGTTGT
AACGGGTAACGGGGAATCA~GGGTTCGATTCCGGAGAGGGAGCCTGAGACACTGCTACCA
CATCCAAGGAAGGCAGCAGGCACGCAAATTACCCACTCCCGGCACGGGG~AGGTAGTGAC
AAAAAATAACGATACGGG~ACTC~ATCCGAGGCCCCGTAATC~GGAATGAGTACA~~CTT
TAAATCCTTTAACGAGGATCC~ATTGG~AGGGCAAGT~CTGGTGCCAGCAGC~CGCGGTA
ATTCCAGCT~CCAATA~GCGTATATTAAA~GCTGTTGCGGTTAAAAAGCTCGTAGTTGGT
TCT~GTGTGCCACGCTGTCGGTTCACC~GCCTGCCGGTG~CAACTGACATGT~CGTGGGA
TGTCTTG~CCGGAGGGGG~CC~~~~GAAACCCTTCAG~~~~~~~~~~~~~~~~~~~~~~~
~~~~~~CGGTCTCCG~~~~TTGTTGGGC~~TCAGG~~TCCTCG~~~CAAT~GCTGCCACG
G~TGCTCTTCACCGA~GTGTCGGGGCA~GGCCGACA~AGATTACTTT~GAACAAATTAGA
GTGCTTAAA~GCA~GGC~TTAATGTC~~GCCT~GAATAGTA~~GTGCATGGAATAATGGA
ACATGACTTTGTTTCTGTTTT~GTTGG~C~TTTCGGAATTCAA~GGTAATGATCAATG~T
GGACAG~GCGGGGGCAT~TCGTATTGCG~ACGTTAGA~~~~~~~~~~~~~~~~~~GGTGA
AATTCTTGGATC~GTCGCAAGACGAACTAGAGCGAAAGCATTTGCCAAGTATGTCTTAGT
~~~~~~~~~~~~~~~~~~~~~~~~~~~~~~~~~~~~~~GAT~CAAGAACGAAAGTAAG~~
~~~~AGGTT~~~~~CGAAG~~~~~~~~~~GCGATCAGATACCGCCCTAGTTCTAACCATA
AACGATGCCAG~CCAGCGA~TCCGCCGATGTTCCTCCGA~TGACTCG~GCGGGCA~ACCC
C~~~~CGGGAAACCA~AA~GCTTTTGGGTTCCGGGGGAAGTATGGTTGCAAA~GCTGAAA
CTTAAAGGAATTGACGGAAGGGCACCACC~AGGAGTGGA~GCCTGCGGCTT~AATTTGAC
TCAACACGGGAAACCTCACCAGGCCCAGACATTGGAAGGATTGACAGATTGATAGCTCTT
TCTTGATTCAATGGGTAGTGGTGCATGGCCGTTCTTAGTTGGTGGAACGATTTGTCTGGT
TAATTCCGATAACGAACGAGACTCT~AGCTTATTAACTAGGCG~~~~TCCGGTATC~~TT
CG~~~~~GCTACCGGCG~ATATAATA~TCTTCTTAAAGGGAATGGAGGCGCTTAGCCTCA
CGAGATTGAGCAATAACAGGTCTGTGATGCCCTTAGATGTTCTGGGCC~GCACGCGCGCT
ACACTGAT~GGAATCAGC~GTGTT~~CCTCCCTGG~CCGAAAGGCCCGGGTAA~CCCGCT
GAAACTCCTTCGTGCTT~GGAATTGGGGCTTGCAATTGTTCCCCAT~GAAC~GAGGAATT
CCCAGTAAGCGCGAGTCATAA~GCT~CGCGTTGATTACGTCCCTGCCCTTTGTACACACC
GCCCGTC~GCTACTACCG~ATTGAATGATTTAGTGAGG~T~CTTCGGACTGGTGAC~~AA
TTGGCTGCGCC~~~TC~~~GGTGTAGCCGG~TG~TTGCCGGAAAGATGACC~AAACTTGA
TCATTT~AGAGGAAGTAAAAGTCGTAACAAGGTTTCC~~~~~~~~~~~~~~~~~~~~~~~
~~~~~~~~~~~~~~~~~~~~~~~~~~~~~~~~~~~~~~~~~~~~~~~~~~~~~~~~~~~~
~~~~~~~~~~~~~~~~~~~~~~~~~~~~~~~~~~~~~~~~~~~~~~~~~~~~~~~~~~~~
~~~~~~~~~~~~~~~~~~~~~~~~~~~~~~~~~~~~~~~~~~~~~~~~~~~~~~~~~~~~
~~~~~~~~~~~~~~~~~~~~~~~~~~~~~~~~~~~~~~~~~~~~~~~~~~~~~~~~~~~~
~~~~~~~~~~~~~~~~~~~~~~~~~~~~~~~~~~~~~~~~~~~~~~~~~~~~~~~~~~~~
~~~~~~~~~~~~~~~~~~~~~~~~~~~~~~~~~~~~~~~~~~~~~~~~~~~~~~~~~~~~
~~~~~~~~~~~~~~~~~~~~~~~~~~~~~~~~~~~~~~~~~~~~
>gi|117574585|gb|DQ910778.1|_Ranatra_sp._QX-2006_small_subunit_ribosomal_RNA_gene_complete_sequence
~~~~~~~~~~~~~~~~~~~~~~~~~~~~~~~~~~~~~~~~~~~~~~~TAAGCCATGCAAG
T~CTCAGTACAAG~CCAAA~TTAAGGTGAAACC~GCAAACGGC~TCATTAAATCAG~TTT
TAGTTTACTTGAG~CATTGACTGATACTG~~~~~TTTTTGGATAAC~TGTGGCAATTCTA
GAGCTAATACATGCAACC~AAGT~CCCGACCA~~GTGA~TGGAAAGGACGC~TTTTATTA
GA~~~TCAAAATCAAT~CGGTTCG~GGTTCGTCCCGTT~TCGTTTG~~~~~ACTTTGGTG
~ACTCTGAATAACACT~~GTAGAT~CGCAC~GGTCTTT~GTACCGGCG~ACCCATCTTTC
AAA~~TGCCTGA~CTTATCA~ACTGTC~GATGGTAGACTC~TAC~GTCTACCATGGTTGT
AACGGGTGACGGGGAATCA~GGGTTCGATTCCGGAGAGGGAGCCTGAGAAACGGCTACCA
CATCCAAGGAAGGCAGCAGGCACGCAAATTACCCACTCCCGGCACGGGG~AGGTAGTGAC
AAAAAATAACGATACGGG~ACTC~ATCCGAGGCCCCGTAATC~GGAATGAGAACA~~CTC
TAAATCATTTAACAAGGA~CCTATTGG~AGGGCAAGT~CTGGTGCCAGCAGC~CGCGGTA
ATTCCAGCT~CCAATA~GCGTATATTAAA~GTTGTTGCGGTTAAAAAGCTCGTAGTTGGT
TCT~GCGTCCCACGCTGTCGGTTCACC~GCCTGTCGGTG~CAACTGGCACGC~CGTGGGA
TGTCCTG~TCGGTGGTGG~CC~~~~GTGTCTCGCGGTT~~CTCGGTGTAGGCACCTTCAA
CGGCGCCGAAACCGT~~~~CCGTCGAGA~ACC~GG~~TCGCCGAATCAAT~CCTGCCGCG
G~TGCTCTTCGCTGA~GTGTCGAGGTA~GGCCGACA~CGTTTACTTT~GAACAAATTAGA
GTGCTCAAA~GCA~GGC~TGAATTCC~~GCCT~GAATAGTG~~GTGCATGGAATAATTGA
AGAGGACCTCGGTTCTATTTT~GTTGG~~TTTTCGGAATCCGA~GGTAATGATCAATA~T
GGACAG~GCGGGGGCAT~TCGTATTGCG~GCGTTAGA~~~~~~~~~~~~~~~~~~GGTGA
AATTCTTGGATC~GTCGCAAGACGGACTAGAGCGAAAGCATTTGCCAAGTATGTCTTAGT
T~~~~~~~~~~~~~~~~~~~~~~~~~~~~~~~~~~~~~GAT~CAAGAACGAAAGTTAG~~
~~~~AGGTT~~~~~CGAAG~~~~~~~~~~GCGATCAGATACCGCCCTAGTTCTAACCATA
AACGATGTCAG~CCAGCGA~TCCGGCGATGT~CCTTTAGATGACTCG~GCGGGCA~GCTT
A~~~~CGGGAAACCA~AA~GCCTTTGGGTTCCGGGGGAAGTATGGTTGCAAA~GCTGAAA
CTTAAAGGAATTGACGGAAGGGCACCACC~AGGAGTGGA~GCCTGCGGCTT~AATTTGAC
TCAACACGGGGAACCTCACCAGGCCCGGACATTGGAAGGATTGACAGATTGATAGCTCTT
TCTTGATTCAATGGGTAGTGGTGCATGGCCGTTCTTAGTTGGTGGAACGATTTGTCTGGT
TAATTCCGATAACGAACGAGACTCT~AGCCTACTAACTAGGCGAT~~TCCGGTATC~~CA
AT~~~~~GCTACCGGCG~TATTAATT~TCTTCTTAGAGGGACAGGCGGCTCTTACCCGCA
CGAGATTGAACAATAACAGGTCTGTGATGCCCTTAGATGTTCTGGGCC~GCACGCGCGCT
ACACTGAA~GGAATCAGC~GTGTC~TCACCCTTGC~CCGAGAGGTGCGGGAAA~CCCGTT
GAACCTCCTTCGTGCT~AGGAATTGGGGCTTGCAATTGTTCCCCAT~GAAC~GAGGAATT
CCCAGTAAGCGCGGGTCATGA~GCT~CGCGTTGATTACGTCCCTGCCCTTTGTACACACC
GCCCGTC~GCTACTACCG~ATTGAATGATTTAGTGAGG~T~CTTCGGACTGGTGAT~~GA
GCGGCCACCGT~GAAA~~~~ACGGTGCCGG~TG~TCGCCGGGAAGATGACC~GATCTTGA
TCATTT~AGAGGAAGTAAAAGTCGTAAC~~~~~~~~~~~~~~~~~~~~~~~~~~~~~~~~
~~~~~~~~~~~~~~~~~~~~~~~~~~~~~~~~~~~~~~~~~~~~~~~~~~~~~~~~~~~~
~~~~~~~~~~~~~~~~~~~~~~~~~~~~~~~~~~~~~~~~~~~~~~~~~~~~~~~~~~~~
~~~~~~~~~~~~~~~~~~~~~~~~~~~~~~~~~~~~~~~~~~~~~~~~~~~~~~~~~~~~
~~~~~~~~~~~~~~~~~~~~~~~~~~~~~~~~~~~~~~~~~~~~~~~~~~~~~~~~~~~~
~~~~~~~~~~~~~~~~~~~~~~~~~~~~~~~~~~~~~~~~~~~~~~~~~~~~~~~~~~~~
~~~~~~~~~~~~~~~~~~~~~~~~~~~~~~~~~~~~~~~~~~~~~~~~~~~~~~~~~~~~
~~~~~~~~~~~~~~~~~~~~~~~~~~~~~~~~~~~~~~~~~~~~
>gi|229458387|gb|FJ372644.1|_Ranatra_chinensis_18S_ribosomal_RNA_gene_partial_sequence
~~~~~~~~~~~~~~~~~~~~~~~~~~~~~~~~~~~~~TTTCAAAGCTTAAGCCATGCAAG
T~CTCAGTACAAG~CCAAA~T~AAGGTGAAACC~GCAAACGGC~TCATTAAATCAG~TTT
TAGTTTACTTGAG~CATTGACTGATACTG~~~~~~TTTTGGATAAC~TGTGGCAATTCTA
GAGCTAATACATGCAACC~AAGT~CCCGACCA~~GTGA~TGGAAAGGACGC~TTTTATTA
GA~~~TCAAAATCAAT~CGGTTCG~GGTTCGTCCCGTT~TCGTTTG~~~~~ACTTTGGTG
~ACTCTGAATAACACT~~GTAGAT~CGCAC~GGTCTTT~GTACCGGCG~ACCCATCTTTC
AAA~~TGCCTGA~CTTATCA~ACTGTC~GATGGTAGACTC~TAC~GTCTACCATGGTTGT
AACGGGTGACGGGGAATCA~GGGTTCGATTCCGGAGAGGGAGCCTGAGAAACGGCTACCA
CATCCAAGGAAGGCAGCAGGCACGCAAATTACCCACTCCCGGCACGGGG~AGGTAGTGAC
AAAAAATAACGATACGGG~ACTC~ATCCGAGGCCCCGTAATC~GGAATGAGAACA~~CTC
TAAATCATTTAACAAGGA~CCTATTGG~AGGGCAAGT~CTGGTGCCAGCAGC~CGCGGTA
ATTCCAGCT~CCAATA~GCGTATATTAAA~GTTGTTGCGGTTAAAAAGCTCGTAGTTGGT
TCT~GCGTCCCACGCTGTCGGTTCACC~GCCTGTCGGTG~CAACTGGCACGC~CGTGGGA
TGTCCTG~TCGGTGGTGG~CC~~~~GTGTCTCGCGGTT~~CTCGGTGTAGGCACCTTCAA
CGGCGCCGAAACCGT~~~~CCGTCGAGA~ACC~GG~~TCGCCGAATCAAT~CCTGCCGCG
G~TGCTCTTCGCTGA~GTGTCGAGGTA~GGCCGACA~CGTTTACTTT~GAACAAATTAGA
GTGCTCAAA~GCA~GGC~TGAATTCC~~GCCT~GAATAGTG~~GTGCATGGAATAATTGA
AGAGGACCTCGGTTCTATTTT~GTTGG~~TTTTCGGAATCCGA~GGTAATGATCAATA~T
GGACAG~GCGGGGGCAT~TCGTATTGCG~GCGTTAGA~~~~~~~~~~~~~~~~~~GGTGA
AATTCTTGGATC~GTCGCAAGACGGACTAGAGCGAAAGCATTTGCCAAGTATGTCTTAGT
~~~~~~~~~~~~~~~~~~~~~~~~~~~~~~~~~~~~~~GAT~CAAGAACGAAAGTTAG~~
~~~~AGGTT~~~~~CGAAG~~~~~~~~~~GCGATCAGATACCGCCCTAGTTCTAACCATA
AACGATGCCAG~CCAGCGA~TCCGCCGATGTTCCTCCGA~TGACTCG~GCGGGCA~GCTT
A~~~~CGGGAAACCA~AA~GCTTTTGGGTTCCGGGGGAAGTATGGTTGCAAA~GCTGAAA
CTTAAAGGAATTGACGGAAGGGCACCACC~AGGAGTGGA~GCCTGCGGCTT~AATTTGAC
TCAACACGGGGAACCTCACCAGGCCCGGACATTGGAAGGATTGACAGATTGATAGCTCTT
TCTTGATTCAATGGGTAGTGGTGCATGGCCGTTCTTAGTTGGTGGAACGATTTGTCTGGT
TAATTCCGATAACGAACGAGACTCT~AGCCTACTAACTAGGCGAT~~TCCGGTATC~~CA
AT~~~~~GCTACCGGCG~TATTAATT~TCTTCTTAGAGGGACAGGCGGCTCTTACCCGCA
CGAGATTGAACAATAACAGGTCTGTGATGCCCTTAGATGTTCTGGGCC~GCACGCGCGCT
ACACTGAA~GGAATCAGC~GTGTC~TCACCCTTGC~CCGAGAGGTGCGGGAAA~CCCGTT
GAACCTCCTTCGTGCT~AGGAATTGGGGCTTGCAATTGTTCCCCAT~GAAC~GAGGAATT
CCCAGTAAGCGCGGGTCATGA~GCT~CGCGTTGATTACGTCCCTGCCCTTTGTACACACC
GCCCGTC~GCTACTACCG~ATTGAATGATTTAGTGAGG~T~CTTCGGACTGGTGAT~~GA
GCGGCCACCGT~GAAA~~~~ACGGTGCCGG~TG~TCGCCGGGAAGATGACC~GATCTTGA
TCATTT~AGAGGAAGTAAAAGTCGTAACGATGTTTTC~~~~~~~~~~~~~~~~~~~~~~~
~~~~~~~~~~~~~~~~~~~~~~~~~~~~~~~~~~~~~~~~~~~~~~~~~~~~~~~~~~~~
~~~~~~~~~~~~~~~~~~~~~~~~~~~~~~~~~~~~~~~~~~~~~~~~~~~~~~~~~~~~
~~~~~~~~~~~~~~~~~~~~~~~~~~~~~~~~~~~~~~~~~~~~~~~~~~~~~~~~~~~~
~~~~~~~~~~~~~~~~~~~~~~~~~~~~~~~~~~~~~~~~~~~~~~~~~~~~~~~~~~~~
~~~~~~~~~~~~~~~~~~~~~~~~~~~~~~~~~~~~~~~~~~~~~~~~~~~~~~~~~~~~
~~~~~~~~~~~~~~~~~~~~~~~~~~~~~~~~~~~~~~~~~~~~~~~~~~~~~~~~~~~~
~~~~~~~~~~~~~~~~~~~~~~~~~~~~~~~~~~~~~~~~~~~~
>gi|71388306|gb|DQ133580.1|_Ranatra_sp._BYU_ACBL023_18S_ribosomal_RNA_gene_partial_sequence
~~~~~~~~~~~~~~~~~~~~CAGTAGTCATATGCTTGTCTCAAAGATTAAGCCATGCAAG
T~CTCAGTACATA~CCTAA~CTAAGGTGAAACC~GCAAAAGGC~TCATTAAATCAG~TTA
TGGTTCCTTGGAT~CTTAACACGTT~~~~~~~~~~ACTTGGATAAC~TGTGGTAATTCTA
GAGCTAATACATGCAAAC~AAGT~CCCGACCA~~GAGA~TGGAAGGGACGC~TTTTATTA
GA~~~TCAAAACCGAT~CGGCGTC~CGGTTCGCCGGC~~GCCGTCT~~~~~CTTTTGGTG
~ACTCTGGATAACTTTTAGCCGAT~CGCAC~GGTCCAA~GTACCGGCG~ACGCATCTTTC
AAA~~TGTCTGA~CTTATCA~ACTGTC~GATGGTAGGCTC~TGC~GCCTACCATGGTTGT
AACGGGTAACGGGGAATCA~GGGTTCGATTCCGGAGAGGGAGCCTGAGAAACGGCTACCA
CATCCAAGGAAGGCAGCAGGCGCGCAAATTACCCACTCCCGGCACGGGG~AGGTAGTGAC
GAAAAATAACGATACGGG~ACTC~ATCCGAGGCCCCGTAATC~GGAATGAGTACA~~CTT
TAAATACTTTAACGAGTA~CCAATTGG~AGGGCAAGT~CTGGTGCCAGCAGC~CGCGGTA
ATTCCAGCT~CCAATA~GCGTATATTAAA~GTTGTTGCGGTTAAAAAGCTCGTAGTTGGA
TCT~GTGTGCCACGCTGTCGGTTCACC~GCCCGTCGGTGTCAACTGGCATGTCTGTGGGA
CGTCCTG~CCGGTGGCGG~CA~~~~CGGGCGCCCGG~~~~CGCTGCGTAGG~~~~~GGCA
CGTCCCCGAAGCACG~~~~CCGGCGCGT~~CCCGGT~CCGCCGATCCAAT~CCCGCCGCG
G~TGCTCTTCACTGA~GTGTCGAGGCG~GGCCGGCA~CGTTTACTTT~GAACAAATTAGA
GTGCTCAAA~TCA~GGTCCTCTTTAG~~GCCT~GAATACTGT~GTGCATGGAATAATGGA
ATAGGACCTCGGTTCTATTTT~GTTGG~TTTTTTGGAACCAGA~GGTAATGATTAATA~G
GGACAG~GCGGGGGCAT~TCGTATTGCG~ACGTTAGA~~~~~~~~~~~~~~~~~~GGTGA
AATTCTTGGATC~GTCGCAAGACGAACCTAAGCGAAAGCATTTGCCAAGTATGTTCCCGT
T~~~~~~~~~~~~~~~~~~~~~~~~~~~~~~~~~~~~~AAT~CAAGAACGAAAGTTAG~~
~~~~AGGTT~~~~~CGAAG~~~~~~~~~~GCGATCAGATACCGCCCTAGTTCTAACCATA
AACGATGCCAG~CCAGCGA~TCCGCCGAAGTTCCTCCGA~TGACTCG~GCGGGCA~GCTT
C~C~~CGGGAAACCA~AA~GCTTTTGGGTTCCGGGGGAAGTATGGTTGCAAA~GCTGAAA
CTTAAAGGAATTGACGGAAGGGCACCACC~AGGAGTGGA~GCCTGCGGCTT~AATTTGAC
TCAACACGGGAAACCTCACCAGGCCCGGACACCGGAAGGATTGACAGATTGAGAGCTCTT
TCTTGATTCGGTGGGTGGTGGTGCATGGCCGTTCTTAGTTGGTGGAGCGATTTGTCTGGT
TAATTCCGGTAACGAACGAGACTCT~AGCCTGCTAAATAGACGATT~TCCGGTATC~~CA
CAATAGTGCTACCGGCGAAATCAATA~TCTTCTTAGAGGGACAGGCGGCTTTTAGCCGCA
CGAAACTGAGCAATAACAGGTCTGTGATGCCCTTAGATGTCCTGGGCC~GCACGCGCGCT
ACACTGAA~GGAATCAGC~GTGTA~~~CACCCTGG~CCGAAAGGCCCGGGCAA~CCCGTT
GAACCTCCTTCGTGCT~AGGGATTGGGGCTTGCAATTGTTCCCCAT~GAAC~GAGGAATT
CCCAGTAAGCGCGAGTCATAA~GCT~CGCGTTGATTACGTCCCTGCCCTTTGTACACACC
GCCCGTC~GCTACTACCG~ATTGAATGATTTAGTGAGG~T~CTTCGGACTGGTG~~~~CG
CGGCGACCGC~~CTCGC~~GCGGCCGCCGA~TG~CCACCGGGAAGATGACC~GAACTTGA
TCATTT~AGAGGAAGTAAAAGTCGTAACAAG~~~~~~~~~~~~~~~~~~~~~~~~~~~~~
~~~~~~~~~~~~~~~~~~~~~~~~~~~~~~~~~~~~~~~~~~~~~~~~~~~~~~~~~~~~
~~~~~~~~~~~~~~~~~~~~~~~~~~~~~~~~~~~~~~~~~~~~~~~~~~~~~~~~~~~~
~~~~~~~~~~~~~~~~~~~~~~~~~~~~~~~~~~~~~~~~~~~~~~~~~~~~~~~~~~~~
~~~~~~~~~~~~~~~~~~~~~~~~~~~~~~~~~~~~~~~~~~~~~~~~~~~~~~~~~~~~
~~~~~~~~~~~~~~~~~~~~~~~~~~~~~~~~~~~~~~~~~~~~~~~~~~~~~~~~~~~~
~~~~~~~~~~~~~~~~~~~~~~~~~~~~~~~~~~~~~~~~~~~~~~~~~~~~~~~~~~~~
~~~~~~~~~~~~~~~~~~~~~~~~~~~~~~~~~~~~~~~~~~~~
>gi|229458385|gb|FJ372642.1|_Sigara_sp._YT-2009_18S_ribosomal_RNA_gene_partial_sequence
~~~~~~~~~~~~~~~~~~~~~~~~~~~~~~~~~~~~~CATGTTCAGCTTAGCCATGCAAG
T~CTCAGTACAAG~CCGAA~TTAAGGTGAAACC~GCAAAAGGC~TCATTAAATCAG~TTT
TGGTTCACTAGAG~CATAAACAGTTTG~~~~~~~~TGTTGGATAAC~TGTGGTAATTCTA
GAGCTAATACATGCAACC~AAGT~CCCGACCA~~GTGA~TGGGAAGGACGC~TTTTATTA
GA~~~TCAAAATCAAT~CGGACCG~~GTT~TACCGG~~~CCCGTTT~~~~~GACTTGGTG
~ACTCTGAATAACACC~~GCAGAT~CGCAC~GGTCTCC~GTACCGGCG~ACTCATCTTTC
AAA~~TGCCTGA~CTTATCA~ACCGTC~GATGGTAGATTC~TAT~GTCTACCATGGTTGT
AACGGGTAACGGGGAATCA~GGGTTCGATTCCGGAGAGGGAGCCTGAGAAACGGCTACCA
CATCCAAGGAAGGCAGCAGGCACGCAAATTACCCACTCCCGGCACGGGG~AGGTAGTGAC
AAAAAATAACGATACGGG~ACTC~ATCCGAGGCCCCGTAATC~GGAATGAGTACA~~CTC
TAAATCCTTTAACAAGGATCC~ATTGG~AGGGCAAGT~CTGGTGCCAGCAGC~CGCGGTA
ATTCCAGCT~CCAATA~GCGTATATTAAA~GTTGTTGCGGTTAAAAAGCTCGTAGTTGGT
TCT~GTGTGCCACGCTGTCGGTTCACC~GCCTGCCGGTG~TAACTGGCATGC~CGTGGGA
TGTCCTG~TCGGTGGCGG~CC~~~~GAGGCCCGCGG~~~~CGCAGTGTAGG~~~~TCTAA
C~~~~~CGAAGCTCG~~~~CCGCTGTGC~GCCCAG~~TCGCCGATTCAAT~CCTGCCGCG
G~TGCTCTTCACTGA~GTGTCGAGGTA~GGCCGACA~CGTTTACTTT~GAACAAATTAGA
GTGCTCAAA~GCA~GGC~TGAATTCC~~GCCT~GAATACTG~~GTGCATGGAATAATGGA
ATAGGACCTCGGTTCTATTTT~GTTGG~~TTTTCGGAATCCGA~GGTAATGATCAATA~T
GGACAG~GCGGGGGCAT~TCGTATTGCG~ACGTTAGA~~~~~~~~~~~~~~~~~~GGTGA
AATTCTTGGATC~GTCGCAAGACGGACTAGAGCGAAAGCATTTGCCAAGTATGTCTTAGT
~~~~~~~~~~~~~~~~~~~~~~~~~~~~~~~~~~~~~~GAT~CAAGAACGAAAGTTAG~~
~~~~AGGTT~~~~~CGAAG~~~~~~~~~~GCGATCAGATACCGCCCTAGTTCTAACCATA
AACGATGCCAG~CCAGCGA~TCCGCCGATGTTCCTCCGA~TGACTCG~GCGGGCA~GCTT
C~~~~CGGGAAACCA~AA~GCTTTTGGGTTCCGGGGGAAGTATGGTTGCAAA~GCTGAAA
CTTAAAGGAATTGACGGAAGGCCACCACC~AGGAGGGGA~GCCTGCGGTTT~AATTTGAC
TCAACACGGGAAACCTCACCAGGCCCGGACATTGGAAGGATTGACAGATTGATAGCTCTT
TCTTGATTCAGGGGGTAGGGGTGCATGGCCGTTCTTAGTTGGGGGAACGATTTGTCTGGT
TAATTTCGATAACGAACGAGACTCT~AGCCTACTAAATAGGCGAT~~CCCGGTATC~~AT
GT~~~~~GCTACCGGCG~ATATCTTT~TCTTCTTAGAGGGACAGGCGGCTCTCACCCGCA
CGAGATTGAACAATAACAGGTCTGTGATGCCCTTAGATGTTCTGGGCC~GCACGCGCGCT
ACACTGAA~AGAATCAGC~GTGTT~~CATCCTAGG~CCGAAAGGCCCGGGCAA~CCCGCT
GAACCTCTTTCGTGCT~AGGAATTGGGGCTTGCAATTGTTCCCCAT~GAAC~GAGGAATT
CCCAGTAAGCGCGAGTCATAA~GCT~CGCGTTGATTACGTCCCTGCCCTTTGTACACACC
GCCCGTC~GCTACTACCG~ATTGAATGATTTAGTGAGG~T~CTTCGGACTGGTGAT~~GA
GCGGCAACCGT~CTCGT~~~GCGGTGCCAC~AG~TCGCCGGAAAGATGACC~AAACTTGA
TCATTT~AGAGGAAGTAAAAGTCGTAACAAGGTTTCT~~~~~~~~~~~~~~~~~~~~~~~
~~~~~~~~~~~~~~~~~~~~~~~~~~~~~~~~~~~~~~~~~~~~~~~~~~~~~~~~~~~~
~~~~~~~~~~~~~~~~~~~~~~~~~~~~~~~~~~~~~~~~~~~~~~~~~~~~~~~~~~~~
~~~~~~~~~~~~~~~~~~~~~~~~~~~~~~~~~~~~~~~~~~~~~~~~~~~~~~~~~~~~
~~~~~~~~~~~~~~~~~~~~~~~~~~~~~~~~~~~~~~~~~~~~~~~~~~~~~~~~~~~~
~~~~~~~~~~~~~~~~~~~~~~~~~~~~~~~~~~~~~~~~~~~~~~~~~~~~~~~~~~~~
~~~~~~~~~~~~~~~~~~~~~~~~~~~~~~~~~~~~~~~~~~~~~~~~~~~~~~~~~~~~
~~~~~~~~~~~~~~~~~~~~~~~~~~~~~~~~~~~~~~~~~~~~
>gi|117574581|gb|DQ910774.1|_Corixidae_sp._QX-2006_small_subunit_ribosomal_RNA_gene_complete_sequence
~~~~~~~~~~~~~~~~~~~~~~~~~~~~~~~~~~~~~~~~~~~~~~~TAAGCCATGCAAG
T~CTCAGTACAAG~CCGAA~TTAAGGTGAAACC~GCAAAAGGC~TCATTAAATCAG~TTT
TGGTTCACTAGAG~CATAAACAGTTTG~~~~~~~~TGTTGGATAAC~TGTGGTAATTCTA
GAGCTAATACATGCAACC~AAGT~CCCGACCA~~GTGA~TGGGAAGGACGC~TTTTATTA
GA~~~TCAAAATCAAT~CGGACCG~~GTT~TACCGG~~~CCCGTTT~~~~~GACTTGGTG
~ACTCTGAATAACACC~~GCAGAT~CGCAC~GGTCTCC~GTACCGGCG~ACTCATCTTTC
AAA~~TGCCTGA~CTTATCA~ACCGTC~GATGGTAGATTC~TAT~GTCTACCATGGTTGT
AACGGGTAACGGGGAATCA~GGGTTCGATTCCGGAGAGGGAGCCTGAGAAACGGCTACCA
CATCCAAGGAAGGCAGCAGGCACGCAAATTACCCACTCCCGGCACGGGG~AGGTAGTGAC
AAAAAATAACGATACGGG~ACTC~ATCCGAGGCCCCGTAATC~GGAATGAGTACA~~CTC
TAAATCCTTTAACAAGGATCC~ATTGG~AGGGCAAGT~CTGGTGCCAGCAGC~CGCGGTA
ATTCCAGCT~CCAATA~GCGTATATTAAA~GTTGTTGCGGTTAAAAAGCTCGTAGTTGGT
TCT~GTGTGCCACGCTGTCGGTTCACC~GCCTGCCGGTG~TAACTGGCATGC~CGTGGGA
TGTCCTG~TCGGTGGCGG~CC~~~~GAGGCCCGCGG~~~~CGCAGTGTAGG~~~~TCTAA
C~~~~~CGAAGCTCG~~~~CCGCTGTGC~GCCCAG~~TCGCCGATTCAAT~CCTGCCGCG
G~TGCTCTTCACTGA~GTGTCGAGGTA~GGCCGACA~CGTTTACTTT~GAACAAATTAGA
GTGCTCAAA~GCA~GGC~TGAATTCC~~GCCT~GAATACTG~~GTGCATGGAATAATGGA
ATAGGACCTCGGTTCTATTTT~GTTGG~~TTTTCGGAATCCGA~GGTAATGATCAATA~T
GGACAG~GCGGGGGCAT~TCGTATTGCG~ACGTTAGA~~~~~~~~~~~~~~~~~~GGTGA
AATTCTTGGATC~GTCGCAAGACGGACTAGAGCGAAAGCATTTGCCAAGTATGTCTTAGT
T~~~~~~~~~~~~~~~~~~~~~~~~~~~~~~~~~~~~~GAT~CAAGAACGAAAGTTAG~~
~~~~AGGTT~~~~~CGAAG~~~~~~~~~~GCGATCAGATACCGCCCTAGTTCTAACCATA
AACGATGTCAG~CCAGCGA~TCCGCCGATGTTCCTCCGA~TGACTCG~GCGGGCA~GCTT
C~~~~CGGGAAACCA~AA~GCTTTTGGGTTCCGGGGGAAGTATGGTTGCAAA~GCTGAAA
CTTAAAGGAATTGACGGAAGGCCACCACC~AGGAGGGGA~GCCTGCGGTTT~AATTTGAC
TCAACACGGGAAACCTCACCAGGCCCGGACATTGGAAGGATTGACAGATTGATAGCTCTT
TCTTGATTCAGGGGGTAGGGGTGCATGGCCGTTCTTAGTTGGGGGAACGATTTGTCTGGT
TAATTTCGATAACGAACGAGACTCT~AGCCTACTAAATAGGCGAT~~CCCGGTATC~~AT
GT~~~~~GCTACCGGCG~ATATCTTT~TCTTCTTAGAGGGACAGGCGGCTCTCACCCGCA
CGAGATTGAACAATAACAGGTCTGTGATGCCCTTAGATGTTCTGGGCC~GCACGCGCGCT
ACACTGAA~AGAATCAGC~GTGTT~~CATCCTAGG~CCGAAAGGCCCGGGCAA~CCCGCT
GAACCTCTTTCGTGCT~AGGAATTGGGGCTTGCAATTGTTCCCCAT~GAAC~GAGGAATT
CCCAGTAAGCGCGAGTCATAA~GCT~CGCGTTGATTACGTCCCTGCCCTTTGTACACACC
GCCCGTC~GCTACTACCG~ATTGAATGATTTAGTGAGG~T~CTTCGGACTGGTGAT~~GA
GCGGCAACCGT~CTCGT~~~GCGGTGCCAC~AG~TCGCCGGAAAGATGACC~AAACTTGA
TCATTT~AGAGGAAGTAAAAGTCGTAACAAGGTTTCCGTA~~~~~~~~~~~~~~~~~~~~
~~~~~~~~~~~~~~~~~~~~~~~~~~~~~~~~~~~~~~~~~~~~~~~~~~~~~~~~~~~~
~~~~~~~~~~~~~~~~~~~~~~~~~~~~~~~~~~~~~~~~~~~~~~~~~~~~~~~~~~~~
~~~~~~~~~~~~~~~~~~~~~~~~~~~~~~~~~~~~~~~~~~~~~~~~~~~~~~~~~~~~
~~~~~~~~~~~~~~~~~~~~~~~~~~~~~~~~~~~~~~~~~~~~~~~~~~~~~~~~~~~~
~~~~~~~~~~~~~~~~~~~~~~~~~~~~~~~~~~~~~~~~~~~~~~~~~~~~~~~~~~~~
~~~~~~~~~~~~~~~~~~~~~~~~~~~~~~~~~~~~~~~~~~~~~~~~~~~~~~~~~~~~
~~~~~~~~~~~~~~~~~~~~~~~~~~~~~~~~~~~~~~~~~~~~
>gi|229458386|gb|FJ372643.1|_Notonecta_chinensis_18S_ribosomal_RNA_gene_partial_sequence
~~~~~~~~~~~~~~~~~~~~~~~~~~~~~~~~~~~~~TGTGGCAGTACCACTAATGCAAG
T~CGCGGTAGGAGCTAGAA~TTAAAGTGAAACC~GCAAAAAGC~TCATTAAATCAG~TTC
TGGTTCACTAGAG~CGTGACAATATTG~~~~~~~~TTTTGGATAAC~TGTGGTAATTCTA
GAGCTAATACATGCAACC~AAGT~CCTGACCA~~GTGA~TGGAAAGGACGC~TTTTATTA
GA~~~TCAAAATCAAT~CGGTTCT~~GGCTTCGTGCTAGGCCGTTT~~~~~GTCTTGATG
~ACTCTGAATAACACA~~GTCGAT~CGCAC~GGTCAAC~GTACCGGCG~ACTTATCTTTC
AAG~~TGCCTGA~CTTATCA~ACTGTC~GATGGTAGACTC~TAT~GTCTACCATGGTTGT
AACGGGTAACGGGGAATCA~GGGTTCGATTCCGGAGAGGGAGCCTGAGAAACAGCTACTA
CATCCAAGGAAGGCAGCAGGCACGCAAATTACCCACTCCCGGCACGGGG~AGGTAGTGAC
AAAAAATAACGATACGGG~ACTC~ATCCGAGGCCCCGTAATC~GGAATGAGTACA~~CTT
TAAATCTTTTAACAAGGATCC~AATGG~AGGGCAAGT~CTGGTGCCAGCAGC~CGCGGTA
ATTCCAGCT~CCATTA~GCGTATATTAAA~GTTGTTGCGGTTAAAAAGCTCGTAGTTGGT
TCT~GTGTCCCACGCTGTCGGTTCACC~GCCTGCCGGTG~CAACTGGCATGC~CGCGGGA
TGTCCTG~TCGGTGGCGG~TC~~~~GTGACCCACGG~~~~CGC~GTTGAGG~~~~CTC~A
GG~~~CCGAAGCGCG~~~~CCGATGTGT~GTCAGG~~CCGCCGATTCAAT~CCTGCCGCG
G~TGCTCTTCACTGA~GTGTCGAGGTA~GGCCGACA~CGTTTACTTT~GAACAAATTAGA
GTGCTCAAA~GCA~GGC~TGAATTCT~~GCCT~GGATATTG~~TTGCATGGAATAATGGA
ATAGGACCTCGGTTCTATTTT~GTTGG~~TTTTCGGAATCCGA~GGTAATGATCAATA~T
GGACGG~TCGGGGGCAT~TCGTATTGCG~ACGTTAGA~~~~~~~~~~~~~~~~~~GGTGA
AATTCTTGGATC~GTCGCAAGACGGACTAGAGCGAAAGCATTTGCCAAGTATGTCTTAGT
T~~~~~~~~~~~~~~~~~~~~~~~~~~~~~~~~~~~~~GAT~CA~GAACGAAAGTTAG~~
~~~~AGGTT~~~~~CGAAG~~~~~~~~~~~CGATCAGATACCGCCCTAGTTCTAACCATA
AACGATGCCAG~CCAGCGA~TCCGCCGATGTTCCTCCGA~TGACTCG~GCGGGCA~GCTT
C~~~~CGGGAAACCA~AA~GCTTTTGGGTTCCGGGGGAAGTATGGTTGCAAA~GCTGAAA
CTTAAAGGAATTGACGGAAGGGCACCACC~AGGAGTGGA~GCCTGCGGCTT~AATTTGAC
TCAACACGGGAAACCTCACCAGGCCCAGACATTGGAAGGATTGACAGATTGATAGCTCTT
TCTTGATTCAGTGGGTAGTGGTGCATGGCCGTTCTTAGTTGGTGGAACGATTTGTCTGGT
TAATTCCGATAACGAACGAGACTCT~AGCCTACTAAATAGGCGTG~~ACCGGTATC~~CC
TA~~~~~TCTACCGGCG~AAATCATT~TCTTCTTAGAGGGACAGGCGGCTTTTAGCCGCA
CGAGATTGAGCAATAACAGGTCTGTGATGCCCTTAGATGTTCTGGGCC~GCACGCGCGCT
ACACTGAA~GGAATCAGC~GTGTG~~TCTCCCTGG~CCGAAAGGTCCGGGCAA~CCCGCT
GAACCTCTTTCGTGCT~AGGAATTGGGGCTTGCAATTGTTCCCCAT~GAAC~GAGGAATT
CCCAGTAAGCGCGAGTCATAA~GCT~CGCGTTGATTACGTCCCTGCCCTTTGTACACACC
GCCCGTC~GCTACTACCG~ATTGAATGATTTAGTGAGG~T~CTTCGGACTGGTGAT~~GA
GCGGTCACCGC~CTCGC~~~GCGGTGCCGA~TG~TTACCGGGAAGATGACC~AAACTTGA
TCATTT~AGAGGAAGTAAAAGTCGTAACAAGGTTTCC~~~~~~~~~~~~~~~~~~~~~~~
~~~~~~~~~~~~~~~~~~~~~~~~~~~~~~~~~~~~~~~~~~~~~~~~~~~~~~~~~~~~
~~~~~~~~~~~~~~~~~~~~~~~~~~~~~~~~~~~~~~~~~~~~~~~~~~~~~~~~~~~~
~~~~~~~~~~~~~~~~~~~~~~~~~~~~~~~~~~~~~~~~~~~~~~~~~~~~~~~~~~~~
~~~~~~~~~~~~~~~~~~~~~~~~~~~~~~~~~~~~~~~~~~~~~~~~~~~~~~~~~~~~
~~~~~~~~~~~~~~~~~~~~~~~~~~~~~~~~~~~~~~~~~~~~~~~~~~~~~~~~~~~~
~~~~~~~~~~~~~~~~~~~~~~~~~~~~~~~~~~~~~~~~~~~~~~~~~~~~~~~~~~~~
~~~~~~~~~~~~~~~~~~~~~~~~~~~~~~~~~~~~~~~~~~~~
>gi|229458382|gb|FJ372639.1|_Saldula_sp._YT-2009_18S_ribosomal_RNA_gene_partial_sequence
~~~~~~~~~~~~~~~~~~~~~~~~~~~~~~~~~~~~~~~~~~~~~~~~~~~~~~~~~~~~
G~TCTAGTACGAA~CTGAATTTAAAGTGAAACC~GCAAAAGGC~TCATTAAATCAG~TTA
TGGTTCACTTGAG~CTGATCACT~~~~~~~~~~~~CTATGGATAAC~TGTGGTAATTCTG
GAGCTAATACATGCATAC~TCGT~CCCGTCCA~~GCGA~TGGAGAGGATGC~TTTTATTA
AA~~~TCAAAACCAAT~CGGGGCT~~~CGGTCC~~~~~~GTTGTTT~~~~~~~~~TGGTG
~ACTCTGGATAACACT~~GCAGAT~CGCAT~GGTCTTT~GTGCCGGCG~ACCTATCTTTC
AAA~~TGCCTGA~CTTATCA~ACTGTC~GATGGTATATTC~TGT~GTGTACCATGGTTGT
AACGGGTAACGGAGAATCA~GGGTTCGATTCAGGAGAGGGAGCCTGAGAAACAGCTACCA
CATCCAAGGAAGGCAGCAGGCACGCAAATTACCCACTCCCGGCACGGGG~AGGTAGTGAC
AAAAAATACCGATACGGG~AGTC~ATCCGAGGCCCGGTAATC~GGCAGGAGTACA~~CTT
TAAACCCTTTAACCAGGA~~GGAGGGG~AGGGCAAGT~CTGGTCCCAGCAGC~CGCGGTA
ACTCCAGCT~CCAATA~GCGTATATTAAA~GTTGTCCCGGTCAAAAAGCTAGTAGTGGGC
TAT~TTGTCCCACAGCGTTGGTTCACT~GCCTGTCGGTG~CAACTGGCATGT~CGTGGGA
TGTCCAG~TCGGTGGCGT~CC~~~~GGGGTCTTCGG~~~~ACAAGTGCCCT~~~~~CG~~
~~~~~~~GGTGCTGT~~~~CCGTCGTTC~TTCCGG~~TCGCCGACTCAAT~CCTGCCGCT
G~TGCTCTTCCCTGA~GTGTCGAGGTA~GGCCGACT~CGTTTCCTTT~GAACAAATTAGA
GTGGTTAAA~TCC~GGG~CGAATCCT~~GCCC~GAATAGTG~~GTCCATCGAATAATAGC
ACAGGACCTTTGTTGTTTTTT~GTTGG~~TTTTCGGAATCCAA~GGTAATGATCAATA~G
GGACAG~ACGGGGGCAT~TCGTATTGGG~ACGTCAGA~~~~~~~~~~~~~~~~~~GGTGA
AATTCTTGGATT~GTCCCAAGACGTACTAAAGCGAAAGCATTTGCCAAGAATGTCTTAAT
T~~~~~~~~~~~~~~~~~~~~~~~~~~~~~~~~~~~~~GAT~CAAGAACGAAAGT~AG~~
~~~~AGGTT~~~~~CGAAG~~~~~~~~~~GCGATCAGATACCGCCCTAGTTCTAACCATA
AACGATGTCAG~CCAGCGA~TCCGCCGGCGTTC~TTGAA~TGGCTCG~GCGGGCA~GCTT
C~C~~CCGGAAACGA~AA~GCTTTCGGGTTCCGGGGGAAGTATGGTTGCAAA~GCTGAAA
CTTAAAGGAATTGACGGAAGGGCACCACC~AGGAGTGGA~GCCTGCGGCTT~AATTTGAC
TCAACACGGGAAACCTCACCAGGCCCGGACATTGGAAGGATTGACAGATTGATAGCTCTT
TCTTGATTCAGTGGGTAGTGGTGCATGGCCGTTCTTAGTTGGTGGAACGATTTGTCTGGT
TAATTCCGATAACGAACGAGACTCT~AGCCTACTAAATAGGCGACT~TCCGGTATC~~CT
G~~~~~~ACTACCGGCG~ATACACAT~ACTTCTTAGAGGGACAGGCGGCGTATAGCCGCA
CGAGATTGAGCAATAACAGGTCTGTGATGCCCTTAGATGTTCTGGGCC~GCACGCGCGCT
ACACTGAA~GGAATCAGC~GTGTA~TCTCCCTAGG~CCGAAAGGTCCGGGTAA~CCCGCT
GAACCTCCTTCGTGCT~AGGAATTGGGGCTTGAAATTCTTCCCCAT~GAAC~GAGGAATT
CCCAGTAAGCGCGAGTCATAA~GCT~CGCGTTGATTACGTCCCTGCCCTTTGTACACACC
GCCCGTC~GCTACTACCG~ATTGAATGATTTAGTGAGG~T~CTTCGGACTGGTGGT~~TA
ACGGC~TCTGT~TTCG~~~~GCATAGCCGA~TG~CCACCGGAAAGATGACC~AAACTTGA
TCATTT~AGAGGAAGTAAAAGTCGTAACAAGGTTTCC~~~~~~~~~~~~~~~~~~~~~~~
~~~~~~~~~~~~~~~~~~~~~~~~~~~~~~~~~~~~~~~~~~~~~~~~~~~~~~~~~~~~
~~~~~~~~~~~~~~~~~~~~~~~~~~~~~~~~~~~~~~~~~~~~~~~~~~~~~~~~~~~~
~~~~~~~~~~~~~~~~~~~~~~~~~~~~~~~~~~~~~~~~~~~~~~~~~~~~~~~~~~~~
~~~~~~~~~~~~~~~~~~~~~~~~~~~~~~~~~~~~~~~~~~~~~~~~~~~~~~~~~~~~
~~~~~~~~~~~~~~~~~~~~~~~~~~~~~~~~~~~~~~~~~~~~~~~~~~~~~~~~~~~~
~~~~~~~~~~~~~~~~~~~~~~~~~~~~~~~~~~~~~~~~~~~~~~~~~~~~~~~~~~~~
~~~~~~~~~~~~~~~~~~~~~~~~~~~~~~~~~~~~~~~~~~~~
>gi|193082258|gb|EU683178.1|_Salda_sp._S548_18S_ribosomal_RNA_gene_partial_sequence
~~~~~~~~~~~~~~~~~~~~~~~~~~~~~~~~~~~~~~~~~~~~~~~~~~~~~~~~~~~~
~~~~~~~~~~~AA~CTGAA~TTAAAGTGAAACC~GCAAAAAGC~TCATTAAATCAG~TTA
TGGTTCACTTGAG~CTAAGAACT~~~~~~~~~~~~TGATGGATAAC~TGTGGTAATTCTA
GAGCTAATACATGCAAAC~AAGT~CCCGTCCA~~GCGA~TGGAAAGGACGC~TTTTATTA
GA~~~TCAAAACCAAT~CGGACTT~~~CTGTCC~~~~~~GTTGTTT~~~~~~~~~TGGTG
~ACTCTGGATAACACT~~GCAGAT~CGCAT~GGTCTCT~GTACCGGCG~ACCTATCTTTC
AAA~~TGCCTGA~CTTATCA~ACTGTC~GATGGTATATTC~TGT~GTGTACCATGGTTGT
AACGGGTAACGGGGAATCA~GGGTTCGATTCCGGAGAGGGAGCCTGAGAAACGGCTACCA
CATCCAAGGAAGGCAGCAGGCACGCAAATTACCCACTCCCGGCACGGGG~AGGTAGTGAC
AAAAAATAACGATACGGG~ACTC~ATCCGAGGCCCCGTAATC~GGAATGAGTACA~~CTT
TAAACCCTTTAACCAGGATCT~ATTGG~AGGGCAAGT~CTGGTGCCAGCCGC~CGCGGTA
ACTCCAGCT~CCAATA~GCGTATATTAAA~GTTGTTGCGGTTAAAAAGCTCGTAGTTGGT
TCT~GTGTCCCACGCTGTTGGTTCACT~GCCTGTCGGTG~CAACTGGCATGT~CGTGGGA
TGTCCTG~TCGGTGGCGT~CC~~~~GGGGTCTTCGG~~~~CAAAGTGCCTG~~~~~CGCA
AG~~~TGGGTGTTTT~~~~CCGTTGCTC~TTCCGG~~TCGCCGACTCAAT~CCTGCCGCG
G~TGCTCTTTACTGA~GTGTCGAGGTA~GGCCGACA~CGTTTACTTT~GAACAAATTAGA
GTGCTTAAA~GCA~GGC~TGAATCCT~~GCCG~GAATAGTG~~GTGCATGGAATAATAGA
ACAGGACCTTGGTTCTATTTT~GTTGG~~TTTTCGGAATCCAA~GGTAATGATCAATA~T
GGACAG~ACGGGGGCAT~TCGTATTGCG~ACGTTAGA~~~~~~~~~~~~~~~~~~GGTGA
AATTCTTGGATC~GTCGCAAGACGTACTAAAGCGAAAGCATTTGCCAAGAATGTCTTAAT
T~~~~~~~~~~~~~~~~~~~~~~~~~~~~~~~~~~~~~GAT~CAAGAACGAAAGTTAG~~
~~~~AGGTT~~~~~CGAAG~~~~~~~~~~GCGATCAGATACCGCCCTAGTTCTAACCATA
AACGATGTCAG~CCAGCGA~TCCGCCGGCGTTCATTGAA~TGGCTCG~GCGGGCA~GCTT
C~C~~CCGGAAACGA~AA~GCTTTCGGGTTCCGGGGGAAGTATGGTTGCAAA~GCTGAAA
CTTAAAGGAATTGACGGAAGGGCACCACC~AGGAGTGGA~GCCTGCGGCTT~AATTTGAC
TCAACACGGGAAACCTCACCAGGCCCGGACATTGGAAGGATTGACAGATTGATAGCTCTT
TCTTGATTCAGTGGGTAGTGGTGCATGGCCGTTCTTAGTTGGTGGAACGATTTGTCTGGT
TAATTCCGATAACGAACGAGACTCT~AGCCTACTAAATAGGCGACT~TCCGGTATC~~CT
G~~~~~~ACTACCGGCG~ATACACAT~ACTTCTTAGAGGGACAGGCGGCGTATAGCCGCA
CGAGATTGAGCAATAACAGGTCTGTGATGCCCTTAGATGTTCTGGGCC~GCACGCGCGCT
ACACTGAA~GGAATCAGC~GTGTT~~TCTCCCTGG~CCGAAAGGTCCGGGTAA~CCCGCT
GAACCTCCTTCGTGCT~AGGAATTGGGGCTTGAAATTCTTCCCCAT~GAAC~GAGGAATT
CCCAGTAAGCGCGAGTCATAA~GCT~CGCGTTGATTACGTCCCTGCCCTTTGTACACACC
GCCCGTC~GCTACTACCG~ATTGAATGATTTAGTGAGG~T~CTTCGGACTGGTGGT~~TA
ACGGC~TCTGT~TTCG~~~~GCATTGCCGA~TG~CCACCGGAAAGATGACC~AAACTTGA
TCATTT~AGAGGAAGTAAAAGTCGTAACAAGGTTTCC~~~~~~~~~~~~~~~~~~~~~~~
~~~~~~~~~~~~~~~~~~~~~~~~~~~~~~~~~~~~~~~~~~~~~~~~~~~~~~~~~~~~
~~~~~~~~~~~~~~~~~~~~~~~~~~~~~~~~~~~~~~~~~~~~~~~~~~~~~~~~~~~~
~~~~~~~~~~~~~~~~~~~~~~~~~~~~~~~~~~~~~~~~~~~~~~~~~~~~~~~~~~~~
~~~~~~~~~~~~~~~~~~~~~~~~~~~~~~~~~~~~~~~~~~~~~~~~~~~~~~~~~~~~
~~~~~~~~~~~~~~~~~~~~~~~~~~~~~~~~~~~~~~~~~~~~~~~~~~~~~~~~~~~~
~~~~~~~~~~~~~~~~~~~~~~~~~~~~~~~~~~~~~~~~~~~~~~~~~~~~~~~~~~~~
~~~~~~~~~~~~~~~~~~~~~~~~~~~~~~~~~~~~~~~~~~~~
>gi|229458383|gb|FJ372640.1|_Leptopodidae_sp._YT-2009_18S_ribosomal_RNA_gene_partial_sequence
~~~~~~~~~~~~~~~~~~~~~~~~~~~~~~~~~~~~~~~~~~~~~~~~~~~~~~~~~~~G
T~CTCAGTACAAA~CTGAA~TTAAAGTGAAACC~GCGAAAGGC~TCATTAAATCAG~TTA
TGGTTTACTTGAG~TTAAAACTTTTG~~~~~~~~~TTTTGGATAAC~TGTGGCAATTCTA
GAGCTAATACATGCAAAC~AAGT~CCCGACCA~~GCGA~TGGAAAGGACGC~TTTTATTA
GA~~~CCAAAACCAAT~CGGCCGG~~~CTCGACCGGC~~CAACTTG~~~~~~~GTTGGTG
~ACTCTGGATAACACT~~GCAGAT~CGCAT~GGTCTTC~GTACCGGCG~ACCCATCTTTC
AAA~~TGCCTGA~CTTATCA~ACTGTC~GATGGTAGACTC~TGT~GTCTACCATGGTTGT
AACGGGTAACGGGGAATCA~GGGTTCGATTCCGGAGAGGGAGCCTGAGAAACGGCTACCA
CATCCAAGGAAGGCAGCAGGCACGCAAATTACCCACTCCCGGCACGGGG~AGGTAGTGAC
AAAAAATAACGATACGGG~ACTC~ATCCGAGGCCCCGTAATC~GGAATGAGTACA~~CTT
TAAATCCTTTAACAAGGATCC~ATTGG~AGGGCAAGT~CTGGTGCCAGCAGC~CGCGGTA
ATTCCAGCT~CCAATA~GCGTATATTAAA~GTTGTTGCGGTTAAAAAGCTCGTAGTTGGT
TCT~GTGTCCCGCGCTGTTGGTTCACT~GCCTGTCGGTG~CAACTGGCATGT~CGCGGGA
TGTCCTG~TCGGTGGCGT~CC~~~~GGGGCCCTCGG~~~~CAGAGAGCGGC~~~~~TT~~
~G~~~TCGTTTTCGT~~~~CGTGTGCGC~CTCCGG~~TCGCCGACCCAAT~CCTGCCGCG
G~TGCTCTTGATTGA~GTGTCGAGGTA~GGCCGACA~CGTTTACTTT~GAACAAATTAGA
GTGCTTAAA~GCA~GGC~TGAAACCT~~GCCT~GAATAGTG~~GTGCATGGAATAATAGA
ACAGGACCTTGGTTCTATTTT~GTTGG~~TTTTCGGAATCCAA~GGTAATGATCAATA~T
GGACAG~GCGGGGGCAT~TCGTATTGCG~ACGTTAGA~~~~~~~~~~~~~~~~~~GGTGA
AATTCTTGGATC~GTCGCAGGACGGACTAGAGCGAAAGCATTTGCCAAGTATGTCTTAAT
~~~~~~~~~~~~~~~~~~~~~~~~~~~~~~~~~~~~~~GAT~CAAGAACGAAAGTTAG~~
~~~~AGGTT~~~~~CGAAG~~~~~~~~~~GCGATCAGATACCGCCCTAGTTCTAACCATA
AACGATGCCAG~CCAGCGA~TCCGCCGATGTTCCTCCGA~TGACTCG~GCGGGCA~GCTT
C~T~~CGGGAAACCA~AA~GCTTTTGGGTTCCGGGGGAAGTATGGTTGCAAA~GCTGAAA
CTTAAAGGAATTGACGGAAGGGCACCACC~AGGAGTGGA~GCCTGCGGCTT~AATTTGAC
TCAACACGGGAAACCTCACCAGGCCCGGACATTGGAAGGATTGACAGATTGATAGCTCTT
TCTTGATTCAGTGGGTTGTGGTGCATGGCCGTTCTTAGTTGGTGGAACGATTTGTCTGGT
TAATTCCGTTAACGAACGAGACTCT~AGCCTACTAAATAGGCGAT~~CCCGGTATC~~CT
AC~~~~~GCTACCGGCG~ATTTACTT~ACTTCTTAGAGGGACAGGCGGCGTTTACCCGCA
CGAGATTGAGCAATAACAGGTCTGTGATGCCCTTAGATGTTCTGGGCC~GCACGCGCGCT
ACACTGAA~GGAATCAGC~GTGTG~~TCTCCCTGG~CCGAAAGGTCCGGGTAA~CCCGCT
GAACCTCCTTCGTGCT~AGGAATTGGGGCTTGAAATTCTTCCCCAT~GAAC~GAGGAATT
CCCAGTAAGCGCGAGTCATAA~GCT~CGCGTTGATTACGTCCCTGCCCTTTGTACACACC
GCCCGTC~GCTACTACCG~ATTGAATGATTTAGTGAGG~T~CTTCAGAGTGGTGGT~~GA
GCGGCTTTCGC~ATCC~~~~GCGGAGCCGA~TG~CCACCGGGAAGATGACC~AAACTTGA
TCATTT~AGAGGAAGTAAA~GTCGTAACAAGGTTTCC~~~~~~~~~~~~~~~~~~~~~~~
~~~~~~~~~~~~~~~~~~~~~~~~~~~~~~~~~~~~~~~~~~~~~~~~~~~~~~~~~~~~
~~~~~~~~~~~~~~~~~~~~~~~~~~~~~~~~~~~~~~~~~~~~~~~~~~~~~~~~~~~~
~~~~~~~~~~~~~~~~~~~~~~~~~~~~~~~~~~~~~~~~~~~~~~~~~~~~~~~~~~~~
~~~~~~~~~~~~~~~~~~~~~~~~~~~~~~~~~~~~~~~~~~~~~~~~~~~~~~~~~~~~
~~~~~~~~~~~~~~~~~~~~~~~~~~~~~~~~~~~~~~~~~~~~~~~~~~~~~~~~~~~~
~~~~~~~~~~~~~~~~~~~~~~~~~~~~~~~~~~~~~~~~~~~~~~~~~~~~~~~~~~~~
~~~~~~~~~~~~~~~~~~~~~~~~~~~~~~~~~~~~~~~~~~~~
>gi|117574584|gb|DQ910777.1|_Leptopodidae_sp._QX-2006_small_subunit_ribosomal_RNA_gene_complete_sequence
~~~~~~~~~~~~~~~~~~~~~~~~~~~~~~~~~~~~~~~~~~~~~~~TAAGCCATGCATG
T~CTCAGTACAAA~CTGAA~TTAAAGTGAAACC~GCGAAAGGC~TCATTAAATCAG~TTA
TGGTTTACTTGAG~TTAAAACTTTTG~~~~~~~~~TTTTGGATAAC~TGTGGCAATTCTA
GAGCTAATACATGCAAAC~AAGT~CCCGACCA~~GCGA~TGGAAAGGACGC~TTTTATTA
GA~~~CCAAAACCAAT~CGGCCGG~~~CTCGACCGGC~~CAACTTG~~~~~~~GTTGGTG
~ACTCTGGATAACACT~~GCAGAT~CGCAT~GGTCTTC~GTACCGGCG~ACCCATCTTTC
AAA~~TGCCTGA~CTTATCA~ACTGTC~GATGGTAGACTC~TGT~GTCTACCATGGTTGT
AACGGGTAACGGGGAATCA~GGGTTCGATTCCGGAGAGGGAGCCTGAGAAACGGCTACCA
CATCCAAGGAAGGCAGCAGGCACGCAAATTACCCACTCCCGGCACGGGG~AGGTAGTGAC
AAAAAATAACGATACGGG~ACTC~ATCCGAGGCCCCGTAATC~GGAATGAGTACA~~CTT
TAAATCCTTTAACAAGGATCC~ATTGG~AGGGCAAGT~CTGGTGCCAGCAGC~CGCGGTA
ATTCCAGCT~CCAATA~GCGTATATTAAA~GTTGTTGCGGTTAAAAAGCTCGTAGTTGGT
TCT~GTGTCCCGCGCTGTTGGTTCACT~GCCTGTCGGTG~CAACTGGCATGT~CGCGGGA
TGTCCTG~TCGGTGGCGT~CC~~~~GGGGCCCTCGG~~~~CAGAGAGCGGC~~~~~TT~~
~G~~~TCGTTTTCGT~~~~CGTGTGCGC~CTCCGG~~TCGCCGACCCAAT~CCTGCCGCG
G~TGCTCTTGATTGA~GTGTCGAGGTA~GGCCGACA~CGTTTACTTT~GAACAAATTAGA
GTGCTTAAA~GCA~GGC~TGAAACCT~~GCCT~GAATAGTG~~GTGCATGGAATAATAGA
ACAGGACCTTGGTTCTATTTT~GTTGG~~TTTTCGGAATCCAA~GGTAATGATCAATA~T
GGACAG~GCGGGGGCAT~TCGTATTGCG~ACGTTAGA~~~~~~~~~~~~~~~~~~GGTGA
AATTCTTGGATC~GTCGCAGGACGGACTAGAGCGAAAGCATTTGCCAAGTATGTCTTAAT
T~~~~~~~~~~~~~~~~~~~~~~~~~~~~~~~~~~~~~GAT~CAAGAACGAAAGTTAG~~
~~~~AGGTT~~~~~CGAAG~~~~~~~~~~GCGATCAGATACCGCCCTAGTTCTAACCATA
AACGATGTCAG~CCAGCGA~TCCGCCGGCGTTCATTACA~TGACTCG~GCGGGCA~GCTT
C~T~~CGGGAAACCA~AA~GCTTTTGGGTTCCGGGGGAAGTATGGTTGCAAA~GCTGAAA
CTTAAAGGAATTGACGGAAGGGCACCACC~AGGAGTGGA~GCCTGCGGCTT~AATTTGAC
TCAACACGGGAAACCTCACCAGGCCCGGACATTGGAAGGATTGACAGATTGATAGCTCTT
TCTTGATTCAGTGGGTTGTGGTGCATGGCCGTTCTTAGTTGGTGGAACGATTTGTCTGGT
TAATTCCGTTAACGAACGAGACTCT~AGCCTACTAAATAGGCGAT~~CCCGGTATC~~CT
AC~~~~~GCTACCGGCG~ATTTACTT~ACTTCTTAGAGGGACAGGCGGCGTTTACCCGCA
CGAGATTGAGCAATAACAGGTCTGTGATGCCCTTAGATGTTCTGGGCC~GCACGCGCGCT
ACACTGAA~GGAATCAGC~GTGTG~~TCTCCCTGG~CCGAAAGGTCCGGGTAA~CCCGCT
GAACCTCCTTCGTGCT~AGGAATTGGGGCTTGAAATTCTTCCCCAT~GAAC~GAGGAATT
CCCAGTAAGCGCGAGTCATAA~GCT~CGCGTTGATTACGTCCCTGCCCTTTGTACACACC
GCCCGTC~GCTACTACCG~ATTGAATGATTTAGTGAGG~T~CTTCAGAGTGGTGGT~~GA
GCGGCTTTCGC~ATCC~~~~GCGGAGCCGA~TG~CCACCGGGAAGATGACC~AAACTTGA
TCATTT~AGAGGAAGTAAAAGTCGTAAC~~~~~~~~~~~~~~~~~~~~~~~~~~~~~~~~
~~~~~~~~~~~~~~~~~~~~~~~~~~~~~~~~~~~~~~~~~~~~~~~~~~~~~~~~~~~~
~~~~~~~~~~~~~~~~~~~~~~~~~~~~~~~~~~~~~~~~~~~~~~~~~~~~~~~~~~~~
~~~~~~~~~~~~~~~~~~~~~~~~~~~~~~~~~~~~~~~~~~~~~~~~~~~~~~~~~~~~
~~~~~~~~~~~~~~~~~~~~~~~~~~~~~~~~~~~~~~~~~~~~~~~~~~~~~~~~~~~~
~~~~~~~~~~~~~~~~~~~~~~~~~~~~~~~~~~~~~~~~~~~~~~~~~~~~~~~~~~~~
~~~~~~~~~~~~~~~~~~~~~~~~~~~~~~~~~~~~~~~~~~~~~~~~~~~~~~~~~~~~
~~~~~~~~~~~~~~~~~~~~~~~~~~~~~~~~~~~~~~~~~~~~
>gi|47175102|gb|AY252311.1|_Macrocephalus_sp._WCW-2003_18S_ribosomal_RNA_gene_partial_sequence
~~~~~~~~~~~~~~~~~~~~~~~~~~~~~~~~~~~~~~~~~~AAGCCTAAGCCATGCAAG
T~CTAAGTACTTG~CTAAA~TTAAAGTGAAACC~GCAAAGCGC~TCAGTAAACCAG~TTT
CAATTTACTAGAG~CATAAGCGCCTTCACGG~GG~GTGTGGATAACCTGTGGTAATTCTA
GAGCTAATACAAGTGTTC~TTAT~CCAAACCA~~GTAA~TGGTTTGGATACCTTTTATTA
GA~ATCAAAAACTAAT~CGTCCAT~~~GCTTGTCT~~~~GGGCGTG~~~~~TTTTTGGTG
~ACTCTAAATAATGCC~~TCAGTT~CGCAC~AGCCTTC~GTGCAGGCG~ACACATCTTTC
AAA~~TGCCTGA~CTTATCA~ACTGTC~GATGGTAGACT~~TATTGTCTACCATGGTAGT
TACGGGTAACGGGGAATCA~GGGTTCGATTCCGGAGAGGGAGCCTGAGAAACGGCTACCA
CATCCAAGGAAGGCAGCAGGCACGCAAATTACCCATTTCCAGAACGGAG~AGGTAGTGAC
AAAAAATAACGATACGGG~ACTC~TATTGAGGCCCCGTAATC~GGAATGAGTACA~~CTT
TAAATCCTTTAACCAGGATCG~ATTGG~AGGGAAAGT~CTGGTGCCAGCAGC~CGCGGTA
ATTCCAGCT~CCAATA~GCGTATATTAAA~GTTGTTGCAGTTAAAAAGCTCGTAGTTGGT
TTT~GCGTGCCACGCTGTCGGTTCGCC~GCCTGACGGTG~AAACTGGCATGC~CGTGGTA
CGTCCTG~CCGGTGGTAA~AT~~~~GGTTACCTGGCGT~~GTGGCTTAGAAC~~~~TTTG
T~~~~TTTTTGTTACT~~GCCTTTGT~GTAATCGT~~TTGCCGATTTTTATCCTACC~CG
G~TGCTCTTAAACGA~GTGTCGAGGTA~GGCCGGCA~ACATTACTTT~GAACAAATTAGA
GTGCTTAAT~GCA~GGCTTGAAATATA~GCCT~GAATAGTG~~GTGCATGGAATAATAGA
ATAGGACTTTGGTTCTATTTT~GTTGG~~TTTTCGGAACTCAA~GGTAATGATCAATG~T
GGACAA~GCGGGGGCAT~TCGTATTGCG~GCGTTAGACTTGGCAAATGCTTTCGCGGTGA
AATTCTTGGATC~GTCGCAAGACGCACAAGAGCGAAAGCAATTGCCAAGTATGTCTTAAT
T~~~~~~~~~~~~~~~~~~~~~~~~~~~~~~~~~~~~~GAT~CAAGAACGAAAGTTAG~~
~~~~AGGTT~~~~~CGAAG~~~~~~~~~~GCGATCAGATACCGCCCTAGTTCTAACCATA
AACGATGCCAG~CCAGCGA~TCCGACG~TGTTCATATTA~TGACACGTGCGGGCA~GCTT
CTTCCCGGGAAACCA~AA~GCTTTTGGGTTCCGGGGGAAGTATGGTTGCAAA~GCTGAAA
CTTAAAGGAATTGACGGAAGGGCACCACC~AGGAGTGGA~GCCTGCGGCTT~AATTTGAC
TCAACACGGGAAACCTCACCAGGTCAGGACATTGTAAGGATTGACAGATTGATAGCTCTT
TCTTGATTCAGTGGGTAGTGGTGCATGGCCGTTCTTAGTTGGTGGACCGATTTGTCTGGT
TAATTCCGATAACGAACGAGACTCT~AGCCTATTAACTAGGCGTT~~ACCAGTATC~~AA
T~~~~~~GCTACTGGCG~ACTATATT~CCTTCTTAAGGGGACAGGCGGCTTCCAGCCGCA
CGAAATTGAGCAATAACAGGTCTGTGATGCCCTTAGATGTCCTGGGCC~GCACGCGCGCT
ACACTGAT~GCAATCAGC~GTGTA~TTTTCCCTAG~CCTAACGGCTCGGGTAAT~CCGCT
GAACCTGCTTCGTGCT~AGGAATTGGGGATTGCAATTGTTCCCCAT~GAAC~GAGGAATT
CCCAGTAAGCGCGAGTCATAA~GCT~CGCGTTGATTACGTCCCTGCCCTTTGTACACACC
GCCCGTC~GCTACTACCG~ATTGAATGATTTAGTGAGG~T~CTTCAGACTGGCGGT~~AA
TCTGTTTAAAC~~TTG~~~~TTTAAATAGA~CAAACGCTGGAAAGATGACC~AAACTTGA
TCATTT~AGAGGAAGTAAAAGTCGTAACAAGGTTTCC~~~~~~~~~~~~~~~~~~~~~~~
~~~~~~~~~~~~~~~~~~~~~~~~~~~~~~~~~~~~~~~~~~~~~~~~~~~~~~~~~~~~
~~~~~~~~~~~~~~~~~~~~~~~~~~~~~~~~~~~~~~~~~~~~~~~~~~~~~~~~~~~~
~~~~~~~~~~~~~~~~~~~~~~~~~~~~~~~~~~~~~~~~~~~~~~~~~~~~~~~~~~~~
~~~~~~~~~~~~~~~~~~~~~~~~~~~~~~~~~~~~~~~~~~~~~~~~~~~~~~~~~~~~
~~~~~~~~~~~~~~~~~~~~~~~~~~~~~~~~~~~~~~~~~~~~~~~~~~~~~~~~~~~~
~~~~~~~~~~~~~~~~~~~~~~~~~~~~~~~~~~~~~~~~~~~~~~~~~~~~~~~~~~~~
~~~~~~~~~~~~~~~~~~~~~~~~~~~~~~~~~~~~~~~~~~~~
>gi|193082232|gb|EU683152.1|_Macrocephalus_sp._S363_18S_ribosomal_RNA_gene_partial_sequence
~~~~~~~~~~~~~~~~~~~~~~~~~~~~~~~~~~~~~~~~~~AAGCCTAAGCCATGCAAG
T~CTAAGTACTTG~CTAAA~TTAAAGTGAAACC~GCAAAGCGC~TCAGTAAACCAG~TTT
CAATTTACTAGAG~CATAAGCGCCTTCACGG~GG~GTGTGGATAACCTGTGGTAATTCTA
GAGCTAATACAAGTGTTC~TTAT~CCAAACCA~~GTAA~TGGTTTGGATACCTTTTATTA
GA~ATCAAAAACTAAT~CGTCCAT~~~GCTTGTCT~~~~GGGCGTG~~~~~TTTTTGGTG
~ACTCTAAATAATGCC~~TCAGTT~CGCAC~AGCCTTC~GTGCAGGCG~ACACATCTTTC
AAA~~TGCCTGA~CTTATCA~ACTGTC~GATGGTAGACT~~TATTGTCTACCATGGTAGT
TACGGGTAACGGGGAATCA~GGGTTCGATTCCGGAGAGGGAGCCTGAGAAACGGCTACCA
CATCCAAGGAAGGCAGCAGGCACGCAAATTACCCATTTCCAGAACGGAG~AGGTAGTGAC
AAAAAATAACGATACGGG~ACTC~TATTGAGGCCCCGTAATC~GGAATGAGTACA~~CTT
TAAATCCTTTAACCAGGATCG~ATTGG~AGGGAAAGT~CTGGTGCCAGCAGC~CGCGGTA
ATTCCAGCT~CCAATA~GCGTATATTAAA~GTTGTTGCAGTTAAAAAGCTCGTAGTTGGT
TTT~GCGTGCCACGCTGTCGGTTCGCC~GCCTGACGGTG~AAACTGGCATGC~CGTGGTA
CGTCCTG~CCGGTGGTAA~AT~~~~GGTTACCTGGCGT~~GTGGCTTAGAAC~~~~TTTG
T~~~~TTTTTGTTACT~~GCCTTTGT~GTAATCGT~~TTGCCGATTTTTATCCTACC~CG
G~TGCTCTTAAACGA~GTGTCGAGGTA~GGCCGGCA~ACATTACTTT~GAACAAATTAGA
GTGCTTAAT~GCA~GGCTTGAAATATA~GCCT~GAATAGTG~~GTGCATGGAATAATAGA
ATAGGACTTTGGTTCTATTTT~GTTGG~~TTTTCGGAACTCAA~GGTAATGATCAATG~T
GGACAA~GCGGGGGCAT~TCGTATTGCG~GCGTTAGA~~~~~~~~~~~~~~~~~~GGTGA
AATTCTTGGATC~GTCGCAAGACGCACAAGAGCGAAAGCAATTGCCAAGTATGTCTTAAT
T~~~~~~~~~~~~~~~~~~~~~~~~~~~~~~~~~~~~~GAT~CAAGAACGAAAGTTAG~~
~~~~AGGTT~~~~~CGAAG~~~~~~~~~~GCGATCAGATACCGCCCTAGTTCTAACCATA
AACGATGCCAG~CCAGCGA~TCCGACG~TGTTCATATTA~TGACACGTGCGGGCA~GCTT
CTTCCCGGGAAACCA~AA~GCTTTTGGGTTCCGGGGGAAGTATGGTTGCAAA~GCTGAAA
CTTAAAGGAATTGACGGAAGGGCACCACC~AGGAGTGGA~GCCTGCGGCTT~AATTTGAC
TCAACACGGGAAACCTCACCAGGTCAGGACATTGTAAGGATTGACAGATTGATAGCTCTT
TCTTGATTCAGTGGGTAGTGGTGCATGGCCGTTCTTAGTTGGTGGACCGATTTGTCTGGT
TAATTCCGATAACGAACGAGACTCT~AGCCTATTAACTAGGCGTT~~ACCAGTATC~~AA
T~~~~~~GCTACTGGCG~ACTATATT~CCTTCTTAAGGGGACAGGCGGCTTCCAGCCGCA
CGAAATTGAGCAATAACAGGTCTGTGATGCCCTTAGATGTCCTGGGCC~GCACGCGCGCT
ACACTGAT~GCAATCAGC~GTGTA~TTTTCCCTAG~CCTAACGGCTCGGGTAAT~CCGCT
GAACCTGCTTCGTGCT~AGGAATTGGGGATTGCAATTGTTCCCCAT~GAAC~GAGGAATT
CCCAGTAAGCGCGAGTCATAA~GCT~CGCGTTGATTACGTCCCTGCCCTTTGTACACACC
GCCCGTC~GCTACTACCG~ATTGAATGATTTAGTGAGG~T~CTTCAGACTGGCGGT~~AA
TCTGTTTAAAC~~TTG~~~~TTTAAATAGA~CAAACGCTGGAAAGATGACC~AAACTTGA
TCATTT~AGAGGAAGTAAAAGTCGTAACAAGGTTTCC~~~~~~~~~~~~~~~~~~~~~~~
~~~~~~~~~~~~~~~~~~~~~~~~~~~~~~~~~~~~~~~~~~~~~~~~~~~~~~~~~~~~
~~~~~~~~~~~~~~~~~~~~~~~~~~~~~~~~~~~~~~~~~~~~~~~~~~~~~~~~~~~~
~~~~~~~~~~~~~~~~~~~~~~~~~~~~~~~~~~~~~~~~~~~~~~~~~~~~~~~~~~~~
~~~~~~~~~~~~~~~~~~~~~~~~~~~~~~~~~~~~~~~~~~~~~~~~~~~~~~~~~~~~
~~~~~~~~~~~~~~~~~~~~~~~~~~~~~~~~~~~~~~~~~~~~~~~~~~~~~~~~~~~~
~~~~~~~~~~~~~~~~~~~~~~~~~~~~~~~~~~~~~~~~~~~~~~~~~~~~~~~~~~~~
~~~~~~~~~~~~~~~~~~~~~~~~~~~~~~~~~~~~~~~~~~~~
>gi|71388305|gb|DQ133579.1|_Phymata_sp._BYU_ACHP021_18S_ribosomal_RNA_gene_partial_sequence
~~TACCTGGTTGATTCCTGCCAGTAGTCATATGCTTGTCTTAAAGCCTAAGCCATGCAAG
T~GTAAGTACTTG~CTAAA~TTAAAGTGAAACC~GCAAAACGC~TCAGTAAACCAG~TTA
TAATTTACTAGAA~CATAAAGCCTTCACGG~~~G~TTGTGGATAAC~TGTGGTAATTCTA
GAGCTAATACAAGTTAAT~TTAT~TCTAACTA~~TTTT~TGGTT~AGATTACTTTTATTA
GACATTAAAAATTAAT~CGTTTAG~~~~~TTTTCT~~~~AAACGTA~~~~~TTTTTGATG
~ATTCTAGATAACTTC~~CCAGTTTCGCAT~AACCTTT~GTGTAGGCG~ACGTATCTTTC
AAA~~TGCCTGA~CTTATCACACTGTC~GATGGTAGATT~~TATTGTCTACCATGGTAGT
TACGGGTAACGGGGAATCA~GGGTTCGATTCCGGAGAGGGAGCCTGAGAAACAGCTACCA
CATCCAAGGAAGGCAGCAGGCACGCAAATTACCCATTTCCAGAACGGAG~AGGTAGTGAC
AAAAAATAACGATACGGG~ACTC~TTTTGAGGCCCCGTAATC~GGAATGAGTACA~~CTT
TAAATCCTTTAACAAGGATCG~ATTGG~AGGGCAAGT~CTGGTGCCAGCAGC~CGCGGTA
ATTCCAGCT~CCAATA~GCGTATATTAAA~GTTGTTGCAGTTAAAAAGCTCGTAGTTGGT
TTT~GCGTTCAACGCTGTCGGTTCGCC~GCCTGACGGTG~AAACTGGCATGTT~GTTGTA
CGTCCTG~CCGGTGGTAA~AT~~~~TATTGCCTGGTGT~~GTGACAAAAAAA~~~~CTTT
TAGTTTTTTTGTTACT~~ACCTTTGTTGTAATTGT~~TTACCGA~~~~TATCCTACC~CG
G~TGCTCTTAAACGA~GTGTCGCGGTA~GGCCGGCA~AATTTACTTT~GAACAAATTAGA
GTGCTTAAA~GCA~GGCTAAAAATATA~GCCT~GAATAGTG~~GTGCATGGAATAATAGA
ATAGGACCTTGGTTCTATTTT~GTTGG~~TTTTCGGGACACAA~GGTAATGATTAATG~T
AGACAA~GCGGGGGCAT~TCGTATTGCG~GCGTTAGA~~~~~~~~~~~~~~~~~~GGTGA
AATTCTTGGATC~GTCGCAAGACGCACAAAAGCGAAAGCAATTGCCAAGTATGTCTTAAT
T~~~~~~~~~~~~~~~~~~~~~~~~~~~~~~~~~~~~~GAT~CAAGAACGAAAGTTAG~~
~~~~AGGCC~~~~~CGAAG~~~~~~~~~~GCGATCAGATACCGCCCTAGTTCTAACCATA
AACGATGCCAG~CCAGCGA~TCCGACG~TGTTCATATTA~TGACACGTGCGGGCA~GCTT
TTACCCGGGAAACCA~AA~GCTGTTGGGTTCCGGGGGAAGTATGGTTGCAAAAGCTGAAA
CTTAAAGGAATTGACGGAAGGGCACCACC~AGGAGTGGA~GCCTGCGGCTT~AATTTGAC
TCAACACGGGAAACCTCACCGGGTCAGGACATTGTAAGGATTGACAGATTGATAGCTCTT
TCTTGATTCAGTGGGTAGTGGTGCATGGCCGTTCTTAGTTGGTGGACCGATTTGTCTGGT
TAATTCCGATAACGAACGAGACTCT~AGCCTATTAACTAAGCGA~~~TCCAATATC~~CA
G~~~~~~GCTATTGGCG~CTATAATT~CCTTCTTAAGGGGACAGGCGGCTTTTAGCCGCA
CGAAATTGAGCAATAACAGGTCTGTGATGCCCTTAGATGTCCTGGGCC~GCACGCGCGCT
ACACTGAT~GCAATCAGC~GTGTA~TTT~CCCTTG~CCTAACGGCTCGGGTAAT~CCGTT
GAACCTGCTTCGTGCT~AGGAATTGGGGATTGTAATTATTCCCCAT~AAAC~GAGGAATT
CCCAGTAAGCGTAAGTCATAA~GCT~TACGTTGATTACGTCCCTGCCCTTTGTACACACC
GCCCGTC~GCTACTACCG~ATTGAATGATTTAGTGAGG~T~CTTCGGACTGGTGTT~~AG
TTTATCTTTAC~AAAG~~~~TTTAGATTAA~CAACCGCTAGAAAGATGACC~AAACTTGA
TCATTT~AGAGGAAGTAAAAGTCGTAACAAGGTTTCCGTAGGTGAACCTGCGG~~~~~~~
~~~~~~~~~~~~~~~~~~~~~~~~~~~~~~~~~~~~~~~~~~~~~~~~~~~~~~~~~~~~
~~~~~~~~~~~~~~~~~~~~~~~~~~~~~~~~~~~~~~~~~~~~~~~~~~~~~~~~~~~~
~~~~~~~~~~~~~~~~~~~~~~~~~~~~~~~~~~~~~~~~~~~~~~~~~~~~~~~~~~~~
~~~~~~~~~~~~~~~~~~~~~~~~~~~~~~~~~~~~~~~~~~~~~~~~~~~~~~~~~~~~
~~~~~~~~~~~~~~~~~~~~~~~~~~~~~~~~~~~~~~~~~~~~~~~~~~~~~~~~~~~~
~~~~~~~~~~~~~~~~~~~~~~~~~~~~~~~~~~~~~~~~~~~~~~~~~~~~~~~~~~~~
~~~~~~~~~~~~~~~~~~~~~~~~~~~~~~~~~~~~~~~~~~~~
>gi|39752516|emb|AJ421960.1|_Triatoma_rubrofasciata_18S_rRNA_gene
~~~~~~CTGGTTGATCCTGCCAGTAGTCATATGCTTGTCTCAAAGCTTAAGCCATGCAAG
T~GTCAGTACATA~CTAAA~TTAAAGTGAAACC~GCAAAGGGC~TCAGTAAACCAG~TTT
TAATTTACTAGAG~TTTTCA~CGTTTCGT~~~~~~ACGTGGATAAC~TGTGGTAATTCTA
GAGCTAATACATGCAACC~AAGT~CCGGACCA~~GAAA~TGGAAAGGACGC~TTTTATTA
GA~~~TCAAAACCATT~CGCCCGG~~~CCTGT~~~~~~~CCGGGCG~TT~~GTTTTGGTG
~AATCTAGATAACACT~~TGTGAT~CGTAC~AGTCACC~GTACTGACG~ACATCTCTTTC
AAA~~CGCCTGA~CTTATCA~GCTGTC~GATGGTAGACTC~TGT~GTCTACCATGGCCCT
CACGGGTAACGGGGAATCA~GGGTTCGATTCCGGAGAGGGAGCCTGAGAAACGGCTACCA
CATCCAAGGAAGGCAGCAGGCACGCAAATTACCCACTCCCGGCACGGGG~AGGTAGTGAC
AAAAAATAACGATACGGG~ACTC~TATTGAGGCCCCGTAATC~GGAATGAGTACA~~CTT
TAAATCCTTTAACAAGGATCC~ATTGG~AGGGCAAGT~CTGGTGCCAGCAGC~CGCGGTA
ATTCCAGCT~CCAATA~GCGTATATTAAA~GTTGTTGCGGTTAAAAAGCTCGTAGTTGGT
TCT~GCGTGCCGCGCTGTCGGTTCGCC~GCCTGTCGGTG~TAACTGGCATGT~CGCGGCA
TGTCCTG~TCGGTGGTGA~AC~~~~GGAGTCCACAATG~~CTACAT~~AGGC~~~~TTC~
ATTGCC~GATGTTAGC~~ATCGTGTGTACTTCCGT~~TGGCCGATCTCT~~CCTACTTCG
G~TGCTCTTAAACGA~GTGTCGAGGTA~GGCCGACA~CGTTCACTTT~GAACAAATTAGA
GTGCTTAAA~GCA~GGCTGAAATATCT~GCCT~GAATAGTG~~GTGCATGGAATGATAAA
ACAGGACCTCGGTTCTATTTT~GTTGG~~TTTTAGGAATATGA~GGTAATGATCAATG~T
GGACTG~GCGGGGGCAT~TCGTATTGCG~ACGTTAGA~~~~~~~~~~~~~~~~~~GGTGA
AATTCTTGGATC~GTCGCAAGACGCACTAGAGCGAAAGCATTTGCCAAGTATGTCTTAAT
T~~~~~~~~~~~~~~~~~~~~~~~~~~~~~~~~~~~~~GAT~CAAGAACGAAAGTTAG~~
~~~~AGGTT~~~~~CGAAG~~~~~~~~~~GCGATCAGATACCGCCCTAGTTCTAACCATA
AACGATGCCAG~CCAGCGA~TCCGCCGATGTTCCTTTAA~TGACTCG~GCGGGGA~GCTT
CCACCCGGGAAACCA~AA~GCTTTTGGGTTCCGGGGGAAGTATGGTTGCAAA~GCTGAAA
CTTAAAGGAATTGACGGAAGGGCACCACC~AGGAGTGGA~GCCTGCGGCTT~AATTTGAC
TCAACACGGGAAACCTCACCAGGCCAGGACATTGGAAGGATTGACAGATTGATAGCTCTT
TCTTGATTCAGTGGGTAGTGGTGCATGGCCGTTCTTAGTTGGTGGATCGATTTGTCTGGT
TAATTCCGATAACGAACGAGACTCT~AGCCTATTAACTAGACGAT~~ATCGGTATC~~AA
T~~~~~~GCTACCGACG~ACACTTAT~TCTTCTTAAAGGGACAGGCGGCTTACAGCCGCA
CGAGATTGAGCAATAACAGGTCTGTGATGCCCTTAGATGTCCTGGGCC~GCACGCGCGCT
ACACTGAA~GGAATCAGC~GTGTA~CTT~CCCTGG~CCGAAAGGCCCGGGTAA~CCCGCT
GAACCTCCTTCGTGCT~AGGAATTGGGGCTTGCAATTGTTCCCCAT~GAAC~GAGGAATT
CCCAGTAAGCGCGAGTCATAA~GCT~CGCGTTGATTACGTCCCTGCCCTTTGTACACACC
GCCCGTC~GCTACTACCG~ATTGAATGATTTAGTGAGG~T~CTTCGGACTGGCGGT~TAA
TCTTT~ATCAA~CTTG~~~~TTGGTATTGA~TGTACGCTGGAAAGATGACC~AAACTTGA
TCATTT~AGAGGAAGTAAAAGTCGTAACAAGGTTTCCGTAGG~TGAACC~TGCGGAAGGA
~~~~~~~~~~~~~~~~~~~~~~~~~~~~~~~~~~~~~~~~~~~~~~~~~~~~~~~~~~~~
~~~~~~~~~~~~~~~~~~~~~~~~~~~~~~~~~~~~~~~~~~~~~~~~~~~~~~~~~~~~
~~~~~~~~~~~~~~~~~~~~~~~~~~~~~~~~~~~~~~~~~~~~~~~~~~~~~~~~~~~~
~~~~~~~~~~~~~~~~~~~~~~~~~~~~~~~~~~~~~~~~~~~~~~~~~~~~~~~~~~~~
~~~~~~~~~~~~~~~~~~~~~~~~~~~~~~~~~~~~~~~~~~~~~~~~~~~~~~~~~~~~
~~~~~~~~~~~~~~~~~~~~~~~~~~~~~~~~~~~~~~~~~~~~~~~~~~~~~~~~~~~~
~~~~~~~~~~~~~~~~~~~~~~~~~~~~~~~~~~~~~~~~~~~~
>gi|39752519|emb|AJ421963.1|_Cavernicola_lenti_18S_rRNA_gene
~~~~~~CTGGTTGATCCTGCCAGTAGTCATATGCTTGTCTCAAAGCTTAAGCCATGCAAG
T~GTCTGTACATA~CTAAA~TTAAAGTGAAACC~GCAAAGGGC~TCAGTAAACCAG~TTT
TAATTTACTAGAG~TTTTCA~CGTTTCGT~~~~~~ACGTGGATAAC~TGTGGTAATTCTA
GAGCTAATACATGCAACC~AAGT~CCGGACCA~~GAAA~TGGAAAGGACGC~TTTTATTA
GA~~~TCAAAACCATT~CGCCCGG~~~CTTGT~~~~~~~CTGGGCG~TT~~GTTTTGGTG
~AATCTAGATAACACT~~TTTGAT~CGTAC~AGTCACC~GTACTGACG~ACATTTCTTTC
AAA~~CGCCTGA~CTTATCA~GCTGTC~GATGGTAGACTC~TGT~GTCTACCATGGCCCT
CACGGGTAACGGGGAATCA~GGGTTCGATTCCGGAGAGGGAGCCTGAGAAACGGCTACCA
CATCCAAGGAAGGCAGCAGGCACGCAAATTACCCACTCCCGGCACGGGG~AGGTAGTGAC
AAAAAATAACGATACGGG~ACTC~TATTGAGGCCCCGTAATC~GGAATGAGTACA~~CTT
TAAATCCTTTAACAAGGATCC~ATTGG~AGGGCAAGT~CTGGTGCCAGCAGC~CGCGGTA
ATTCCAGCT~CCAATA~GCGTANATTAAAT~TTGTTGCGGTTAAAAAGCTCGTAGTTGGT
TCT~GCGTGCCGCGCTGTCGGTTCGCC~GCCCGTCGGTG~TAACTGGCATGT~CGCGGCA
TGTCCTG~TCGGTGGTGA~AC~~~~GGAGTCCATAATG~~CGGCAA~~AGGC~~~~TTT~
TTAGCC~GATGTTGTC~~ATCGTGTGCACTTCCGT~~TGGCCGATCTCT~~CCTACTTCG
G~TGCTCTTAAACGA~GTGTCGAGGTA~GGCCGACA~CGTTCACTTT~GAACAAATTAGA
GTGCTTAAA~GCA~GGCTGAAATATCT~GCCT~GAATAGTG~~GTGCATGGAATGATAAA
ACAGGACCTTGGTTCTATTTT~GTTGG~~TTTTAGGAGTGCGA~GGTAATGATCAATG~T
GGACTG~GCGGGGGCAT~TCGTATTGCG~ACGTTAGA~~~~~~~~~~~~~~~~~~GGTGA
AATTCTTGGATC~GTCGCAAGACGCACTAGAGCGAAAGCATTTGCCAAGTATGTCTTAAT
T~~~~~~~~~~~~~~~~~~~~~~~~~~~~~~~~~~~~~GAT~CAAGAACGAAAGTTAG~~
~~~~AGGTT~~~~~CGAAG~~~~~~~~~~GCGATCAGATACCGCCCTAGTTCTAACCATA
AACGATGCCAG~CCAGCGA~TCCGCCGATGTTCCTTTAA~TGACTCG~GCGGGGA~GCTT
TCACCCGGGAAACCA~AA~GCTTTTGGGTTCCGGGGGAAGTATGGTTGCAAA~GCTGAAA
CTTAAAGGAATTGACGGAAGGGCACCACC~AGGAGTGGA~GCCTGCGGCTT~AATTTGAC
TCAACACGGGAAACCTCACCAGGCCAGGACATTGGAAGGATTGACAGATTGATAGCTCTT
TCTTGATTCAGTGGGTAGTGGTGCATGGCCGTTCTTAGTTGGTGGATCGATTTGTCTGGT
TAATTCCGATAACGAACGAGACTCT~AGCCTATTAACTAGACGAT~~ACCGGTATC~~AA
T~~~~~~GCTACCGGCG~ACACTTAT~TCTTCTTAAAGGGACAGGCGGCTTACAGCCGCA
CGAGATTGAGCAATAACAGGTCTGTGATGCCCTTAGATGTCCTGGGCC~GCACGCGCGCT
ACACTGAA~GGAATCAGC~GTGTA~CTT~CCCTGG~CCGAAAGGCCCGGGTAA~CCCGCT
GAACCTCCTTCGTGCT~AGGAATTGGGGCTTGCAATTGTTCCCCAT~GAAC~GAGGAATT
CCCAGTAAGCGCGAGTCATAA~GCT~CGCGTTGATTACGTCCCTGCCCTTTGTACACACC
GCCCGTC~GCTACTACCG~ATTGAATGATTTAGTGAGG~T~CTTCGGACTGGCGGT~TAT
TCTTT~ATCAA~CTTG~~~~TTGGTATTGA~TGTACGCTGGAAAGATGACC~AAACTTGA
TCATTT~AGAGGAAGTAAAAGTCGTAACAAGGTTTCCGTAGG~TGAACC~TGCGGAAGGA
~~~~~~~~~~~~~~~~~~~~~~~~~~~~~~~~~~~~~~~~~~~~~~~~~~~~~~~~~~~~
~~~~~~~~~~~~~~~~~~~~~~~~~~~~~~~~~~~~~~~~~~~~~~~~~~~~~~~~~~~~
~~~~~~~~~~~~~~~~~~~~~~~~~~~~~~~~~~~~~~~~~~~~~~~~~~~~~~~~~~~~
~~~~~~~~~~~~~~~~~~~~~~~~~~~~~~~~~~~~~~~~~~~~~~~~~~~~~~~~~~~~
~~~~~~~~~~~~~~~~~~~~~~~~~~~~~~~~~~~~~~~~~~~~~~~~~~~~~~~~~~~~
~~~~~~~~~~~~~~~~~~~~~~~~~~~~~~~~~~~~~~~~~~~~~~~~~~~~~~~~~~~~
~~~~~~~~~~~~~~~~~~~~~~~~~~~~~~~~~~~~~~~~~~~~
>gi|39752520|emb|AJ421964.1|_Belminus_herreri_18S_rRNA_gene
~~~~~~CTGGTTGATCCTGCCAGTAGTCATATGCTTGTCTCAAAGCTTAAGCCATGCAAG
T~GTCAGTACATA~CTAAA~TTAAAGTGAAACC~GCAAAGGGC~TCAGTAAACCAG~TTT
TAATTTACTAGAG~TTTCCA~CGTTTCGT~~~~~~ACGTGGATAAC~TGTGGCAATTCTA
GAGCTAATACATGCAACC~AAGT~CCGGACCA~~GAAA~TGGAAAGGACGC~TTTTATTA
GA~~~TCAAAACCATT~CGCCTGG~~~CCTGT~~~~~~~CTGGGCG~TT~~GTTTTGGTG
~AATCTAGATAACACT~~TGTGAT~CGTAC~AGTCACC~GTACTGACG~ACATCTCTTTC
AAA~~CGCCTGA~CTTATCA~GCTGTC~GATGGTAGACTC~TGT~GTCTACCATGGCCCT
CACGGGTAACGGGGAATCA~GGGTTCGATTCCGGAGAGGGAGCCTGAGAAACGGCTACCA
CATCCAAGGAAGGCAGCAGGCACGCAAATTACCCACTCCCGGCACGGGG~AGGTAGTGAC
AAAAAATAACGATACGGG~ACTC~TATTGAGGCCCCGTAATC~GGAATGAGTACA~~CTT
TAAATCCTTTAACAAGGATCC~ATTGG~AGGGCAAGT~CTGGTGCCAGCAGC~CGCGGTA
ATTCCAGCT~CCAATA~GCGTATATTAAA~GTTGTTGCGGTTAAAAAGCTCGTAGTTGGT
TCT~GCGTGCCGCGCTGTCGGTTCGCC~GCCTGTCGGTG~TAACTGGCATGT~CGCGGCA
TGTCCTG~TCGGTGGTGA~AC~~~~GGAGTCCACAATG~~CTTCAA~~AGGC~~~~TTC~
ATAGCT~GATGTTAGC~~GTTGTGTGCATTTCCGT~~TAACCGATCTCT~~CCTACTTCG
G~TGCTCTTAAACGA~GTGTCGAGGTA~GGCCGACA~CGTTCACTTT~GAACAAATTAGA
GTGCTTAAA~GCA~GGCTGAAATATCT~GCCT~GAATAGTG~~GTGCATGGAATGATAAA
ACAGGACCTCGGTTCTATTTT~GTTGG~~TTTTAGGAATATGA~GGTAATGATCAATG~T
GGACTG~GCGGGGGCAT~TCGTATTGCG~ACGTTAGA~~~~~~~~~~~~~~~~~~GGTGA
AATTCTTGGATC~GTCGCAAGACGCACTAGAGCGAAAGCATTTGCCAAGTATGTCTTAAT
T~~~~~~~~~~~~~~~~~~~~~~~~~~~~~~~~~~~~~GAT~CAAGAACGAAAGTTAG~~
~~~~AGGTT~~~~~CGAAG~~~~~~~~~~GCGATCAGATACCGCCCTAGTTCTAACCATA
AACGATGCCAG~CCAGCGA~TCCGCCGATGTTCCTTTAA~TGACTCG~GCGGGGA~GCTT
CTACCCGGGAAACCA~AA~GCTTTTGGGTTCCGGGGGAAGTATGGTTGCAAA~GCTGAAA
CTTAAAGGAATTGACGGAAGGGCACCACC~AGGAGTGGA~GCCTGCGGCTT~AATTTGAC
TCAACACGGGAAACCTCACCAGGCCAGGACATTGGAAGGATTGACAGATTGATAGCTCTT
TCTTGATTCAGTGGGTAGTGGTGCATGGCCGTTCTTAGTTGGTGGATCGATTTGTCTGGT
TAATTCCGATAACGAACGAGACTCT~AGCCTATTAACTAGACGAT~~ATCGGTATC~~AA
T~~~~~~GCTACCGACG~ACACTTAT~TCTTCTTAAAGGGACAGGTGGCTTACAGCCGCA
CGAGATTGAGCAATAACAGGTCTGTGATGCCCTTAGATGTCCTGGGCC~GCACGCGCGCT
ACACTGAA~GGAATCAGC~GTGTA~CTT~CCCTGG~CCGAAAGGCCCGGGTAA~CCCGCT
GAACCTCCTTCGTGCT~AGGAATTGGGGCTTGCAATTGTTCCCCAT~GAAC~GAGGAATT
CCCAGTAAGCGCGAGTCATAA~GCT~CGCGTTGATTACGTCCCTGCCCTTTGTACACACC
GCCCGTC~GCTACTACCG~ATTGAATGATTTAGTGAGG~T~CTTCGGACTGGCGGT~TAA
TCTTT~ATCAA~CTTG~~~~TTGGTATTGA~TGTACGCTGGAAAGATGACC~AAACTTGA
TCATTT~AGAGGAAGTAAAAGTCGTAACAAGGTTTCCGTAGG~TGAACC~TGCGGAAGGA
~~~~~~~~~~~~~~~~~~~~~~~~~~~~~~~~~~~~~~~~~~~~~~~~~~~~~~~~~~~~
~~~~~~~~~~~~~~~~~~~~~~~~~~~~~~~~~~~~~~~~~~~~~~~~~~~~~~~~~~~~
~~~~~~~~~~~~~~~~~~~~~~~~~~~~~~~~~~~~~~~~~~~~~~~~~~~~~~~~~~~~
~~~~~~~~~~~~~~~~~~~~~~~~~~~~~~~~~~~~~~~~~~~~~~~~~~~~~~~~~~~~
~~~~~~~~~~~~~~~~~~~~~~~~~~~~~~~~~~~~~~~~~~~~~~~~~~~~~~~~~~~~
~~~~~~~~~~~~~~~~~~~~~~~~~~~~~~~~~~~~~~~~~~~~~~~~~~~~~~~~~~~~
~~~~~~~~~~~~~~~~~~~~~~~~~~~~~~~~~~~~~~~~~~~~
>gi|39752510|emb|AJ421954.1|_Linshcosteus_sp._Kalakkadu_18S_rRNA_gene
~~~~~~CTGGTTGATCCTGCCAGTAGTCATATGCTTGTCTCAAAGCTTAAGCCATGCAAG
T~GTCAGTACATA~CTGAA~TTAAAGTGAAACC~GCAAAGGGC~TCAGTAAACCAG~TTT
TAATTTACTAGAG~TTTTCA~CGTTTCGT~~~~~~ACGTGGATAAC~TGTGGTAATTCTA
GAGCTAATACATGCAACC~AAGT~CCGGACCA~~GAAA~TGGAAAGGACGC~TTTTATTA
GA~~~TCAAAACCATT~CGCCCGG~~~CTTGT~~~~~~~TCGGGCG~TT~~GTTTTGGTG
~AATCTAGATAACACT~~TGTGAT~CGTAC~AGTCGCC~GTACTGACG~ACACCTCTTTC
AAA~~CGCCTGA~CTTATCA~GCTGTC~GATGGTAGACTC~TGT~GTCTACCATGGGCCT
CACGGGTAACGGGGAATCA~GGGTTCGATTCCGGAGAGGGAGCCTGAGAAACGGCTACCA
CATCCAAGGAAGGCAGCAGGCACGCAAATTACCCACTCCCGGCACGGGG~AGGTAGTGAC
AAAAAATAACGATACGGG~ACTC~TATTGAGGCCCCGTAATC~GGAATGAGTACA~~CTT
TAAATCCTTTAACAAGGATCC~ATTGG~AGGGCAAGT~CTGGTGCCAGCAGC~CGCGGTA
ATTCCAGCT~CCAATA~GCGTATATTAAA~GTTGTTGCGGTTAAAAAGCTCGTAGTTGGT
TCT~GCGTGCCGCGCTGTCGGTTCGCC~GCCTGTCGGTG~TAACTGGCATGT~CGCGGCA
TGTCCTG~TCGGTGGTGA~AC~~~~GGAGTCCACAATG~~CTGCAT~~AGGC~~~~TTT~
ATTGCC~CATGTTAGC~~GTCGTGTGCACTTCCGT~~TGGCCGATCTCT~~CCTACTTCG
G~TGCTCTTAAACGA~GTGTCGAGGTA~GGCCGACA~CGTTCACTTT~GAACAAATTAGA
GTGCTTAAA~GCA~GGCTGAAATATCT~GCCT~GAATAGTG~~GTGCATGGAATGATAAA
ACAGGACCTCGGTTCTATTTT~GTTGG~~TTTTAGGAATATGA~GGTAATGATCAATG~T
GGACTG~GCGGGGGCAT~TCGTATTGCG~ACGTTAGA~~~~~~~~~~~~~~~~~~GGTGA
AATTCTTGGATC~GTCGCAAGACGCACTAGAGCGAAAGCATTTGCCAAGTATGTCTTAAT
T~~~~~~~~~~~~~~~~~~~~~~~~~~~~~~~~~~~~~GAT~CAAGAACGAAAGTTAG~~
~~~~AGGTT~~~~~CGAAG~~~~~~~~~~GCGATCAGATACCGCCCTAGTTCTAACCATA
AACGATGCCAG~CCAGCGA~TCCGCCGATGTTCCTTTAA~TGACTCG~GCGGGGA~GCTT
CCACCCGGGAAACCA~AA~GCTTTTGGGTTCCGGGGGAAGTATGGTTGCAAA~GCTGAAA
CTTAAAGGAATTGACGGAAGGGCACCACC~AGGAGTGGA~GCCTGCGGCTT~AATTTGAC
TCAACACGGGAAACCTCACCAGGCCAGGACATTGGAAGGATTGACAGATTGATAGCTCTT
TCTTGATTCAGTGGGTAGTGGTGCATGGCCGTTCTTAGTTGGTGGATCGATTTGTCTGGT
TAATTCCGATAACGAACGAGACTCT~AGCCTATTAACTAGACGAT~~ATCGGTATC~~AA
T~~~~~~GCTACCGACG~ACACTTAT~TCTTCTTAAAGGGACAGGCGGCTTACAGCCGCA
CGAGATTGAGCAATAACAGGTCTGTGATGCCCTTAGATGTCCTGGGCC~GCACGCGCGCT
ACACTGAA~GGAATCAGC~GTGTA~CTT~CCCTGG~CCGAAAGGCCCGGGTAA~CCCGCT
GAACCTCCTTCGTGCT~AGGAATTGGGGCTTGCAATTGTTCCCCAT~GAAC~GAGGAATT
CCCAGTAAGCGCGAGTCATAA~GCT~CGCGTTGATTACGTCCCTGCCCTTTGTACACACC
GCCCGTC~GCTACTACCG~ATTGAATGATTTAGTGAGG~T~CTTCGGACTGGCGGT~TAA
TCTTT~ATCAA~CTTG~~~~TTGGTATTGA~TGTACGCTGGAAAGATGACC~AAACTTGA
TCATTT~AGAGGAAGTAAAAGTCGTAACAAGGTTTCCGTAGG~TGAACC~TGCGGAAGGA
~~~~~~~~~~~~~~~~~~~~~~~~~~~~~~~~~~~~~~~~~~~~~~~~~~~~~~~~~~~~
~~~~~~~~~~~~~~~~~~~~~~~~~~~~~~~~~~~~~~~~~~~~~~~~~~~~~~~~~~~~
~~~~~~~~~~~~~~~~~~~~~~~~~~~~~~~~~~~~~~~~~~~~~~~~~~~~~~~~~~~~
~~~~~~~~~~~~~~~~~~~~~~~~~~~~~~~~~~~~~~~~~~~~~~~~~~~~~~~~~~~~
~~~~~~~~~~~~~~~~~~~~~~~~~~~~~~~~~~~~~~~~~~~~~~~~~~~~~~~~~~~~
~~~~~~~~~~~~~~~~~~~~~~~~~~~~~~~~~~~~~~~~~~~~~~~~~~~~~~~~~~~~
~~~~~~~~~~~~~~~~~~~~~~~~~~~~~~~~~~~~~~~~~~~~
>gi|8977951|emb|AJ243328.1|_Triatoma_dimidiata_18S_rRNA_gene
~~~~~~CTGGTTGATCCTGCCAGTAGTCATATGCTTGTCTCAAAGCTTAAGCCATGCAAG
T~GTCAGTACATA~CTAAA~TTAAAGTGAAACC~GCAAAGGGC~TCAGTAAACCAG~TTT
TAATTTACTAGAG~TTTTCA~CGTTTCGT~~~~~~ACGTGGATAAC~TGTGGTAATTCTA
GAGCTAATACATGCAACT~AAGT~CCGGACCA~~GAAA~TGGAAAGGACGC~TTTTATTA
GA~~~TCAAAACCATT~CGCCCGG~~~CTTGT~~~~~~~CCGGGCG~TT~~GTTTTGGTG
~AATCTAGATAACACT~~TGTGAT~CGTAC~AGTCACC~GTACTGACG~ACACCTCTTTC
AAA~~CGCCTGA~CTTATCA~GCTGTC~GATGGTAGACTC~TGT~GTCTACCATGGCCCT
CACGGGTAACGGGGAATCA~GGGTTCGATTCCGGAGAGGGAGCCTGAGAAACGGCTACCA
CATCCAAGGAAGGCAGCAGGCACGCAAATTACCCACTCCCGGCACGGGG~AGGTAGTGAC
AAAAAATAACGATACGGG~ACTC~TATTGAGGCCCCGTAATC~GGAATGAGTACA~~CTT
TAAATCCTTTAACAAGGATCC~ATTGG~AGGGCAAGT~CTGGTGCCAGCAGC~CGCGGTA
ATTCCAGCT~CCAATA~GCGTATATTAAA~GTTGTTGCGGTTAAAAAGCTCGTAGTTGGT
TCT~GCGTGCCGCGCTGTCGGTTCGCC~GCCTGTCGGTG~TAACTGGCATGT~CGCGGCA
TGTCCTG~TCGGTGGTGA~AC~~~~GGAGTCCACAATG~~CTACAT~~AGGC~~~~TTT~
ATAGCC~GATGTTAGC~~GTCGTGTGTACTTCCGT~~TGGCCGATCTCT~~CCTACTTCG
G~TGCTCTTAAACGA~GTGTCGAGGTA~GGCCGACA~CGTTCACTTT~GAACAAATTAGA
GTGCTTAAA~GCA~GGCTAAAATCTCT~GCCT~GAATAGTG~~GTGCATGGAATGATAAA
ACAGGACCTCGGTTCTATTTT~GTTGG~~TTTTAGGAATATGA~GGTAATGATCAATG~T
GGACTG~GCGGGGGCAT~TCGTATTGCG~ACGTTAGA~~~~~~~~~~~~~~~~~~GGTGA
AATTCTTGGATC~GTCGCAAGACGCACTAGAGCGAAAGCATTTGCCAAGTATGTCTTAAT
T~~~~~~~~~~~~~~~~~~~~~~~~~~~~~~~~~~~~~GAT~CAAGAACGAAAGTTAG~~
~~~~AGGTT~~~~~CGAAG~~~~~~~~~~GCGATCAGATACCGCCCTAGTTCTAACCATA
AACGATGCCAG~CCAGCGA~TCCGCCGATGTTCCTTTAA~TGACTCG~GCGGGGA~GCTT
CCACCCGGGAAACCA~AA~GCTTTTGGGTTCCGGGGGAAGTATGGTTGCAAA~GCTGAAA
CTTAAAGGAATTGACGGAAGGGCACCACC~AGGAGTGGA~GCCTGCGGCTT~AATTTGAC
TCAACACGGGAAACCTCACCAGGCCAGGACATTGGAAGGATTGACAGATTGATAGCTCTT
TCTTGATTCAGTGGGTAGTGGTGCATGGCCGTTCTTAGTTGGTGGATCGATTTGTCTGGT
TAATTCCGATAACGAACGAGACTCT~AGCCTATTAACTAGACGAT~~ATCGGTATC~~AA
T~~~~~~GCTACCGACG~ACACTTAT~TCTTCTTAAAGGGACAGGCGGCTTACAGCCGCA
CGAGATTGAGCAATAACAGGTCTGTGATGCCCTTAGATGTCCTGGGCC~GCACGCGCGCT
ACACTGAA~GGAATCAGC~GTGTA~CTT~CCCTGG~CCGAAAGGCCCGGGTAA~CCCGCT
GAACCTCCTTCGTGCT~AGGAATTGGGGCTTGCAATTGTTCCCCAT~GAAC~GAGGAATT
CCCAGTAAGCGCGAGTCATAA~GCT~CGCGTTGATTACGTCCCTGCCCTTTGTACACACC
GCCCGTC~GCTACTACCG~ATTGAATGATTTAGTGAGG~T~CTTCGGACTGGCGGT~TAA
TCTTT~ATCAA~CTTG~~~~TTGGTATTGA~TGTACGCTGGAAAGATGACC~AAACTTGA
TCATTT~AGAGGAAGTAAAAGTCGTAACAAGGTTTCCGTAGG~TGAACC~TGCGGAAGGA
~~~~~~~~~~~~~~~~~~~~~~~~~~~~~~~~~~~~~~~~~~~~~~~~~~~~~~~~~~~~
~~~~~~~~~~~~~~~~~~~~~~~~~~~~~~~~~~~~~~~~~~~~~~~~~~~~~~~~~~~~
~~~~~~~~~~~~~~~~~~~~~~~~~~~~~~~~~~~~~~~~~~~~~~~~~~~~~~~~~~~~
~~~~~~~~~~~~~~~~~~~~~~~~~~~~~~~~~~~~~~~~~~~~~~~~~~~~~~~~~~~~
~~~~~~~~~~~~~~~~~~~~~~~~~~~~~~~~~~~~~~~~~~~~~~~~~~~~~~~~~~~~
~~~~~~~~~~~~~~~~~~~~~~~~~~~~~~~~~~~~~~~~~~~~~~~~~~~~~~~~~~~~
~~~~~~~~~~~~~~~~~~~~~~~~~~~~~~~~~~~~~~~~~~~~
>gi|8977952|emb|AJ243329.1|_Triatoma_phyllosoma_18S_rRNA_gene
~~~~~~CTGGTTGATCCTGCCAGTAGTCATATGCTTGTCTCAAAGCTTAAGCCATGCAAG
T~GTCAGTACATA~CTAAA~TTAAAGTGAAACC~GCAAAGGGC~TCAGTAAACCAG~TTT
TAATTTACTAGAG~TTTTCA~CGTTTCGT~~~~~~ACGTGGATAAC~TGTGGTAATTCTA
GAGCTAATACATGCAACT~AAGT~CCGGACCA~~GAAA~TGGAAAGGACGC~TTTTATTA
GA~~~TCAAAACCATT~CGCCCGG~~~CTTGT~~~~~~~CCGGGCG~TT~~GTTTTGGTG
~AATCTAGATAACACT~~TGTGAT~CGTAC~AGTCATC~GTACTGACG~ACACCTCTTTC
AAA~~CGCCTGA~CTTATCA~GCTGTC~GATGGTAGACTC~TGT~GTCTACCATGGCCCT
CACGGGTAACGGGGAATCA~GGGTTCGATTCCGGAGAGGGAGCCTGAGAAACGGCTACCA
CATCCAAGGAAGGCAGCAGGCACGCAAATTACCCACTCCCGGCACGGGG~AGGTAGTGAC
AAAAAATAACGATACGGG~ACTC~TATTGAGGCCCCGTAATC~GGAATGAGTACA~~CTT
TAAATCCTTTAACAAGGATCC~ATTGG~AGGGCAAGT~CTGGTGCCAGCAGC~CGCGGTA
ATTCCAGCT~CCAATA~GCGTATATTAAA~GTTGTTGCGGTTAAAAAGCTCGTAGTTGGT
TCT~GCGTGCCGCGCTGTCGGTTCGCC~GCCTGTCGGTG~TAACTGGCATGT~CGCGGCA
TGTCCTG~TCGGTGGTGA~AC~~~~GGAGTCCACAATG~~CTACAT~~AGGC~~~~TTT~
ATAGCC~GATGTTAGC~~GTCGTGTGTACTTCCGT~~TGGCCGATCTCT~~CCTACTTCG
G~TGCTCTTAAACGA~GTGTCGAGGTA~GGCCGACA~CGTTCACTTT~GAACAAATTAGA
GTGCTTAAA~GCA~GGCTAAAATCTCT~GCCT~GAATAGTG~~GTGCATGGAATGATAAA
ACAGGACCTCGGTTCTATTTT~GTTGG~~TTTTAGGAATATGA~GGTAATGATCAATG~T
GGACTG~GCGGGGGCAT~TCGTATTGCG~ACGTTAGA~~~~~~~~~~~~~~~~~~GGTGA
AATTCTTGGATC~GTCGCAAGACGCACTAGAGCGAAAGCATTTGCCAAGTATGTCTTAAT
T~~~~~~~~~~~~~~~~~~~~~~~~~~~~~~~~~~~~~GAT~CAAGAACGAAAGTTAG~~
~~~~AGGTT~~~~~CGAAG~~~~~~~~~~GCGATCAGATACCGCCCTAGTTCTAACCATA
AACGATGCCAG~CCAGCGA~TCCGCCGATGTTCCTTTAA~TGACTCG~GCGGGGA~GCTT
CCACCCGGGAAACCA~AA~GCTTTTGGGTTCCGGGGGAAGTATGGTTGCAAA~GCTGAAA
CTTAAAGGAATTGACGGAAGGGCACCACC~AGGAGTGGA~GCCTGCGGCTT~AATTTGAC
TCAACACGGGAAACCTCACCAGGCCAGGACATTGGAAGGATTGACAGATTGATAGCTCTT
TCTTGATTCAGTGGGTAGTGGTGCATGGCCGTTCTTAGTTGGTGGATCGATTTGTCTGGT
TAATTCCGATAACGAACGAGACTCT~AGCCTATTAACTAGACGAT~~ATCGGTATC~~AA
T~~~~~~GCTACCGACG~ACACTTAT~TCTTCTTAAAGGGACAGGCGGCTTACAGCCGCA
CGAGATTGAGCAATAACAGGTCTGTGATGCCCTTAGATGTCCTGGGCC~GCACGCGCGCT
ACACTGAA~GGAATCAGC~GTGTA~CTT~CCCTGG~CCGAAAGGCCCGGGTAA~CCCGCT
GAACCTCCTTCGTGCT~AGGAATTGGGGCTTGCAATTGTTCCCCAT~GAAC~GAGGAATT
CCCAGTAAGCGCGAGTCATAA~GCT~CGCGTTGATTACGTCCCTGCCCTTTGTACACACC
GCCCGTC~GCTACTACCG~ATTGAATGATTTAGTGAGG~T~CTTCGGACTGGCGGT~TAA
TCTTT~ATCAA~CTTG~~~~TTGGTATTGA~TGTACGCTGGAAAGATGACC~AAACTTGA
TCATTT~AGAGGAAGTAAAAGTCGTAACAAGGTTTCCGTAGG~TGAACC~TGCGGAAGGA
~~~~~~~~~~~~~~~~~~~~~~~~~~~~~~~~~~~~~~~~~~~~~~~~~~~~~~~~~~~~
~~~~~~~~~~~~~~~~~~~~~~~~~~~~~~~~~~~~~~~~~~~~~~~~~~~~~~~~~~~~
~~~~~~~~~~~~~~~~~~~~~~~~~~~~~~~~~~~~~~~~~~~~~~~~~~~~~~~~~~~~
~~~~~~~~~~~~~~~~~~~~~~~~~~~~~~~~~~~~~~~~~~~~~~~~~~~~~~~~~~~~
~~~~~~~~~~~~~~~~~~~~~~~~~~~~~~~~~~~~~~~~~~~~~~~~~~~~~~~~~~~~
~~~~~~~~~~~~~~~~~~~~~~~~~~~~~~~~~~~~~~~~~~~~~~~~~~~~~~~~~~~~
~~~~~~~~~~~~~~~~~~~~~~~~~~~~~~~~~~~~~~~~~~~~
>gi|8977953|emb|AJ243330.1|_Triatoma_pallidipennis_18S_rRNA_gene
~~~~~~CTGGTTGATCCTGCCAGTAGTCATATGCTTGTCTCAAAGCTTAAGCCATGCAAG
T~GTCAGTACATA~CTAAA~TTAAAGTGAAACC~GCAAAGGGC~TCAGTAAACCAG~TTT
TAATTTACTAGAG~TTTTCA~CGTTTCGT~~~~~~ACGTGGATAAC~TGTGGTAATTCTA
GAGCTAATACATGCAACT~AAGT~CCGGACCA~~GAAA~TGGAAAGGACGC~TTTTATTA
GA~~~TCAAAACCATT~CGCCCGG~~~CTTGT~~~~~~~CCGGGCG~TT~~GTTTTGGTG
~AATCTAGATAACACT~~TGTGAT~CGTAC~AGTCATC~GTACTGACG~ACACCTCTTTC
AAA~~CGCCTGA~CTTATCA~GCTGTC~GATGGTAGACTC~TGT~GTCTACCATGGCCCT
CACGGGTAACGGGGAATCA~GGGTTCGATTCCGGAGAGGGAGCCTGAGAAACGGCTACCA
CATCCAAGGAAGGCAGCAGGCACGCAAATTACCCACTCCCGGCACGGGG~AGGTAGTGAC
AAAAAATAACGATACGGG~ACTC~TATTGAGGCCCCGTAATC~GGAATGAGTACA~~CTT
TAAATCCTTTAACAAGGATCC~ATTGG~AGGGCAAGT~CTGGTGCCAGCAGC~CGCGGTA
ATTCCAGCT~CCAATA~GCGTATATTAAA~GTTGTTGCGGTTAAAAAGCTCGTAGTTGGT
TCT~GCGTGCCGCGCTGTCGGTTCGCC~GCCTGTCGGTG~TAACTGGCATGT~CGCGGCA
TGTCCTG~TCGGTGGTGA~AC~~~~GGAGTCCACAATG~~CTACAT~~AGGC~~~~TTT~
ATAGCC~GATGTTAGC~~GTCGTGTGTACTTCCGT~~TGGCCGATCTCT~~CCTACTTCG
G~TGCTCTTAAACGA~GTGTCGAGGTA~GGCCGACA~CGTTCACTTT~GAACAAATTAGA
GTGCTTAAA~GCA~GGCTAAAATCTCT~GCCT~GAATAGTG~~GTGCATGGAATGATAAA
ACAGGACCTCGGTTCTATTTT~GTTGG~~TTTTAGGAATATGA~GGTAATGATCAATG~T
GGACTG~GCGGGGGCAT~TCGTATTGCG~ACGTTAGA~~~~~~~~~~~~~~~~~~GGTGA
AATTCTTGGATC~GTCGCAAGACGCACTAGAGCGAAAGCATTTGCCAAGTATGTCTTAAT
T~~~~~~~~~~~~~~~~~~~~~~~~~~~~~~~~~~~~~GAT~CAAGAACGAAAGTTAG~~
~~~~AGGTT~~~~~CGAAG~~~~~~~~~~GCGATCAGATACCGCCCTAGTTCTAACCATA
AACGATGCCAG~CCAGCGA~TCCGCCGATGTTCCTTTAA~TGACTCG~GCGGGGA~GCTT
CCACCCGGGAAACCA~AA~GCTTTTGGGTTCCGGGGGAAGTATGGTTGCAAA~GCTGAAA
CTTAAAGGAATTGACGGAAGGGCACCACC~AGGAGTGGA~GCCTGCGGCTT~AATTTGAC
TCAACACGGGAAACCTCACCAGGCCAGGACATTGGAAGGATTGACAGATTGATAGCTCTT
TCTTGATTCAGTGGGTAGTGGTGCATGGCCGTTCTTAGTTGGTGGATCGATTTGTCTGGT
TAATTCCGATAACGAACGAGACTCT~AGCCTATTAACTAGACGAT~~ATCGGTATC~~AA
T~~~~~~GCTACCGACG~ACACTTAT~TCTTCTTAAAGGGACAGGCGGCTTACAGCCGCA
CGAGATTGAGCAATAACAGGTCTGTGATGCCCTTAGATGTCCTGGGCC~GCACGCGCGCT
ACACTGAA~GGAATCAGC~GTGTA~CTT~CCCTGG~CCGAAAGGCCCGGGTAA~CCCGCT
GAACCTCCTTCGTGCT~AGGAATTGGGGCTTGCAATTGTTCCCCAT~GAAC~GAGGAATT
CCCAGTAAGCGCGAGTCATAA~GCT~CGCGTTGATTACGTCCCTGCCCTTTGTACACACC
GCCCGTC~GCTACTACCG~ATTGAATGATTTAGTGAGG~T~CTTCGGACTGGCGGT~TAA
TCTTT~ATCAA~CTTG~~~~TTGGTATTGA~TGTACGCTGGAAAGATGACC~AAACTTGA
TCATTT~AGAGGAAGTAAAAGTCGTAACAAGGTTTCCGTAGG~TGAACC~TGCGGAAGGA
~~~~~~~~~~~~~~~~~~~~~~~~~~~~~~~~~~~~~~~~~~~~~~~~~~~~~~~~~~~~
~~~~~~~~~~~~~~~~~~~~~~~~~~~~~~~~~~~~~~~~~~~~~~~~~~~~~~~~~~~~
~~~~~~~~~~~~~~~~~~~~~~~~~~~~~~~~~~~~~~~~~~~~~~~~~~~~~~~~~~~~
~~~~~~~~~~~~~~~~~~~~~~~~~~~~~~~~~~~~~~~~~~~~~~~~~~~~~~~~~~~~
~~~~~~~~~~~~~~~~~~~~~~~~~~~~~~~~~~~~~~~~~~~~~~~~~~~~~~~~~~~~
~~~~~~~~~~~~~~~~~~~~~~~~~~~~~~~~~~~~~~~~~~~~~~~~~~~~~~~~~~~~
~~~~~~~~~~~~~~~~~~~~~~~~~~~~~~~~~~~~~~~~~~~~
>gi|8977954|emb|AJ243331.1|_Triatoma_longipennis_18S_rRNA_gene
~~~~~~CTGGTTGATCCTGCCAGTAGTCATATGCTTGTCTCAAAGCTTAAGCCATGCAAG
T~GTCAGTACATA~CTAAA~TTAAAGTGAAACC~GCAAAGGGC~TCAGTAAACCAG~TTT
TAATTTACTAGAG~TTTTCA~CGTTTCGT~~~~~~ACGTGGATAAC~TGTGGTAATTCTA
GAGCTAATACATGCAACT~AAGT~CCGGACCA~~GAAA~TGGAAAGGACGC~TTTTATTA
GA~~~TCAAAACCATT~CGCCCGG~~~CTTGT~~~~~~~CCGGGCG~TT~~GTTTTGGTG
~AATCTAGATAACACT~~TGTGAT~CGTAC~AGTCATC~GTACTGACG~ACACCTCTTTC
AAA~~CGCCTGA~CTTATCA~GCTGTC~GATGGTAGACTC~TGT~GTCTACCATGGCCCT
CACGGGTAACGGGGAATCA~GGGTTCGATTCCGGAGAGGGAGCCTGAGAAACGGCTACCA
CATCCAAGGAAGGCAGCAGGCACGCAAATTACCCACTCCCGGCACGGGG~AGGTAGTGAC
AAAAAATAACGATACGGG~ACTC~TATTGAGGCCCCGTAATC~GGAATGAGTACA~~CTT
TAAATCCTTTAACAAGGATCC~ATTGG~AGGGCAAGT~CTGGTGCCAGCAGC~CGCGGTA
ATTCCAGCT~CCAATA~GCGTATATTAAA~GTTGTTGCGGTTAAAAAGCTCGTAGTTGGT
TCT~GCGTGCCGCGCTGTCGGTTCGCC~GCCTGTCGGTG~TAACTGGCATGT~CGCGGCA
TGTCCTG~TCGGTGGTGA~AC~~~~GGAGTCCACAATG~~CTACAT~~AGGC~~~~TTT~
ATAGCC~GATGTTAGC~~GTCGTGTGTACTTCCGT~~TGGCCGATCTCT~~CCTACTTCG
G~TGCTCTTAAACGA~GTGTCGAGGTA~GGCCGACA~CGTTCACTTT~GAACAAATTAGA
GTGCTTAAA~GCA~GGCTAAAATCTCT~GCCT~GAATAGTG~~GTGCATGGAATGATAAA
ACAGGACCTCGGTTCTATTTT~GTTGG~~TTTTAGGAATATGA~GGTAATGATCAATG~T
GGACTG~GCGGGGGCAT~TCGTATTGCG~ACGTTAGA~~~~~~~~~~~~~~~~~~GGTGA
AATTCTTGGATC~GTCGCAAGACGCACTAGAGCGAAAGCATTTGCCAAGTATGTCTTAAT
T~~~~~~~~~~~~~~~~~~~~~~~~~~~~~~~~~~~~~GAT~CAAGAACGAAAGTTAG~~
~~~~AGGTT~~~~~CGAAG~~~~~~~~~~GCGATCAGATACCGCCCTAGTTCTAACCATA
AACGATGCCAG~CCAGCGA~TCCGCCGATGTTCCTTTAA~TGACTCG~GCGGGGA~GCTT
CCACCCGGGAAACCA~AA~GCTTTTGGGTTCCGGGGGAAGTATGGTTGCAAA~GCTGAAA
CTTAAAGGAATTGACGGAAGGGCACCACC~AGGAGTGGA~GCCTGCGGCTT~AATTTGAC
TCAACACGGGAAACCTCACCAGGCCAGGACATTGGAAGGATTGACAGATTGATAGCTCTT
TCTTGATTCAGTGGGTAGTGGTGCATGGCCGTTCTTAGTTGGTGGATCGATTTGTCTGGT
TAATTCCGATAACGAACGAGACTCT~AGCCTATTAACTAGACGAT~~ATCGGTATC~~AA
T~~~~~~GCTACCGACG~ACACTTAT~TCTTCTTAAAGGGACAGGCGGCTTACAGCCGCA
CGAGATTGAGCAATAACAGGTCTGTGATGCCCTTAGATGTCCTGGGCC~GCACGCGCGCT
ACACTGAA~GGAATCAGC~GTGTA~CTT~CCCTGG~CCGAAAGGCCCGGGTAA~CCCGCT
GAACCTCCTTCGTGCT~AGGAATTGGGGCTTGCAATTGTTCCCCAT~GAAC~GAGGAATT
CCCAGTAAGCGCGAGTCATAA~GCT~CGCGTTGATTACGTCCCTGCCCTTTGTACACACC
GCCCGTC~GCTACTACCG~ATTGAATGATTTAGTGAGG~T~CTTCGGACTGGCGGT~TAA
TCTTT~ATCAA~CTTG~~~~TTGGTATTGA~TGTACGCTGGAAAGATGACC~AAACTTGA
TCATTT~AGAGGAAGTAAAAGTCGTAACAAGGTTTCCGTAGG~TGAACC~TGCGGAAGGA
~~~~~~~~~~~~~~~~~~~~~~~~~~~~~~~~~~~~~~~~~~~~~~~~~~~~~~~~~~~~
~~~~~~~~~~~~~~~~~~~~~~~~~~~~~~~~~~~~~~~~~~~~~~~~~~~~~~~~~~~~
~~~~~~~~~~~~~~~~~~~~~~~~~~~~~~~~~~~~~~~~~~~~~~~~~~~~~~~~~~~~
~~~~~~~~~~~~~~~~~~~~~~~~~~~~~~~~~~~~~~~~~~~~~~~~~~~~~~~~~~~~
~~~~~~~~~~~~~~~~~~~~~~~~~~~~~~~~~~~~~~~~~~~~~~~~~~~~~~~~~~~~
~~~~~~~~~~~~~~~~~~~~~~~~~~~~~~~~~~~~~~~~~~~~~~~~~~~~~~~~~~~~
~~~~~~~~~~~~~~~~~~~~~~~~~~~~~~~~~~~~~~~~~~~~
>gi|8977992|emb|AJ243332.1|_Triatoma_picturata_18S_rRNA_gene
~~~~~~CTGGTTGATCCTGCCAGTAGTCATATGCTTGTCTCAAAGCTTAAGCCATGCAAG
T~GTCAGTACATA~CTAAA~TTAAAGTGAAACC~GCAAAGGGC~TCAGTAAACCAG~TTT
TAATTTACTAGAG~TTTTCA~CGTTTCGT~~~~~~ACGTGGATAAC~TGTGGTAATTCTA
GAGCTAATACATGCAACT~AAGT~CCGGACCA~~GAAA~TGGAAAGGACGC~TTTTATTA
GA~~~TCAAAACCATT~CGCCCGG~~~CTTGT~~~~~~~CCGGGCG~TT~~GTTTTGGTG
~AATCTAGATAACACT~~TGTGAT~CGTAC~AGTCATC~GTACTGACG~ACACCTCTTTC
AAA~~CGCCTGA~CTTATCA~GCTGTC~GATGGTAGACTC~TGT~GTCTACCATGGCCCT
CACGGGTAACGGGGAATCA~GGGTTCGATTCCGGAGAGGGAGCCTGAGAAACGGCTACCA
CATCCAAGGAAGGCAGCAGGCACGCAAATTACCCACTCCCGGCACGGGG~AGGTAGTGAC
AAAAAATAACGATACGGG~ACTC~TATTGAGGCCCCGTAATC~GGAATGAGTACA~~CTT
TAAATCCTTTAACAAGGATCC~ATTGG~AGGGCAAGT~CTGGTGCCAGCAGC~CGCGGTA
ATTCCAGCT~CCAATA~GCGTATATTAAA~GTTGTTGCGGTTAAAAAGCTCGTAGTTGGT
TCT~GCGTGCCGCGCTGTCGGTTCGCC~GCCTGTCGGTG~TAACTGGCATGT~CGCGGCA
TGTCCTG~TCGGTGGTGA~AC~~~~GGAGTCCACAATG~~CTACAT~~AGGC~~~~TTT~
ATAGCC~GATGTTAGC~~GTCGTGTGTACTTCCGT~~TGGCCGATCTCT~~CCTACTTCG
G~TGCTCTTAAACGA~GTGTCGAGGTA~GGCCGACA~CGTTCACTTT~GAACAAATTAGA
GTGCTTAAA~GCA~GGCTAAAATCTCT~GCCT~GAATAGTG~~GTGCATGGAATGATAAA
ACAGGACCTCGGTTCTATTTT~GTTGG~~TTTTAGGAATATGA~GGTAATGATCAATG~T
GGACTG~GCGGGGGCAT~TCGTATTGCG~ACGTTAGA~~~~~~~~~~~~~~~~~~GGTGA
AATTCTTGGATC~GTCGCAAGACGCACTAGAGCGAAAGCATTTGCCAAGTATGTCTTAAT
T~~~~~~~~~~~~~~~~~~~~~~~~~~~~~~~~~~~~~GAT~CAAGAACGAAAGTTAG~~
~~~~AGGTT~~~~~CGAAG~~~~~~~~~~GCGATCAGATACCGCCCTAGTTCTAACCATA
AACGATGCCAG~CCAGCGA~TCCGCCGATGTTCCTTTAA~TGACTCG~GCGGGGA~GCTT
CCACCCGGGAAACCA~AA~GCTTTTGGGTTCCGGGGGAAGTATGGTTGCAAA~GCTGAAA
CTTAAAGGAATTGACGGAAGGGCACCACC~AGGAGTGGA~GCCTGCGGCTT~AATTTGAC
TCAACACGGGAAACCTCACCAGGCCAGGACATTGGAAGGATTGACAGATTGATAGCTCTT
TCTTGATTCAGTGGGTAGTGGTGCATGGCCGTTCTTAGTTGGTGGATCGATTTGTCTGGT
TAATTCCGATAACGAACGAGACTCT~AGCCTATTAACTAGACGAT~~ATCGGTATC~~AA
T~~~~~~GCTACCGACG~ACACTTAT~TCTTCTTAAAGGGACAGGCGGCTTACAGCCGCA
CGAGATTGAGCAATAACAGGTCTGTGATGCCCTTAGATGTCCTGGGCC~GCACGCGCGCT
ACACTGAA~GGAATCAGC~GTGTA~CTT~CCCTGG~CCGAAAGGCCCGGGTAA~CCCGCT
GAACCTCCTTCGTGCT~AGGAATTGGGGCTTGCAATTGTTCCCCAT~GAAC~GAGGAATT
CCCAGTAAGCGCGAGTCATAA~GCT~CGCGTTGATTACGTCCCTGCCCTTTGTACACACC
GCCCGTC~GCTACTACCG~ATTGAATGATTTAGTGAGG~T~CTTCGGACTGGCGGT~TAA
TCTTT~ATCAA~CTTG~~~~TTGGTATTGA~TGTACGCTGGAAAGATGACC~AAACTTGA
TCATTT~AGAGGAAGTAAAAGTCGTAACAAGGTTTCCGTAGG~TGAACC~TGCGGAAGGA
~~~~~~~~~~~~~~~~~~~~~~~~~~~~~~~~~~~~~~~~~~~~~~~~~~~~~~~~~~~~
~~~~~~~~~~~~~~~~~~~~~~~~~~~~~~~~~~~~~~~~~~~~~~~~~~~~~~~~~~~~
~~~~~~~~~~~~~~~~~~~~~~~~~~~~~~~~~~~~~~~~~~~~~~~~~~~~~~~~~~~~
~~~~~~~~~~~~~~~~~~~~~~~~~~~~~~~~~~~~~~~~~~~~~~~~~~~~~~~~~~~~
~~~~~~~~~~~~~~~~~~~~~~~~~~~~~~~~~~~~~~~~~~~~~~~~~~~~~~~~~~~~
~~~~~~~~~~~~~~~~~~~~~~~~~~~~~~~~~~~~~~~~~~~~~~~~~~~~~~~~~~~~
~~~~~~~~~~~~~~~~~~~~~~~~~~~~~~~~~~~~~~~~~~~~
>gi|8977955|emb|AJ243333.1|_Triatoma_mazzottii_18S_rRNA_gene
~~~~~~CTGGTTGATCCTGCCAGTAGTCATATGCTTGTCTCAAAGCTTAAGCCATGCAAG
T~GTCAGTACATA~CTAAA~TTAAAGTGAAACC~GCAAAGGGC~TCAGTAAACCAG~TTT
TAATTTACTAGAG~TTTTCA~CGTTTCGT~~~~~~ACGTGGATAAC~TGTGGTAATTCTA
GAGCTAATACATGCAACT~AAGT~CCGGACCA~~GAAA~TGGAAAGGACGC~TTTTATTA
GA~~~TCAAAACCATT~CGCCCGG~~~CTTGT~~~~~~~CCGGGCG~TT~~GTTTTGGTG
~AATCTAGATAACACT~~TGTGAT~CGTAC~AGTCATC~GTACTGACG~ACACCTCTTTC
AAA~~CGCCTGA~CTTATCA~GCTGTC~GATGGTAGACTC~TGT~GTCTACCATGGCCCT
CACGGGTAACGGGGAATCA~GGGTTCGATTCCGGAGAGGGAGCCTGAGAAACGGCTACCA
CATCCAAGGAAGGCAGCAGGCACGCAAATTACCCACTCCCGGCACGGGG~AGGTAGTGAC
AAAAAATAACGATACGGG~ACTC~TATTGAGGCCCCGTAATC~GGAATGAGTACA~~CTT
TAAATCCTTTAACAAGGATCC~ATTGG~AGGGCAAGT~CTGGTGCCAGCAGC~CGCGGTA
ATTCCAGCT~CCAATA~GCGTATATTAAA~GTTGTTGCGGTTAAAAAGCTCGTAGTTGGT
TCT~GCGTGCCGCGCTGTCGGTTCGCC~GCCTGTCGGTG~TAACTGGCATGT~CGCGGCA
TGTCCTG~TCGGTGGTGA~AC~~~~GGAGTCCACAATG~~CTACAT~~AGGC~~~~TTT~
ATAGCC~GATGTTAGC~~GTCGTGTGTACTTCCGT~~TGGCCGATCTCT~~CCTACTTCG
G~TGCTCTTAAACGA~GTGTCGAGGTA~GGCCGACA~CGTTCACTTT~GAACAAATTAGA
GTGCTTAAA~GCA~GGCTAAAATCTCT~GCCT~GAATAGTG~~GTGCATGGAATGATAAA
ACAGGACCTCGGTTCTATTTT~GTTGG~~TTTTAGGAATATGA~GGTAATGATCAATG~T
GGACTG~GCGGGGGCAT~TCGTATTGCG~ACGTTAGA~~~~~~~~~~~~~~~~~~GGTGA
AATTCTTGGATC~GTCGCAAGACGCACTAGAGCGAAAGCATTTGCCAAGTATGTCTTAAT
T~~~~~~~~~~~~~~~~~~~~~~~~~~~~~~~~~~~~~GAT~CAAGAACGAAAGTTAG~~
~~~~AGGTT~~~~~CGAAG~~~~~~~~~~GCGATCAGATACCGCCCTAGTTCTAACCATA
AACGATGCCAG~CCAGCGA~TCCGCCGATGTTCCTTTAA~TGACTCG~GCGGGGA~GCTT
CCACCCGGGAAACCA~AA~GCTTTTGGGTTCCGGGGGAAGTATGGTTGCAAA~GCTGAAA
CTTAAAGGAATTGACGGAAGGGCACCACC~AGGAGTGGA~GCCTGCGGCTT~AATTTGAC
TCAACACGGGAAACCTCACCAGGCCAGGACATTGGAAGGATTGACAGATTGATAGCTCTT
TCTTGATTCAGTGGGTAGTGGTGCATGGCCGTTCTTAGTTGGTGGATCGATTTGTCTGGT
TAATTCCGATAACGAACGAGACTCT~AGCCTATTAACTAGACGAT~~ATCGGTATC~~AA
T~~~~~~GCTACCGACG~ACACTTAT~TCTTCTTAAAGGGACAGGCGGCTTACAGCCGCA
CGAGATTGAGCAATAACAGGTCTGTGATGCCCTTAGATGTCCTGGGCC~GCACGCGCGCT
ACACTGAA~GGAATCAGC~GTGTA~CTT~CCCTGG~CCGAAAGGCCCGGGTAA~CCCGCT
GAACCTCCTTCGTGCT~AGGAATTGGGGCTTGCAATTGTTCCCCAT~GAAC~GAGGAATT
CCCAGTAAGCGCGAGTCATAA~GCT~CGCGTTGATTACGTCCCTGCCCTTTGTACACACC
GCCCGTC~GCTACTACCG~ATTGAATGATTTAGTGAGG~T~CTTCGGACTGGCGGT~TAA
TCTTT~ATCAA~CTTG~~~~TTGGTATTGA~TGTACGCTGGAAAGATGACC~AAACTTGA
TCATTT~AGAGGAAGTAAAAGTCGTAACAAGGTTTCCGTAGG~TGAACC~TGCGGAAGGA
~~~~~~~~~~~~~~~~~~~~~~~~~~~~~~~~~~~~~~~~~~~~~~~~~~~~~~~~~~~~
~~~~~~~~~~~~~~~~~~~~~~~~~~~~~~~~~~~~~~~~~~~~~~~~~~~~~~~~~~~~
~~~~~~~~~~~~~~~~~~~~~~~~~~~~~~~~~~~~~~~~~~~~~~~~~~~~~~~~~~~~
~~~~~~~~~~~~~~~~~~~~~~~~~~~~~~~~~~~~~~~~~~~~~~~~~~~~~~~~~~~~
~~~~~~~~~~~~~~~~~~~~~~~~~~~~~~~~~~~~~~~~~~~~~~~~~~~~~~~~~~~~
~~~~~~~~~~~~~~~~~~~~~~~~~~~~~~~~~~~~~~~~~~~~~~~~~~~~~~~~~~~~
~~~~~~~~~~~~~~~~~~~~~~~~~~~~~~~~~~~~~~~~~~~~
>gi|8977956|emb|AJ243335.1|_Rhodnius_stali_18S_rRNA_gene
~~~~~~CTGGTTGATCCTGCCAGTAGTCATATGCTTGTCTCAAAGCTTAAGCCATGCAAG
T~GTCAGTACATA~CTAAA~TTAAAGTGAAACC~GCAAAGGGC~TCAGTAAACCAG~TTT
TAATTTACTAGAG~TTTTCA~CGTTTCGT~~~~~~ACGTGGATAAC~TGTGGTAATTCTA
GAGCTAATACATGCAACT~AAGT~CCGGACCA~~GAAA~TGGAAAGGACGC~TTTTATTA
GA~~~TCAAAACCATT~CGCCCGG~~~CTTGT~~~~~~~CTGGGCG~TT~~GTTTTGGTG
~AATCTAGATAACACT~~TGTGAT~CGTAC~AGTCACC~GTACTGACG~ACATCTCTTTC
AAA~~CGCCTGA~CTTATCA~GCTGTC~GATGGTAGACTC~TGT~GTCTACCATGGCCCT
CACGGGTAACGGGGAATCA~GGGTTCGATTCCGGAGAGGGAGCCTGAGAAACGGCTACCA
CATCCAAGGAAGGCAGCAGGCACGCAAATTACCCACTCCCGGCACGGGG~AGGTAGTGAC
AAAAAATAACGATACGGG~ACTC~TATTGAGGCCCCGTAATC~GGAATGAGTACA~~CTT
TAAATCCTTTAACAAGGATCC~ATTGG~AGGGCAAGT~CTGGTGCCAGCAGC~CGCGGTA
ATTCCAGCT~CCAATA~GCGTATATTAAA~GTTGTTGCGGTTAAAAAGCTCGTAGTTGGT
TCT~GCGTGCCGCGCTGTCGGTTCGCC~GCCTGTCGGTG~TAACTGGCATGTTCGCGGCA
TGTCCTG~TCGGTGGTGA~AC~~~~AGGGTCCACGATG~~CTGCATT~AGGC~~~~TTTT
AAAGGCCGATGTTAGC~~GTCGTGTGTACTTTTGT~~TGGCCGATCTCT~~CCTACTTCG
G~TGCTCTTAAACGA~GTGTCGAGGTA~GGCCGACA~CGTTCACTTT~GAACAAATTAGA
GTGCTTAAA~GCA~GGCTGAAATATCT~GCCT~GAATAGTG~~GTGCATGGAATGATAAA
ACAGGACCTCGGTTCTATTTT~GTTGG~~TTTTAGGAATATGA~GGTAATGATCAATG~T
GGACTG~GCGGGGGCAT~TCGTATTGCG~ACGTTAGA~~~~~~~~~~~~~~~~~~GGTGA
AATTCTTGGATC~GTCGCAAGACGCACTAGAGCGAAAGCATTTGCCAAGTATGTCTTAAT
T~~~~~~~~~~~~~~~~~~~~~~~~~~~~~~~~~~~~~GAT~CAAGAACGAAAGTTAG~~
~~~~AGGTT~~~~~CGAAG~~~~~~~~~~GCGATTAGATACCGCCCTAGTTCTAACCATA
AACGATGCCAG~CCAGCGA~TCCGCCGATGTTCCTTTAA~TGACTCG~GCGGGGA~GCTT
CTACCCGGGAAACCA~AA~GCTTTTGGGTTCCGGGGGAAGTATGGTTGCAAA~GCTGAAA
CTTAAAGGAATTGACGGAAGGGCACCACC~AGGAGTGGA~GCCTGCGGCTT~AATTTGAC
TCAACACGGGAAACCTCACCAGGCCAGGACATTGGAAGGATTGACAGATTGATAGCTCTT
TCTTGATTCAGTGGGTAGTGGTGCATGGCCGTTCTTAGTTGGTGGATCGATTTGTCTGGT
TAATTCCGATAACGAACGAGACTCT~AGCCTATTAACTAGACGAT~~ACCGGTATC~~AA
T~~~~~~GCTACCGGCG~ACACTTAT~TCTTCTTAAAGGGACAGGCGGCTTACAGCCGCA
CGAGATTGAGCAATAACAGGTCTGTGATGCCCTTAGATGTCCTGGGCC~GCACGCGCGCT
ACACTGAA~GGAATCAGC~GTGTA~CTT~CCCTGG~CCGAAAGGCCCGGGTAA~CCCGCT
GAACCTCCTTCGTGCT~AGGAATTGGGGCTTGCAATTGTTCCCCAT~GAAC~GAGGAATT
CCCAGTAAGCGCGAGTCATAA~GCT~CGCGTTGATTACGTCCCTGCCCTTTGTACACACC
GCCCGTC~GCTACTACCG~ATTGAATGATTTAGTGAGG~T~CTTCGGACTGGCGGT~TAT
TCTTT~ATTAA~CATTG~~~TTGGTATTGA~TGTACGCTGGAAAGATGACC~AAACTTGA
TCATTT~AGAGGAAGTAAAAGTCGTAACAAGGTTTCCGTAGG~TGAACC~TGCGGAAGGA
~~~~~~~~~~~~~~~~~~~~~~~~~~~~~~~~~~~~~~~~~~~~~~~~~~~~~~~~~~~~
~~~~~~~~~~~~~~~~~~~~~~~~~~~~~~~~~~~~~~~~~~~~~~~~~~~~~~~~~~~~
~~~~~~~~~~~~~~~~~~~~~~~~~~~~~~~~~~~~~~~~~~~~~~~~~~~~~~~~~~~~
~~~~~~~~~~~~~~~~~~~~~~~~~~~~~~~~~~~~~~~~~~~~~~~~~~~~~~~~~~~~
~~~~~~~~~~~~~~~~~~~~~~~~~~~~~~~~~~~~~~~~~~~~~~~~~~~~~~~~~~~~
~~~~~~~~~~~~~~~~~~~~~~~~~~~~~~~~~~~~~~~~~~~~~~~~~~~~~~~~~~~~
~~~~~~~~~~~~~~~~~~~~~~~~~~~~~~~~~~~~~~~~~~~~
>gi|8977957|emb|AJ243336.1|_Panstrongylus_megistus_18S_rRNA_gene
~~~~~~CTGGTTGATCCTGCCAGTAGTCATATGCTTGTCTCAAAGCTTAAGCCATGCAAG
T~GTCAGTACATA~CTAAA~TTAAAGTGAAACC~GCAAAGGGC~TCAGTAAACCAG~TTT
TAATTTACTAGAG~TTTTCA~CGTTTCGT~~~~~~ACGTGGATAAC~TGTGGTAATTCTA
GAGCTAATACATGCAACT~AAGT~CCGGACCA~~GAAA~TGGAAAGGACGC~TTTTATTA
GA~~~TCAAAACCATT~CGCCCGG~~~CTTGT~~~~~~~CCGGGCG~TT~~GTTTTGGTG
~AATCTAGATAACACT~~TGTGAT~CGTAC~AGTCACC~GTACTGACG~ACACCTCTTTC
AAA~~CGCCTGA~CTTATCA~GCTGTC~GATGGTAGACTC~TGT~GTCTACCATGGCCCT
CACGGGTAACGGGGAATCA~GGGTTCGATTCCGGAGAGGGAGCCTGAGAAACGGCTACCA
CATCCAAGGAAGGCAGCAGGCACGCAAATTACCCACTCCCGGCACGGGG~AGGTAGTGAC
AAAAAATAACGATACGGG~ACTC~TATTGAGGCCCCGTAATC~GGAATGAGTACA~~CTT
TAAATCCTTTAACAAGGATCC~ATTGG~AGGGCAAGT~CTGGTGCCAGCAGC~CGCGGTA
ATTCCAGCT~CCAATA~GCGTATATTAAA~GTTGTTGCGGTTAAAAAGCTCGTAGTTGGT
TCT~GCGTGCCGCGCTGTCGGTTCGCC~GCCTGTCGGTG~TAACTGGCATGT~CGCGGCA
TGTCCTG~TCGGTGGTGA~AC~~~~GGAGTCCACAATG~~CTACAT~~AGGC~~~~TTT~
ATAGCC~GATGTTAGC~~GTCGTGTGTACTTCCGT~~TGGCCGATCTCT~~CCTACTTCG
G~TGCTCTTAAACGA~GTGTCGAGGTA~GGCCGACA~CGTTCACTTT~GAACAAATTAGA
GTGCTTAAA~GCA~GGCTGAAATATCT~GCCT~GAATAGTG~~GTGCATGGAATGATAAA
ACAGGACCTCGGTTCTATTTT~GTTGG~~TTTTAGGAATATGA~GGTAATGATCAATG~T
GGACTG~GCGGGGGCAT~TCGTATTGCG~ACGTTAGA~~~~~~~~~~~~~~~~~~GGTGA
AATTCTTGGATC~GTCGCAAGACGCACTAGAGCGAAAGCATTTGCCAAGTATGTCTTAAT
T~~~~~~~~~~~~~~~~~~~~~~~~~~~~~~~~~~~~~GAT~CAAGAACGAAAGTTAG~~
~~~~AGGTT~~~~~CGAAG~~~~~~~~~~GCGATCAGATACCGCCCTAGTTCTAACCATA
AACGATGCCAG~CCAGCGA~TCCGCCGATGTTCCTTTAA~TGACTCG~GCGGGGA~GCTT
CCACCCGGGAAACCA~AA~GCTTTTGGGTTCCGGGGGAAGTATGGTTGCAAA~GCTGAAA
CTTAAAGGAATTGACGGAAGGGCACCACC~AGGAGTGGA~GCCTGCGGCTT~AATTTGAC
TCAACACGGGAAACCTCACCAGGCCAGGACATTGGAAGGATTGACAGATTGATAGCTCTT
TCTTGATTCAGTGGGTAGTGGTGCATGGCCGTTCTTAGTTGGTGGATCGATTTGTCTGGT
TAATTCCGATAACGAACGAGACTCT~AGCCTATTAACTAGACGAT~~ATCGGTATC~~AA
T~~~~~~GCTACCGACG~ACACTTAT~TCTTCTTAAAGGGACAAGCGGCTTACAGCCGCA
CGAGATTGAGCAATAACAGGTCTGTGATGCCCTTAGATGTCCTGGGCC~GCACGCGCGCT
ACACTGAA~GGAATCAAC~GTGTA~CTT~CCCTGG~CCGAAAGGCCCGGGTAA~CCCGCT
GAACCTCCTTCGTGCT~AGGAATTGGGGCTTGCAATTGTTCCCCAT~GAAC~GAGGAATT
CCCAGTAAGCGCGAGTCATAA~GCT~CGCGTTGATTACGTCCCTGCCCTTTGTACACACC
GCCCGTC~GCTACTACCG~ATTGAATGATTTAGTGAGG~T~CTTCGGACTGGCGGT~TAA
TCTTT~ATCAA~CTTG~~~~TTGGTATTGA~TGTACGCTGGAAAGATGACC~AAACTTGA
TCATTT~AGAGGAAGTAAAAGTCGTAACAAGGTTTCCGTAGG~TGAACC~TGCGGAAGGA
~~~~~~~~~~~~~~~~~~~~~~~~~~~~~~~~~~~~~~~~~~~~~~~~~~~~~~~~~~~~
~~~~~~~~~~~~~~~~~~~~~~~~~~~~~~~~~~~~~~~~~~~~~~~~~~~~~~~~~~~~
~~~~~~~~~~~~~~~~~~~~~~~~~~~~~~~~~~~~~~~~~~~~~~~~~~~~~~~~~~~~
~~~~~~~~~~~~~~~~~~~~~~~~~~~~~~~~~~~~~~~~~~~~~~~~~~~~~~~~~~~~
~~~~~~~~~~~~~~~~~~~~~~~~~~~~~~~~~~~~~~~~~~~~~~~~~~~~~~~~~~~~
~~~~~~~~~~~~~~~~~~~~~~~~~~~~~~~~~~~~~~~~~~~~~~~~~~~~~~~~~~~~
~~~~~~~~~~~~~~~~~~~~~~~~~~~~~~~~~~~~~~~~~~~~
>gi|39752509|emb|AJ421953.1|_Eratyrus_mucronatus_18S_rRNA_gene
~~~~~~CTGGTTGATCCTGCCAGTAGTCATATGCTTGTCTCAAAGCTTAAGCCATGCAAG
T~GTCAGTACATA~CTAAA~TTAAAGTGAAACC~GCAAAGGGC~TCAGTAAACCAG~TTT
TAATTTACTAGAG~TTTTCA~CGTTTCGT~~~~~~ACGTGGATAAC~TGTGGTAATTCTA
GAGCTAATACATGCAACT~AAGT~CCGGACCA~~GAAA~TGGAAAGGACGC~TTTTATTA
GA~~~TCAAAACCATT~CGCCTGG~~~CTTGT~~~~~~~CCGGGCG~TT~~GTTTTGGTG
~AATCTAGATAACACT~~TGTGAT~CGTAC~AGTCACC~GTACTGACG~ACACCTCTTTC
AAA~~CGCCTGA~CTTATCA~GCTGTC~GATGGTAGACTC~TGT~GTCTACCATGGCCCT
CACGGGTAACGGGGAATCA~GGGTTCGATTCCGGAGAGGGAGCCTGAGAAACGGCTACCA
CATCCAAGGAAGGCAGCAGGCACGCAAATTACCCACTCCCGGCACGGGG~AGGTAGTGAC
AAAAAATAACGATACGGG~ACTC~TATTGAGGCCCCGTAATC~GGAATGAGTACA~~CTT
TAAATCCTTTAACAAGGATCC~ATTGG~AGGGCAAGT~CTGGTGCCAGCAGC~CGCGGTA
ATTCCAGCT~CCAATA~GCGTATATTAAA~GTTGTTGCGGTTAAAAAGCTCGTAGTTGGT
TCT~GCGTGCCGCGCTGTCGGTTCGCC~GCCTGTCGGTG~TAACTGGCATGT~CGCGGCA
TGTCCTG~TCGGTGGTGA~AC~~~~GGAGTCCACAATG~~CTACAT~~AGGC~~~~TTT~
ATTGCC~GATGTTAGC~~GTCGTGTGTACTTCCGT~~TGGCCGATCTCT~~CCTACTTCG
G~TGCTCTTAAACGA~GTGTCGAGGTA~GGCCGACA~CGTTCACTTT~GAACAAATTAGA
GTGCTTAAA~GCA~GGCTGAAATATCT~GCCT~GAATAGTG~~GTGCATGGAATGATAAA
ACAGGACCTCGGTTCTATTTT~GTTGG~~TTTTAGGAATATGA~GGTAATGATCAATG~T
GGACTG~GCGGGGGCAT~TCGTATTGCG~ACGTTAGA~~~~~~~~~~~~~~~~~~GGTGA
AATTCTTGGATC~GTCGCAAGACGCACTAGAGCGAAAGCATTTGCCAAGTATGTCTTAAT
T~~~~~~~~~~~~~~~~~~~~~~~~~~~~~~~~~~~~~GAT~CAAGAACGAAAGTTAG~~
~~~~AGGTT~~~~~CGAAG~~~~~~~~~~GCGATCAGATACCGCCCTAGTTCTAACCATA
AACGATGCCAG~CCAGCGA~TCCGCCGATGTTCCTTTAA~TGACTCG~GCGGGGA~GCTT
CCACCCGGGAAACCA~AA~GCTTTTGGGTTCCGGGGGAAGTATGGTTGCAAA~GCTGAAA
CTTAAAGGAATTGACGGAAGGGCACCACC~AGGAGTGGA~GCCTGCGGCTT~AATTTGAC
TCAACACGGGAAACCTCACCAGGCCAGGACATTGGAAGGATTGACAGATTGATAGCTCTT
TCTTGATTCAGTGGGTAGTGGTGCATGGCCGTTCTTAGTTGGTGGATCGATTTGTCTGGT
TAATTCCGATAACGAACGACACTCT~AGCCTATTAACTAGACGAT~~ATCGGTATC~~AA
T~~~~~~GCTACCGACG~ACACTTAT~TCTTCTTAAAGGGACAGGCGGCTTACAGCCGCA
CGAGATTGAGCAATAACAGGTCTGTGATGCCCTTAGATGTCCTGGGCC~GCACGCGCGCT
ACACTGAA~GGAATCAGC~GTGTA~CTT~CCCTGG~CCGAAAGGCCCGGGTAA~CCCGCT
GAACCTCCTTCGTGCT~AGGAATTGGGGCTTGCAATTGTTCCCCAT~GAAC~GAGGAATT
CCCAGTAAGCGCGAGTCATAA~GCT~CGCGTTGATTACGTCCCTGCCCTTTGTACACACC
GCCCGTC~GCTACTACCG~ATTGAATGATTTAGTGAGG~T~CTTCGGACTGGCGGT~TAA
TCTTT~ATCAA~CTTG~~~~TTGGTATTGA~TGTACGCTGGAAAGATGACC~AAACTTGA
TCATTT~AGAGGAAGTAAAAGTCGTAACAAGGTTTCCGTAGG~TGAACC~TGCGGAAGGA
~~~~~~~~~~~~~~~~~~~~~~~~~~~~~~~~~~~~~~~~~~~~~~~~~~~~~~~~~~~~
~~~~~~~~~~~~~~~~~~~~~~~~~~~~~~~~~~~~~~~~~~~~~~~~~~~~~~~~~~~~
~~~~~~~~~~~~~~~~~~~~~~~~~~~~~~~~~~~~~~~~~~~~~~~~~~~~~~~~~~~~
~~~~~~~~~~~~~~~~~~~~~~~~~~~~~~~~~~~~~~~~~~~~~~~~~~~~~~~~~~~~
~~~~~~~~~~~~~~~~~~~~~~~~~~~~~~~~~~~~~~~~~~~~~~~~~~~~~~~~~~~~
~~~~~~~~~~~~~~~~~~~~~~~~~~~~~~~~~~~~~~~~~~~~~~~~~~~~~~~~~~~~
~~~~~~~~~~~~~~~~~~~~~~~~~~~~~~~~~~~~~~~~~~~~
>gi|39752511|emb|AJ421955.1|_Panstrongylus_rufotuberculatus_18S_rRNA_gene
~~~~~~CTGGTTGATCCTGCCAGTAGTCATATGCTTGTCTCAAAGCTTAAGCCATGCAAG
T~GTCAGTACATA~CTAAA~TTAAAGTGAAACC~GCAAAGGGCTTCAGTAAACCAG~TTT
~AATTTACTAGAG~TTTTCA~CGTTTCGT~~~~~~ACGTGGATAAC~TGTGGTAATTCTA
GAGCTAATACATGCAACT~AAGT~CCGGACCA~~GAAA~TGGAAAGGACGC~TTTTATTA
GA~~~TCAAAACCATT~CGCCCGG~~~CTTGT~~~~~~~CCGGGCG~TT~~GTTTTGGTG
~AATCTAGATAACACT~~TGTGAT~CGTAC~AGTCACC~GTACTGACG~ACACCTCTTTC
AAA~~CGCCTGA~CTTATCA~GCTGTC~GATGGTAGACTC~TGT~GTCTACCATGGCCCT
CACGGGTAACGGGGAATCA~GGGTTCGATTCCGGAGAGGGAGCCTGAGAAACGGCTACCA
CATCCAAGGAAGGCAGCAGGCACGCAAATTACCCACTCCCGGCACGGGG~AGGTAGTGAC
AAAAAATAACGATACGGG~ACTC~TATTGAGGCCCCGTAATC~GGAATGAGTACA~~CTT
TAAATCCTTTAACAAGGATCC~ATTGG~AGGGCAAGT~CTGGTGCCAGCAGC~CGCGGTA
ATTCCAGCT~CCAATA~GCGTATATTAAA~GTTGTTGCGGTTAAAAAGCTCGTAGTTGGT
TCT~GCGTGCCGCGCTGTCGGTTCGCC~GCCTGTCGGTG~TAACTGGCATGT~CGCGGCA
TGTCCTG~TCGGTGGTGA~AC~~~~GGAGTCCACAATG~~CTACAT~~AGGC~~~~TTT~
ACAGCC~GATGTTAGC~~GTCGTGTGTACTTCCGT~~TGGCCGATCTCT~~CCTACTTCG
G~TGCTCTTAAACGA~GTGTCGAGGTA~GGCCGACA~CGTTCACTTT~GAACAAATTAGA
GTGCTTAAA~GCA~GGCTGAAATATCT~GCCT~GAATAGTG~~GTGCATGGAATGATAAA
ACAGGACCTCGGTTCTATTTT~GTTGG~~TTTTAGGAATATGA~GGTAATGATCAATG~T
GGACTG~GCGGGGGCAT~TCGTATTGCG~ACGTTAGA~~~~~~~~~~~~~~~~~~GGTGA
AATTCTTGGATC~GTCGCAAGACGCACTAGAGCGAAAGCATTTGCCAAGTATGTCTTAAT
T~~~~~~~~~~~~~~~~~~~~~~~~~~~~~~~~~~~~~GAT~CAAGAACGAAAGTTAG~~
~~~~AGGTT~~~~~CGAAG~~~~~~~~~~GCGATCAGATACCGCCCTAGTTCTAACCATA
AACGATGCCAG~CCAGCGA~TCCGCCGATGTTCCTTTAA~TGACTCG~GCGGGGA~GCTT
CCACCCGGGAAACCA~AA~GCTTTTGGGTTCCGGGGGAAGTATGGTTGCAAA~GCTGAAA
CTTAAAGGAATTGACGGAAGGGCACCACC~AGGAGTGGA~GCCTGCGGCTT~AATTTGAC
TCAACACGGGAAACCTCACCAGGCCAGGACATTGGAAGGATTGACAGATTGATAGCTCTT
TCTTGATTCAGTGGGTAGTGGTGCATGGCCGTTCTTAGTTGGTGGATCGATTTGTCTGGT
TAATTCCGATAACGAACGAGACTCT~AGCCTATTAACTAGACGAT~~ATCGGTATC~~AA
T~~~~~~GCTACCGACG~ACACTTAT~TCTTCTTAAAGGGACAGGCGGCTTACAGCCGCA
CGAGATTGAGCAATAACAGGTCTGTGATGCCCTTAGATGTCCTGGGCC~GCACGCGCGCT
ACACTGAA~GGAATCAGC~GTGTA~CTT~CCCTGG~CCGAAAGGCCCGGGTAA~CCCGCT
GAACCTTCTTCGTGCT~AGGAATTGGGGCTTGCAATTGTTCCCCAT~GAAC~GAGGAATT
CCCAGTAAGCGCGAGTCATAA~GCT~CGCGTTGATTACGTCCCTGCCCTTTGTACACACC
GCCCGTC~GCTACTACCG~ATTGAATGATTTAGTGAGG~T~CTTCGGACTGGCGGT~TAA
TCTTT~ATCAA~CTTTG~~~TTGGTATTGA~TGTACGCTGGAAAGATGACC~AAACTTGA
TCATTT~AGAGGAAGTAAAAGTCGTAACAAGGTTTCCGTAGG~TGAACC~TGCGGAAGGA
~~~~~~~~~~~~~~~~~~~~~~~~~~~~~~~~~~~~~~~~~~~~~~~~~~~~~~~~~~~~
~~~~~~~~~~~~~~~~~~~~~~~~~~~~~~~~~~~~~~~~~~~~~~~~~~~~~~~~~~~~
~~~~~~~~~~~~~~~~~~~~~~~~~~~~~~~~~~~~~~~~~~~~~~~~~~~~~~~~~~~~
~~~~~~~~~~~~~~~~~~~~~~~~~~~~~~~~~~~~~~~~~~~~~~~~~~~~~~~~~~~~
~~~~~~~~~~~~~~~~~~~~~~~~~~~~~~~~~~~~~~~~~~~~~~~~~~~~~~~~~~~~
~~~~~~~~~~~~~~~~~~~~~~~~~~~~~~~~~~~~~~~~~~~~~~~~~~~~~~~~~~~~
~~~~~~~~~~~~~~~~~~~~~~~~~~~~~~~~~~~~~~~~~~~~
>gi|39752512|emb|AJ421956.1|_Triatoma_sordida_18S_rRNA_gene
~~~~~~CTGGTTGATCCTGCCAGTAGTCATATGCTTGTCTCAAAGCTTAAGCCATGCAAG
T~GTCAGTACATA~CTAAA~TTAAAGTGAAACC~GCAAAGGGC~TCAGTAAACCAG~TTT
TAATTTACTAGAG~TTTTCA~CGTTTCGT~~~~~~ACGTGGATAAC~TGTGGTAATTCTA
GAGCTAATACATGCAACT~AAGT~CCGGACCA~~GAAA~TGGAAAGGACGC~TTTTATTA
GA~~~TCAAAACCATT~CGCCCGG~~~CTTGT~~~~~~~CCGGGCG~TT~~GTTTTGGTG
~AATCTAGATAACACT~~TGTGAT~CGTAC~AGTCACC~GTACTGACG~ACACCTCTTTC
AAA~~CGCCTGA~CTTATCA~GCTGTC~GATGGTAGACTC~TGT~GTCTACCATGGCCCT
CACGGGTAACGGGGAATCA~GGGTTCGATTCCGGAGAGGGAGCCTGAGAAACGGCTACCA
CATCCAAGGAAGGCAGCAGGCACGCAAATTACCCACTCCCGGCACGGGG~AGGTAGTGAC
AAAAAATAACGATACGGG~ACTC~TATTGAGGCCCCGTAATC~GGAATGAGTACA~~CTT
TAAATCCTTTAACAAGGATCC~ATTGG~AGGGCAAGT~CTGGTGCCAGCAGC~CGCGGTA
ATTCCAGCT~CCAATA~GCGTATATTAAA~GTTGTTGCGGTTAAAAAGCTCGTAGTTGGT
TCT~GCGTGCCGCGCTGTCGGTTCGCC~GCCTGTCGGTG~TAACTGGCATGT~CGCGGCA
TGTCCTG~TCGGTGGTGA~AC~~~~GGAGTCCACGACG~~CTACAT~~GGGC~~~~TTT~
ATAGTC~GATGTTAGC~~ATCGTGTGTACTTCCGT~~TGGCCGATCTCT~~CCTACTTCG
G~TGCTCTTAAACGA~GTGTCGAGGTA~GGCCGACA~CGTTCACTTT~GAACAAATTAGA
GTGCTTAAA~GCA~GGCTGAAATATCT~GCCT~GAATAGTG~~GTGCATGGAATGATAAA
ACAGGACCTCGGTTCTATTTT~GTTGG~~TTTTAGGAATATGA~GGTAATGATCAATG~T
GGACTG~GCGGGGGCAT~TCGTATTGCG~ACGTTAGA~~~~~~~~~~~~~~~~~~GGTGA
AATTCTTGGATC~GTCGCAAGACGCACTAGAGCGAAAGCATTTGCCAAGTATGTCTTAAT
T~~~~~~~~~~~~~~~~~~~~~~~~~~~~~~~~~~~~~GAT~CAAGAACGAAAGTTAG~~
~~~~AGGTT~~~~~CGAAG~~~~~~~~~~GCGATCAGATACCGCCCTAGTTCTAACCATA
AACGATGCCAG~CCAGCGA~TCCGCCGATGTTCCTTTAA~TGACTCG~GCGGGGA~GCTT
CCACCCGGGAAACCA~AA~GCTTTTGGGTTCCGGGGGAAGTATGGTTGCAAA~GCTGAAA
CTTAAAGGAATTGACGGAAGGGCACCACC~AGGAGTGGA~GCCTGCGGCTT~AATTTGAC
TCAACACGGGAAACCTCACCAGGCCAGGACATTGGAAGGATTGACAGATTGATAGCTCTT
TCTTGATTCAGTGGGTAGTGGTGCATGGCCGTTCTTAGTTGGTGGATCGATTTGTCTGGT
TAATTCCGATAACGAACGAGACTCT~AGCCTATTAACTAGACGAT~~ATCGGTATC~~AA
T~~~~~~GCTACCGACG~ACACTTAT~TCTTCTTAAAGGGACAGGCGGCTTACAGCCGCA
CGAGATTGAGCAATAACAGGTCTGTGATGCCCTTAGATGTCCTGGGCC~GCACGCGCGCT
ACACTGAA~GGAATCAGC~GTGTA~CTT~CCCTGG~CCGAAAGGCCCGGGTAA~CCCGCT
GAACCTCCTTCGTGCT~AGGAATTGGGGCTTGCAATTGTTCCCCAT~GAAC~GAGGAATT
CCCAGTAAGCGCGAGTCATAA~GCT~CGCGTTGATTACGTCCCTGCCCTTTGTACACACC
GCCCGTC~GCTACTACCG~ATTGAATGATTTAGTGAGG~T~CTTCGGACTGGCGGT~TAA
TCTTT~ACCAA~CTTG~~~~TTGGTATTGA~TGTACGCTGGAAAGATGACC~AAACTTGA
TCATTT~AGAGGAAGTAAAAGTCGTAACAAGGTTTCCGTAGG~TGAACC~TGCGGAAGGA
~~~~~~~~~~~~~~~~~~~~~~~~~~~~~~~~~~~~~~~~~~~~~~~~~~~~~~~~~~~~
~~~~~~~~~~~~~~~~~~~~~~~~~~~~~~~~~~~~~~~~~~~~~~~~~~~~~~~~~~~~
~~~~~~~~~~~~~~~~~~~~~~~~~~~~~~~~~~~~~~~~~~~~~~~~~~~~~~~~~~~~
~~~~~~~~~~~~~~~~~~~~~~~~~~~~~~~~~~~~~~~~~~~~~~~~~~~~~~~~~~~~
~~~~~~~~~~~~~~~~~~~~~~~~~~~~~~~~~~~~~~~~~~~~~~~~~~~~~~~~~~~~
~~~~~~~~~~~~~~~~~~~~~~~~~~~~~~~~~~~~~~~~~~~~~~~~~~~~~~~~~~~~
~~~~~~~~~~~~~~~~~~~~~~~~~~~~~~~~~~~~~~~~~~~~
>gi|39752513|emb|AJ421957.1|_Triatoma_brasiliensis_18S_rRNA_gene
~~~~~~CTGGTTGATCCTGCCAGTAGTCATATGCTTGTCTCAAAGCTTAAGCCATGCAAG
T~GTCAGTACATA~CTAAA~TTAAAGTGAAACC~GCAAAGGGC~TCAGTAAACCAG~TTT
TAATTTACTAGAG~TTTTCA~CGTTTCGT~~~~~~ACGTGGATAAC~TGTGGTAATTCTA
GAGCTAATACATGCAACT~AAGT~CCGGACCA~~GAAA~TGGAAAGGACGC~TTTTATTA
GA~~~TCAAAACCATT~CGCCCGG~~~CTTGT~~~~~~~CCGGGCG~TT~~GTTTTGGTG
~AATCTAGATAACACT~~TGTGAT~CGTAC~AGTCACC~GTACTGACG~ACACCTCTTTC
AAA~~CGCCTGA~CTTATCA~GCTGTC~GATGGTAGACTC~TGT~GTCTACCATGGCCCT
CACGGGTAACGGGGAATCA~GGGTTCGATTCCGGAGAGGGAGCCTGAGAAACGGCTACCA
CATCCAAGGAAGGCAGCAGGCACGCAAATTACCCACTCCCGGCACGGGG~AGGTAGTGAC
AAAAAATAACGATACGGG~ACTC~TATTGAGGCCCCGTAATC~GGAATGAGTACA~~CTT
TAAATCCTTTAACAAGGATCC~ATTGG~AGGGCAAGT~CTGGTGCCAGCAGC~CGCGGTA
ATTCCAGCT~CCAATA~GCGTANATTAAA~GTTGTTGCGGTTAAAAAGCTCGTAGTTGGT
TCT~GCGTGCCGCGCTGTCGGTTCGCC~GCCTGTCGGTG~TAACTGGCATGT~CGCGGCA
TGTCCTG~TCGGTGGTGA~AC~~~~GGAGTCCACGACG~~CTACAT~~AGGC~~~~TTT~
ATAGTC~CATGTTAGC~~AACGTGTGTACTTCCGT~~TGGCCGATCTCT~~CCTACTTCG
G~TGCTCTTAAACGA~GTGTCGAGGTA~GGCCGACA~CGTTCACTTT~GAACAAATTAGA
GTGCTTAAA~GCA~GGCTGAAATATCT~GCCT~GAATAGTG~~GTGCATGGAATGATAAA
ACAGGACCTCGGTTCTATTTT~GTTGG~~TTTTAGGAATATGA~GGTAATGATCAATG~T
GGACTG~GCGGGGGCAT~TCGTATTGCG~ACGTTAGA~~~~~~~~~~~~~~~~~~GGTGA
AATTCTTGGATC~GTCGCAAGACGCACTAGAGCGAAAGCATTTGCCAAGTATGTCTTAAT
T~~~~~~~~~~~~~~~~~~~~~~~~~~~~~~~~~~~~~GAT~CAAGAACGAAAGTTAG~~
~~~~AGGTT~~~~~CGAAG~~~~~~~~~~GCGATCAGATACCGCCCTAGTTCTAACCATA
AACGATGCCAG~CCAGCGA~TCCGCCGATGTTCCTTTAA~TGACTCG~GCGGGGA~GCTT
CCACCCGGGAAACCA~AA~GCTTTTGGGTTCCGGGGGAAGTATGGTTGCAAA~GCTGAAA
CTTAAAGGAATTGACGGAAGGGCACCACC~ATGAGTGGA~GCCTGCGGCTT~AATTTGAC
TCAACACGGGAAACCTCACCAGGCCAGGACATTGGAAGGATTGACAGATTGATAGCTCTT
TCTTGATTCAGTGGGTAGTGGTGCATGGCCGTTCTTAGTTGGTGGATCGATTTGTCTGGT
TAATTCCGATAACGAACGAGACTCT~AGCCTATTAACTAGACGAT~~ATCGGTATC~~AA
T~~~~~~GCTACCGACG~ACACTTAT~TCTTCTTAAAGGGACAGGCGGCTTACAGCCGCA
CGAGATTGAGCAATAACAGGTCTGTGATGCCCTTAGATGTCCTGGGCC~GCACGCGCGCT
ACACTGAA~AGAATCAGC~GTGTA~CTT~CCCTGG~CCGAAAGGCCCGGGTAA~CCCGCT
GAACCTCCTTCGTGCT~AGGAATTGGGGCTTGCAATTGTTCCCCAT~GAAC~GAGGAATT
CCCAGTAAGCGCGAGTCATAA~GCT~CGCGTTGATTACGTCCCTGCCCTTTGTACACACC
GCCCGTC~GCTACTACCG~ATTGAATGATTTAGTGAGG~T~CTTCGGACTGGCGGT~TAA
TCTTT~ACCAA~CTTG~~~~TTGGTATTGA~TGTACGCTGGAAAGATGACC~AAACTTGA
TCATTT~AGAGGAAGTAAAAGTCGTAACAAGGTTTCCGTAGG~TGAACC~TGCGGAAGGA
~~~~~~~~~~~~~~~~~~~~~~~~~~~~~~~~~~~~~~~~~~~~~~~~~~~~~~~~~~~~
~~~~~~~~~~~~~~~~~~~~~~~~~~~~~~~~~~~~~~~~~~~~~~~~~~~~~~~~~~~~
~~~~~~~~~~~~~~~~~~~~~~~~~~~~~~~~~~~~~~~~~~~~~~~~~~~~~~~~~~~~
~~~~~~~~~~~~~~~~~~~~~~~~~~~~~~~~~~~~~~~~~~~~~~~~~~~~~~~~~~~~
~~~~~~~~~~~~~~~~~~~~~~~~~~~~~~~~~~~~~~~~~~~~~~~~~~~~~~~~~~~~
~~~~~~~~~~~~~~~~~~~~~~~~~~~~~~~~~~~~~~~~~~~~~~~~~~~~~~~~~~~~
~~~~~~~~~~~~~~~~~~~~~~~~~~~~~~~~~~~~~~~~~~~~
>gi|39752514|emb|AJ421958.1|_Triatoma_barberi_18S_rRNA_gene
~~~~~~CTGGTTGATCCTGCCAGTAGTCATATGCTTGTCTCAAAGCTTAAGCCATGCAAG
T~GTCAGTACATA~CTAAA~TTAAAGTGAAACC~GCAAAGGGC~TCAGTAAACCAG~TTT
TAATTTACTAGAG~TTTTCA~CGTTTCGT~~~~~~ACGTGGATAAC~TGTGGTAATTCTA
GAGCTAATACATGCAACT~AAGT~CCGGACCA~~GAAA~TGGAAAGGACGC~TTTTATTA
GA~~~TCAAAACCATT~CGCCCGG~~~CTTGT~~~~~~~CCGGGCG~TT~~GTTTTGGTG
~AATCTAGATAACACT~~TGTGAT~CGTAC~AGTCCTC~GTACTGACG~ACATCTCTTTC
AAA~~CGCCTGA~CTTATCA~GCTGTC~GATGGTAGACTC~TGT~GTCTACCATGGCCCT
CACGGGTAACGGGGAATCA~GGGTTCGATTCCGGAGAGGGAGCCTGAGAAACGGCTACCA
CATCCAAGGAAGGCAGCAGGCACGCAAATTACCCACTCCCGGCACGGGG~AGGTAGTGAC
AAAAAATAACGATACGGG~ACTC~TATTGAGGCCCCGTAATC~GGAATGAGTACA~~CTT
TAAATCCTTTAACAAGGATCC~ATTGG~AGGGCAAGT~CTGGTGCCAGCAGC~CGCGGTA
ATTCCAGCT~CCAATA~GCGTATATTAAA~GTTGTTGCGGTTAAAAAGCTCGTAGTTGGT
TCT~GCGTGCCGCGCTGTCGGTTCGCC~GCCTGTCGGTG~TAACTGGCATGT~CGCGGCA
TGTCCTG~TCGGTGGTGA~AC~~~~GGAGTCCACAATG~~CTACAT~~AGGC~~~~TTT~
ACAGCC~GATGTTAGC~~GTCGTGTGTACTTCCGT~~TGGCCGATCTCT~~CCTACTTCG
G~TGCTCTTAAACGA~GTGTCGAGGTA~GGCCGACA~CGTTCACTTT~GAACAAATTAAA
GTGCTTAAA~GCA~GGCTGAAATATCT~GCCT~GAATAGTG~~GTGCATGGAATGATAAA
ACAGGACCTCGGTTCTATTTT~GTTGG~~TTTTAGGAATATGA~GGTAATGATCAATG~T
GGACTG~GCGGGGGCAT~TCGTATTGCG~ACGTTAGA~~~~~~~~~~~~~~~~~~GGTGA
AATTCTTGGATC~GTCGCAAGACGCACTAGAGCGAAAGCATTTGCCAAGTATGTCTTAAT
T~~~~~~~~~~~~~~~~~~~~~~~~~~~~~~~~~~~~~GAT~CAAGAACGAAAGTTAG~~
~~~~AGGTT~~~~~CGAAG~~~~~~~~~~GCGATCAGATACCGCCCTAGTTCTAACCATA
AACGATGCCAG~CCAGCGA~TCCGCCGATGTTCCTTTAA~TGACTCG~GCGGGGA~GCTT
CCACCCGGGAAACCA~AA~GCTTTTGGGTTCCGGGGGAAGTATGGTTGCAAA~GCTGAAA
CTTAAAGGAATTGACGGAAGGGCACCACC~AGGAGTGGA~GCCTGCGGCTT~AATTTGAC
TCAACACGGGAAACCTCACCAGGCCAGGACATTGGAAGGATTGACAGATTGATAGCTCTT
TCTTGATTCAGTGGGTAGTGGTGCATGGCCGTTCTTAGTTGGTGGATCGATTTGTCTGGT
TAATTCCGATAACGAACGAGACTCT~AGCCTATTAACTAGACGAT~~ATCGGTATC~~AA
T~~~~~~GCTACCGACG~ACACTTAT~TCTTCTTAAAGGGACAGGCGGCTTACAGCCGCA
CGAGATTGAGCAATAACAGGTCTGTGATGCCCTTAGATGTCCTGGGCC~GCACGCGCGCT
ACACTGAA~GGAATCAGC~GTGTA~CTT~CCCTGG~CCGAAAGGCCCGGGTAA~CCCGCT
GAACCTCCTTCGTGCT~AGGAATTGGGGCTTGCAATTGTTCCCCAT~GAAC~GAGGAATT
CCCAGTAAGCGCGAGTCATAA~GCT~CGCGTTGATTACGTCCCTGCCCTTTGTACACACC
GCCCGTC~GCTACTACCG~ATTGAATGATTTAGTGAGG~T~CTTCGGACTGGCGGT~TAA
TCTTT~ATCAA~CTTG~~~~TTGGTATTGA~TGTACGCTGGAAAGATGACC~AAACTTGA
TCATTT~AGAGGAAGTAAAAGTCGTAACAAGGTTTCCGTAGG~TGAACC~TGCGGAAGGA
~~~~~~~~~~~~~~~~~~~~~~~~~~~~~~~~~~~~~~~~~~~~~~~~~~~~~~~~~~~~
~~~~~~~~~~~~~~~~~~~~~~~~~~~~~~~~~~~~~~~~~~~~~~~~~~~~~~~~~~~~
~~~~~~~~~~~~~~~~~~~~~~~~~~~~~~~~~~~~~~~~~~~~~~~~~~~~~~~~~~~~
~~~~~~~~~~~~~~~~~~~~~~~~~~~~~~~~~~~~~~~~~~~~~~~~~~~~~~~~~~~~
~~~~~~~~~~~~~~~~~~~~~~~~~~~~~~~~~~~~~~~~~~~~~~~~~~~~~~~~~~~~
~~~~~~~~~~~~~~~~~~~~~~~~~~~~~~~~~~~~~~~~~~~~~~~~~~~~~~~~~~~~
~~~~~~~~~~~~~~~~~~~~~~~~~~~~~~~~~~~~~~~~~~~~
>gi|39752515|emb|AJ421959.1|_Triatoma_flavida_18S_rRNA_gene
~~~~~~CTGGTTGATCCTGCCAGTAGTCATATGCTTGTCTCAAAGCTTAAGCCATGCAAG
T~GTCAGTACATA~CTAAA~TTAAAGTGAAACC~GCAAAGGGC~TCAGTAAACCAG~TTT
TAATTTACTAGAG~TTTTCA~CGTTTCGT~~~~~~ACGTGGATAAC~TGTGGTAATTCTA
GAGCTAATACATGCAACT~AAGT~CCGGACCA~~GAAA~TGGAAAGGACGC~TTTTATTA
GA~~~TCAAAACCATT~CGCCCGG~~~CCTGT~~~~~~~CCGGGCG~TT~~GTTTTGGTG
~AATCTAGATAACACT~~TGTGAT~CGTAC~AGTCACC~GTACTGACG~ACACCTCTTTC
AAA~~CGCCTGA~CTTATCA~GCTGTC~GATGGTAGACTC~TGT~GTCTACCATGGCCCT
CACGGGTAACGGGGAATCA~GGGTTCGATTCCGGAGAGGGAGCCTGAGAAACGGCTACCA
CATCCAAGGAAGGCAGCAGGCACGCAAATTACCCACTCCCGGCACGGGG~AGGTAGTGAC
AAAAAATAACGATACGGG~ACTC~TATTGAGGCCCCGTAATC~GGAATGAGTACA~~CTT
TAAATCCTTTAACAAGGATCC~ATTGG~AGGGCAAGT~CTGGTGCCAGCAGC~CGCGGTA
ATTCCAGCT~CCAATA~GCGTATATTAAA~GTTGTTGCGGTTAAAAAGCTCGTAGTTGGT
TCT~GCGTGCCGCGCTGTCGGTTCGCC~GCCTGTCGGTG~TAACTGGCATGT~CGCGGCA
TGTCCTG~TCGGTGGTGA~AC~~~~GGAGTCCACAATG~~CTACAT~~AGGC~~~~TTT~
ATAGCC~GATGTTAGC~~GTCGTGTGTACTTCCGT~~TGGCCGATCTCT~~CCTACTTCG
G~TGCTCTTAAACGA~GTGTCGAGGTA~GGCCGACA~CGTTCACTTT~GAACAAATTAGA
GTGCTTAAA~GCA~GGCTGAAATATCT~GCCT~GAATAGTG~~GTGCATGGAATGATAAA
ACAGGACCTCGGTTCTATTTT~GTTGG~~TTTTAGGAATATGA~GGTAATGATCAATG~T
GGACTG~GCGGGGGCAT~TCGTATTGCG~ACGTTAGA~~~~~~~~~~~~~~~~~~GGTGA
AATTCTTGGATC~GTCGCAAGACGCACTAGAGCGAAAGCATTTGCCAAGTATGTCTTAAT
T~~~~~~~~~~~~~~~~~~~~~~~~~~~~~~~~~~~~~GAT~CAAGAACGAAAGTTAG~~
~~~~AGGTT~~~~~CGAAG~~~~~~~~~~GCGATCAGATACCGCCCTAGTTCTAACCATA
AACGATGCCAG~CCAGCGA~TCCGCCGATGTTCCTTTAA~TGACTCG~GCGGGGA~GCTT
CCACCCGGGAAACCA~AA~GCTTTTGGGTTCCGGGGGAAGTATGGTTGCAAA~GCTGAAA
CTTAAAGGAATTGACGGAAGGGCACCACC~AGGAGTGGA~GCCTGCGGCTT~AATTTGAC
TCAACACGGGAAACCTCACCAGGCCAGGACATTGGAAGGATTGACAGATTGATAGCTCTT
TCTTGATTCAGTGGGTAGTGGTGCATGGCCGTTCTTAGTTGGTGGATCGATTTGTCTGGT
TAATTCCGATAACGAACGAGACTCT~AGCCTATTAACTAGACGAT~~ATCGGTATC~~AA
T~~~~~~GCTACCGACG~ACACTTAT~TCTTCTTAAAGGGACAGGCGGCTTACAGCCGCA
CGAGATTGAGCAATAACAGGTCTGTGATGCCCTTAGATGTCCTGGGCC~GCACGCGCGCT
ACACTGAA~GGAATCAGC~GTGTA~CTT~CCCTGG~CCGAAAGGCCCGGGTAA~CCCGCT
GAACCTCCTTCGTGCT~AGGAATTGGGGCTTGCAATTGTTCCCCAT~GAAC~GAGGAATT
CCCAGTAAGCGCGAGTCATAA~GCT~CGCGTTGATTACGTCCCTGCCCTTTGTACACACC
GCCCGTC~GCTACTACCG~ATTGAATGATTTAGTGAGG~T~CTTCGGACTGGCGGT~TAA
TCTTT~ATCAA~CTTG~~~~TTGGTATTGA~TGTACGCTGGAAAGATGACC~AAACTTGA
TCATTT~AGAGGAAGTAAAAGTCGTAACAAGGTTTCCGTAGG~TGAACC~TGCGGAAGGA
~~~~~~~~~~~~~~~~~~~~~~~~~~~~~~~~~~~~~~~~~~~~~~~~~~~~~~~~~~~~
~~~~~~~~~~~~~~~~~~~~~~~~~~~~~~~~~~~~~~~~~~~~~~~~~~~~~~~~~~~~
~~~~~~~~~~~~~~~~~~~~~~~~~~~~~~~~~~~~~~~~~~~~~~~~~~~~~~~~~~~~
~~~~~~~~~~~~~~~~~~~~~~~~~~~~~~~~~~~~~~~~~~~~~~~~~~~~~~~~~~~~
~~~~~~~~~~~~~~~~~~~~~~~~~~~~~~~~~~~~~~~~~~~~~~~~~~~~~~~~~~~~
~~~~~~~~~~~~~~~~~~~~~~~~~~~~~~~~~~~~~~~~~~~~~~~~~~~~~~~~~~~~
~~~~~~~~~~~~~~~~~~~~~~~~~~~~~~~~~~~~~~~~~~~~
>gi|39752517|emb|AJ421961.1|_Mepraia_spinolai_18S_rRNA_gene
~~~~~~CTGGTTGATCCTGCCAGTAGTCATATGCTTGTCTCAAAGCTTAAGCCATGCAAG
T~GTCAGTACATA~CTAAA~TTAAAGTGAAACC~GCAAAGGGC~TCAGTAAACCAG~TTT
TAATTTACTAGAG~TTTTCA~CGTTTCGT~~~~~~ACGTGGATAAC~TGTGGTAATTCTA
GAGCTAATACATGCAACT~AAGT~CCGGACCA~~GAAA~TGGAAAGGACGC~TTTTATTA
GA~~~TCAAAACCATT~CGCCCGG~~~CCTGT~~~~~~~CCAGGCG~TT~~GTTTTGGTG
~AATCTAGATAACACT~~TGTGAT~CGTAC~AGTCACC~GTACTGACG~ACACCTCTTTC
AAA~~CGCCTGA~CTTATCA~GCTGTC~GATGGTAGACTC~TGT~GTCTACCATGGCCCT
CACGGGTAACGGGGAATCA~GGGTTCGATTCCGGAGAGGGAGCCTGAGAAACGGCTACCA
CATCCAAGGAAGGCAGCAGGCACGCAAATTACCCACTCCCGGCACGGGG~AGGTAGTGAC
AAAAAATAACGATACGGG~ACTC~TATTGAGGCCCCGTAATC~GGAATGAGTACA~~CTT
TAAATCCTTTAACAAGGATCC~ATTGG~AGGGCAAGT~CTGGTGCCAGCAGC~CGCGGTA
ATTCCAGCT~CCAATA~GCGTATATTAAA~GTTGTTGCGGTTAAAAAGCTCGTAGTTGGT
TCT~GCGTGCCGCGCTGTCGGTTCGCC~GCCTGTCGGTG~TAACTGGCATGT~CGCGGCA
TGTCCTG~TCGGTGGTGA~AC~~~~GGAGTCCATAATG~~CTACAT~~AGGC~~~~TTT~
ATAGCC~AATGTTAGC~~GTCGTGTGTACTTCCGT~~TGGCCGATCTCT~~CCTACTTCG
G~TGCTCTTAAACGA~GTGTCGAGGTA~GGCCGACA~CGTTCACTTT~GAACAAATTAGA
GTGCTTAAA~GCA~GGCTGAAATATCT~GCCT~GAATAGTG~~GTGCATGGAATGATAAA
ACAGGACCTCGGTTCTATTTT~GTTGG~~TTTTAGGAATATGA~GGTAATGATCAATG~T
GGACTG~GCGGGGGCAT~TCGTATTGCG~ACGTTAGA~~~~~~~~~~~~~~~~~~GGTGA
AATTCTTGGATC~GTCGCAAGACGCACTAGAGCGAAAGCATTTGCCAAGTATGTCTTAAT
T~~~~~~~~~~~~~~~~~~~~~~~~~~~~~~~~~~~~~GAT~CAAGAACGAAAGTTAG~~
~~~~AGGTT~~~~~CGAAG~~~~~~~~~~GCGATCAGATACCGCCCTAGTTCTAACCATA
AACGATGCCAG~CCAGCGA~TCCGCCGATGTTCCTTTAA~TGACTCG~GCGGGGA~GCTT
CCACCCGGGAAACCA~AA~GCTTTTGGGTTCCGGGGGAAGTATGGTTGCAAA~GCTGAAA
CTTAAAGGAATTGACGGAAGGGCACCACC~AGGAGTGGA~GCCTGCGGCTT~AATTTGAC
TCAACACGGGAAACCTCACCAGGCCAGGACATTGGAAGGATTGACAGATTGATAGCTCTT
TCTTGATTCAGTGGGTAGTGGTGCATGGCCGTTCTTAGTTGGTGGATCGATTTGTCTGGT
TAATTCCGATAACGAACGAGACTCT~AGCCTATTAACTAGACGAT~~ATCGGTATC~~AA
T~~~~~~GCTACCGACG~ACACTTAT~TCTTCTTAAAGGGACAGGCGGCTTACAGCCGCA
CGAGATTGAGCAATAACAGGTCTGTGATGCCCTTAGATGTCCTGGGCC~GCACGCGCGCT
ACACTGAA~GGAATCAGC~GTGTA~CTT~CCCTGG~CCGAAAGGCCCGGGTAA~CCCGCT
GAACCTCCTTCGTGCT~AGGAATTGGGGCTTGCAATTGTTCCCCAT~GAAC~GAGGAATT
CCCAGTAAGCGCGAGTCATAA~GCT~CGCGTTGATTACGTCCCTGCCCTTTGTACACACC
GCCCGTC~GCTACTACCG~ATTGAATGATTTAGTGAGG~T~CTTCGGACTGGCGGT~TAA
TCTTT~ATCAA~CTTG~~~~TTGGTATTGA~TGTACGCTGGAAAGATGACC~AAACTTGA
TCATTT~AGAGGAAGTAAAAGTCGTAACAAGGTTTCCGTAGG~TGAACC~TGCGGAAGGA
~~~~~~~~~~~~~~~~~~~~~~~~~~~~~~~~~~~~~~~~~~~~~~~~~~~~~~~~~~~~
~~~~~~~~~~~~~~~~~~~~~~~~~~~~~~~~~~~~~~~~~~~~~~~~~~~~~~~~~~~~
~~~~~~~~~~~~~~~~~~~~~~~~~~~~~~~~~~~~~~~~~~~~~~~~~~~~~~~~~~~~
~~~~~~~~~~~~~~~~~~~~~~~~~~~~~~~~~~~~~~~~~~~~~~~~~~~~~~~~~~~~
~~~~~~~~~~~~~~~~~~~~~~~~~~~~~~~~~~~~~~~~~~~~~~~~~~~~~~~~~~~~
~~~~~~~~~~~~~~~~~~~~~~~~~~~~~~~~~~~~~~~~~~~~~~~~~~~~~~~~~~~~
~~~~~~~~~~~~~~~~~~~~~~~~~~~~~~~~~~~~~~~~~~~~
>gi|39752518|emb|AJ421962.1|_Rhodnius_prolixus_18S_rRNA_gene
~~~~~~CTGGTTGATCCTGCCAGTAGTCATATGCTTGTCTCAAAGCTTAAGCCATGCAAG
T~GTCAGTACATA~CTAAA~TTAAAGTGAAACC~GCAAAGGGC~TCAGTAAACCAG~TTT
TAATTTACTAGAG~TTTTCA~CGTTTCGT~~~~~~ACGTGGATAAC~TGTGGTAATTCTA
GAGCTAATACATGCAACT~AAGT~CCGGACCA~~GAAA~TGGAAAGGACGC~TTTTATTA
GA~~~TCAAAACCATT~CGCCCGG~~~CTTGT~~~~~~~CTGGGCG~TT~~GTTTTGGTG
~AATCTAGATAACACT~~TGTGAT~CGTAC~AGTCACC~GTACTGACG~ACATCTCTTTC
AAA~~CGCCTGA~CTTATCA~GCTGTC~GATGGTAGACTC~TGT~GTCTACCATGGCCCT
CACGGGTAACGGGGAATCA~GGGTTCGATTCCGGAGAGGGAGCCTGAGAAACGGCTACCA
CATCCAAGGAAGGCAGCAGGCACGCAAATTACCCACTCCCGGCACGGGG~AGGTAGTGAC
AAAAAATAACGATACGGG~ACTC~TATTGAGGCCCCGTAATC~GGAATGAGTACA~~CTT
TAAATCCTTTAACAAGGATCC~ATTGG~AGGGCAAGT~CTGGTGCCAGCAGC~CGCGGTA
ATTCCAGCT~CCAATA~GCGTATATTAAA~GTTGTTGCGGTTAAAAAGCTCGTAGTTGGT
TCT~GCGTGCCGCGCTGTCGGTTCGCC~GCCTGTCGGTG~TAACTGGCATGTTCGCGGCA
TGTCCTG~TCAGTGGTGA~AC~~~~ACGGTCCACGATG~~CTGCATT~AAGC~~~~TTTT
AAAGGCCGATGTTAGC~~GTCGTGTGTACTTTTGT~~TGGCCGATCTCT~~CCTACTTCG
G~TGCTCTTAAACGA~GTGTCGAGGTA~GGCCGACA~CGTTCACTTT~GAACAAATTAGA
GTGCTTAAA~GCA~GGCTGAAATATCT~GCCT~GAATAGTG~~GTGCATGGAATGATAAA
ACAGGACCTCGGTTCTATTTT~GTTGG~~TTTTAGGAATATGA~GGTAATGATCAATG~T
GGACTG~GCGGGGGCAT~TCGTATTGCG~ACGTTAGA~~~~~~~~~~~~~~~~~~GGTGA
AATTCTTGGATC~GTCGCAAGACGCACTAGAGCGAAAGCATTTGCCAAGTATGTCTTAAT
T~~~~~~~~~~~~~~~~~~~~~~~~~~~~~~~~~~~~~GAT~CAAGAACGAAAGTTAG~~
~~~~AGGTT~~~~~CGAAG~~~~~~~~~~GCGATTAGATACCGCCCTAGTTCTAACCATA
AACGATGCCAG~CCAGCGA~TCCGCCGATGTTCCTTTAA~TGACTCG~GCGGGGA~GCTT
CTACCCGGGAAACCA~AA~GCTTTTGGGTTCCGGGGGAAGTATGGTTGCAAA~GCTGAAA
CTTAAAGGAATTGACGGAAGGGCACCACC~AGGAGTGGA~GCCTGCGGCTT~AATTTGAC
TCAACACGGGAAACCTCACCAGGCCAGGACATTGGAAGGATTGACAGATTGATAGCTCTT
TCTTGATTCAGTGGGTAGTGGTGCATGGCCGTTCTTAGTTGGTGGATCGATTTGTCTGGT
TAATTCCGATAACGAACGAGACTCT~AGCCTATTAACTAGACGAT~~ACCGGTATC~~AA
T~~~~~~GCTACCGGCG~ACACTTAT~TCTTCTTAAAGGGACAGGCGGCTTACAGCCGCA
CGAGATTGAGCAATAACAGGTCTGTGATGCCCTTAGATGTCCTGGGCC~GCACGCGCGCT
ACACTGAA~GGAATCAGC~GTGTA~CTT~CCCTGG~CCGAAAGGCCCGGGTAA~CCCGCT
GAACCTCCTTCGTGCT~AGGAATTGGGGCTTGCAATTGTTCCCCAT~GAAC~GAGGAATT
CCCAGTAAGCGCGAGTCATAA~GCT~CGCGTTGATTACGTCCCTGCCCTTTGTACACACC
GCCCGTC~GCTACTACCG~ATTGAATGATTTAGTGAGG~T~CTTCGGACTGGCGGT~TAT
TCTTT~ATTAA~CTTTG~~~TTGGTATTGA~TGTACGCTGGAAAGATGACC~AAACTTGA
TCATTT~AGAGGAAGTAAAAGTCGTAACAAGGTTTCCGTAGG~TGAACC~TGCGGAAGGA
~~~~~~~~~~~~~~~~~~~~~~~~~~~~~~~~~~~~~~~~~~~~~~~~~~~~~~~~~~~~
~~~~~~~~~~~~~~~~~~~~~~~~~~~~~~~~~~~~~~~~~~~~~~~~~~~~~~~~~~~~
~~~~~~~~~~~~~~~~~~~~~~~~~~~~~~~~~~~~~~~~~~~~~~~~~~~~~~~~~~~~
~~~~~~~~~~~~~~~~~~~~~~~~~~~~~~~~~~~~~~~~~~~~~~~~~~~~~~~~~~~~
~~~~~~~~~~~~~~~~~~~~~~~~~~~~~~~~~~~~~~~~~~~~~~~~~~~~~~~~~~~~
~~~~~~~~~~~~~~~~~~~~~~~~~~~~~~~~~~~~~~~~~~~~~~~~~~~~~~~~~~~~
~~~~~~~~~~~~~~~~~~~~~~~~~~~~~~~~~~~~~~~~~~~~
>gi|152206396|gb|EF487317.1|_Pygolampis_foeda_18S_ribosomal_RNA_gene_partial_sequence
~~~~~~~~~~~~~~~~~~~~~~~~~~~~~~~~~~~~~~~~~~~~~~~~ACACTACTCTGG
TTGATCCTAGCCA~GTAGT~TTATACTGCCCCC~GCTCAGGGC~TCAGTACACCAG~TTT
TAATTTACTAGAG~TTTTCA~CGTTTCGT~~~~~~ACGTGGATAAC~TGTGGTAATTCTA
GAGCTAATACATGCAACT~AAGT~CCGGACCA~~GAAA~TGGAAAGGACGC~TTTTATTA
GA~~~TCAAAACCATT~CGCCCGG~~~CTCGT~~~~~~~TCGGGCG~TT~~GTTTTGGTG
~AATCTAGATAACACT~~TACGAT~CGTAC~AGTCACC~GTACTGACG~ACATCTCTTTC
AAA~~CGCCTGA~CTTATCA~GCTGTC~GATGGTAGACTC~TGT~GTCTACCATGGCCCT
CACGGGTAACGGGGAATCA~GGGTTCGATTCCGGAGAGGGAGCCTGAGAAACGGCTACCA
CATCCAAG~AAGGCAGCAGGCACGCAAATTACCCACTCCCGGCACGGGG~AGGTAGTGAC
AAAAAATAACGATACGGG~ACTC~TATTGAGGCCCCGTAATC~GGAATGAGTACA~~CTT
TAAATCCTTTAACAAGGATCC~ATTGG~AGGGCAAGT~CTGGTGCCAGCAGC~CGCGGTA
ATTCCAGCT~CCAATA~GCGTATATTAAA~GTTGTTGCGGTTAAAAAGCTCGTAGTTGGT
TCT~GCGTGCCGCGCTGTCGGTTCGCC~GCCTGTCGGTG~TAACTGGCATGT~CGCGGCA
TGTCCTG~TCGGTGGTGA~GC~~~~AGGGTCCACGATA~~CTACTT~~TGAC~~~~TTCT
TTAGTC~AATGTTAGT~~GCCGTGTGTACTTTTGT~~TCGCCGATCTCT~~CCTACTTCG
G~TGCTCTTAAACGA~GTGTCGAGGTA~GGCCGACA~CGTTCACTTT~GAACAAATTAGA
GTGCTTAAA~GCA~GGCTGAAATATCT~GCTT~GAATAGTG~~GTGCATGGAATGATAAA
ACAGGACCTCAGTTCTATTTT~GTTGG~~TTTTAGGAATATGA~GGTAATGATCAATA~T
GGACTG~GCGGGGGCAT~TCGTATTGCG~ACGTTAGA~~~~~~~~~~~~~~~~~~GGTGA
AATCCTCGGATC~GTCGCAAGACGCACTAGAGCGAAAGCATTTGCCAAGTATGTCTTAAT
~~~~~~~~~~~~~~~~~~~~~~~~~~~~~~~~~~~~~~GAT~CAAGAACGAAAGTTAG~~
~~~~AGGTT~~~~~CGAAG~~~~~~~~~~GCGATCAGATACCGCCCTAGTTCTAACCATA
AACGATGCCAG~CCAGCGA~TCCGCCGATGTTCCTCCGA~TGACTCG~GCGGGGA~GCTT
T~CCCCGGGAAACCA~AA~GCTTTTGGGTTCCGGGGGAAGTATGGTTGCAAA~GCTGAAA
CTTAAAGGAATTGACGGAAGGGCACCACC~AGGAGTGGA~GCCTGCGGCTT~AATTTGAC
TCAACACGGGAAACCTCACCAGGCCAGGACATTGGAAGGATTGACAGATTGATAGCTCTT
TCTTGATTCAGTGGGTAGTGGTGCATGGCCGTTCTTAGTTGGTGGATCGATTTGTCTGGT
TAATTCCGATAACGAACGAGACTCT~AGCCTATTAACTAGACGAT~~ACCGGTATC~~AA
T~~~~~~GCTACCGGCG~ATACTTAT~TCTTCTTAAAGGGACAGGCGGCTTATAGCCGCA
CGAGATTGAGCAATAACAGGTCTGTGATGCCCTTAGATGTCCTGGGCC~GCACGCGCGCT
ACACTGAA~GGAATCAGC~GTGTA~CTT~CCCTGG~CCGAAAGGCCCGGGTAA~CCCGCT
GAACCTCCTTCGTGCT~AGGAATTGGGGCTTGCAATTGTTCCCCAT~GAAC~GAGGAATT
CCCAGTAAGCGCGAGTCATAA~GCT~CGCGTTGATTACGTCCCTGCCCTTTGTACACACC
GCCCGTC~GCTACTACCG~ATTGAATGATTTAGTGAGG~T~CTTCGGACTGGCGGT~TAA
TCTTT~ATCAA~CTTG~~~~TTGGTATTGA~TGTACGCTGGAAAGATGACC~AAACTTGA
TCATTT~AGAGGAAGTAAAAGTCGTAACAAGGTTTCCGTAGG~TGAACC~TGCAAAGGAT
AA~~~~~~~~~~~~~~~~~~~~~~~~~~~~~~~~~~~~~~~~~~~~~~~~~~~~~~~~~~
~~~~~~~~~~~~~~~~~~~~~~~~~~~~~~~~~~~~~~~~~~~~~~~~~~~~~~~~~~~~
~~~~~~~~~~~~~~~~~~~~~~~~~~~~~~~~~~~~~~~~~~~~~~~~~~~~~~~~~~~~
~~~~~~~~~~~~~~~~~~~~~~~~~~~~~~~~~~~~~~~~~~~~~~~~~~~~~~~~~~~~
~~~~~~~~~~~~~~~~~~~~~~~~~~~~~~~~~~~~~~~~~~~~~~~~~~~~~~~~~~~~
~~~~~~~~~~~~~~~~~~~~~~~~~~~~~~~~~~~~~~~~~~~~~~~~~~~~~~~~~~~~
~~~~~~~~~~~~~~~~~~~~~~~~~~~~~~~~~~~~~~~~~~~~
>gi|6912045|emb|Y18750.1|_Triatoma_infestans_18S_rRNA_gene
~~~~~~CTGGTTGATCCTGCCAGTAGTCATATGCTTGTCTCAAAGCTTAAGCCATGCAAG
T~GTCAGTACATA~CTAAA~TTAAAGTGAAACC~GCAAAGGGC~TCAGTAAACCAG~TTT
TAATTTACTAGAG~TTTTCA~CGTTTCGT~~~~~~ACGTGGATAAC~TGTGGTAATTCTA
GAGCTAATACATGCAACT~AAGT~CCGGACCA~~GAAA~TGGAAAGGACGC~TTTTATTA
GA~~~TCAAAACCATT~CGCCCGG~~~CTTGT~~~~~~~CCGGGCG~TT~~GTTTTGGTG
~AATCTAGATAACACT~~TGTGAT~CGTAC~AGTCACC~GTACTGACG~ACACCTCTTTC
AAA~~CGCCTGA~CTTATCA~GCTGTC~GATGGTAGACTC~TGT~GTCTACCATGGCCCT
CACGGGTAACGGGGAATCA~GGGTTCGATTCCGGAGAGGGAGCCTGAGAAACGGCTACCA
CATCCAAGGAAGGCAGCAGGCACGCAAATTACCCACTCCCGGCACGGGG~AGGTAGTGAC
AAAAAATAACGATACGGG~ACTC~TATTGAGGCCCCGTAATC~GGAATGAGTACA~~CTT
TAAATCCTTTAACAAGGATCC~ATTGG~AGGGCAAGT~CTGGTGCCAGCAGC~CGCGGTA
ATTCCAGCT~CCAATA~GCGTATATTAAA~GTTGTTGCGGTTAAAAAGCTCGTAGTTGGT
TCT~GCGTGCCGCGCTGTCGGTTCGCC~GCCTGTCGGTG~TAACTGGCATGT~CGCGGCA
TGTCCTG~TCGGTGGTGA~AC~~~~GGAGTCCACGACG~~CTACAT~~GGGC~~~~TTT~
ATAGTCCGATGTTAGC~~ATCGTGTGTACTTCCGT~~TGGCCGATCTCT~~CCTACTTCG
G~TGCTCTTAAACGA~GTGTCGAGGTA~GGCCGACA~CGTTCACTTT~GAACAAATTAGA
GTGCTTAAA~GCA~GGCTGAAATATCT~GCCT~GAATAGTG~~GTGCATGGAATGATAAA
ACAGGACCTCGGTTCTATTTT~GTTGG~~TTTTAGGAATATGA~GGTAATGATCAATG~T
GGACTG~GCGGGGGCAT~TCGTATTGCG~ACGTTAGA~~~~~~~~~~~~~~~~~~GGTGA
AATTCTTGGATC~GTCGCAAGACGCACTAGAGCGAAAGCATTTGCCAAGTATGTCTTAAT
T~~~~~~~~~~~~~~~~~~~~~~~~~~~~~~~~~~~~~GAT~CAAGAACGAAAGTTAG~~
~~~~AGGTT~~~~~CGAAG~~~~~~~~~~GCGATCAGATACCGCCCTAGTTCTAACCATA
AACGATGCCAG~CCAGCGA~TCCGCCGATGTTCCTTTAA~TGACTCG~GCGGGGA~GCTT
CCACCCGGGAAACCA~AA~GCTTTTGGGTTCCGGGGGAAGTATGGTTGCAAA~GCTGAAA
CTTAAAGGAATTGACGGAAGGGCACCACC~AGGAGTGGA~GCCTGCGGCTT~AATTTGAC
TCAACACGGGAAACCTCACCAGGCCAGGACATTGGAAGGATTGACAGATTGATAGCTCTT
TCTTGATTCAGTGGGTAGTGGTGCATGGCCGTTCTTAGTTGGTGGATCGATTTGTCTGGT
TAATTCCGATAACGAACGAGACTCT~AGCCTATTAACTAGACGAT~~ATCGGTATC~~AA
T~~~~~~GCTACCGACG~ACACTTAT~TCTTCTTAAAGGGACAGGCGGCTTACAGCCGCA
CGAGATTGAGCAATAACAGGTCTGTGATGCCCTTAGATGTCCTGGGCC~GCACGCGCGCT
ACACTGAA~GGAATCAGC~GTGTA~CTT~CCCTGG~CCGAAAGGCCCGGGTAA~CCCGCT
GAACCTCCTTCGTGCT~AGGAATTGGGGCTTGCAATTGTTCCCCAT~GAAC~GAGGAATT
CCCAGTAAGCGCGAGTCATAA~GCT~CGCGTTGATTACGTCCCTGCCCTTTGTACACACC
GCCCGTC~GCTACTACCG~ATTGAATGATTTAGTGAGG~T~CTTCGGACTGGCGGT~TAA
TCTTT~ACCAA~CTTG~~~~TTGGTATTGA~TGTACGCTGGAAAGATGACC~AAACTTGA
TCATTT~AGAGGAAGTAAAAGTCGTAACAAGGTTTCCGTAGG~TGAACC~TGCGGAAGGA
~~~~~~~~~~~~~~~~~~~~~~~~~~~~~~~~~~~~~~~~~~~~~~~~~~~~~~~~~~~~
~~~~~~~~~~~~~~~~~~~~~~~~~~~~~~~~~~~~~~~~~~~~~~~~~~~~~~~~~~~~
~~~~~~~~~~~~~~~~~~~~~~~~~~~~~~~~~~~~~~~~~~~~~~~~~~~~~~~~~~~~
~~~~~~~~~~~~~~~~~~~~~~~~~~~~~~~~~~~~~~~~~~~~~~~~~~~~~~~~~~~~
~~~~~~~~~~~~~~~~~~~~~~~~~~~~~~~~~~~~~~~~~~~~~~~~~~~~~~~~~~~~
~~~~~~~~~~~~~~~~~~~~~~~~~~~~~~~~~~~~~~~~~~~~~~~~~~~~~~~~~~~~
~~~~~~~~~~~~~~~~~~~~~~~~~~~~~~~~~~~~~~~~~~~~
>gi|6912012|emb|Y18751.1|_Psammolestes_tertius_18S_rRNA_gene
~~~~~~CTGGTTGATCCTGCCAGTAGTCATATGCTTGTCTCAAAGCTTAAGCCATGCAAG
T~GTCAGTACATA~CTAAA~TTAAAGTGAAACC~GCAAAGGGC~TCAGTAAACCAG~TTT
TAATTTACTAGAG~TTTTCA~CGTTTCGT~~~~~~ACGTGGATAAC~TGTGGTAATTCTA
GAGCTAATACATGCAACT~AAGT~CCGGACCA~~GAAA~TGGAAAGGACGC~TTTTATTA
GA~~~TCAAAACCATT~CGCCCGG~~~CTTGT~~~~~~~CTGGGCG~TT~~GTTTTGGTG
~AATCTAGATAACACT~~TGTGAT~CGTAC~AGTCACC~GTACTGACG~ACATCTCTTTC
AAA~~CGCCTGA~CTTATCA~GCTGTC~GATGGTAGACTC~TGT~GTCTACCATGGCCCT
CACGGGTAACGGGGAATCA~GGGTTCGATTCCGGAGAGGGAGCCTGACAAACGGCTACCA
CATCCAAGGAAGGCAGCAGGCACGCAAATTACCCACTCCCGGCACGGGG~AGGTAGTGAC
AAAAAATAACGATACGGG~ACTC~TATTGAGGCCCCGTAATC~GGAATGAGTACA~~CTT
TAAATCCTTTAACAAGGATCC~ATTGG~AGGGCAAGT~CTGGTGCCAGCAGC~CGCGGTA
ATTCCAGCT~CCAATA~GCGTATATTAAA~GTTGTTGCGGTTAAAAAGCTCGTAGTTGGT
TCT~GCGTGCCGCGCTGTCGGTTCGCC~GCCTGTCGGTG~TAACTGGCATGTTCGCGGCA
TGTCCTG~TCGGTGGTGA~AC~~~~AGGGTCCTCGATG~~CTGCATT~AGGC~~~~TTTT
AAAGGCCGATGTTAGC~~GTCGTGTGTACTTTTGT~~TGGCCGATCTCT~~CCTACTTCG
G~TGCTCTTAAACGA~GTGTCGAGGTA~GGCCGACA~CGTTCACTTT~GAACAAATTAGA
GTGCTTAAA~GCA~GGCTGAAATATCT~GCCT~GAATAGTG~~GTGCATGGAATGATAAA
ACAGGACCTCGGTTCTATTTT~GTTGG~~TTTTAGGAATATGA~GGTAATGATCAATG~T
GGACTG~GCGGGGGCAT~TCGTATTGCG~ACGTTAGA~~~~~~~~~~~~~~~~~~GGTGA
AATTCTTGGATC~GTCGCAAGACGCACTAGAGCGAAAGCATTTGCCAAGTATGTCTTAAT
T~~~~~~~~~~~~~~~~~~~~~~~~~~~~~~~~~~~~~GAT~CAAGAACGAAAGTTAG~~
~~~~AGGTT~~~~~CGAAG~~~~~~~~~~GCGATTAGATACCGCCCTAGTTCTAACCATA
AACGATGCCAG~CCAGCGA~TCCGCCGATGTTCCTTTAA~TGACTCG~GCGGGGA~GCTT
CTACCCGGGAAACCA~AA~GCTTTTGGGTTCCGGGGGAAGTATGGTTGCAAA~GCTGAAA
CTTAAAGGAATTGACGGAAGGGCACCACC~AGGAGTGGA~GCCTGCGGCTT~AATTTGAC
TCAACACGGGAAACCTCACCAGGCCAGGACATTGGAAGGATTGACAGATTGATAGCTCTT
TCTTGATTCAGTGGGTAGTGGTGCATGGCCGTTCTTAGTTGGTGGATCGATTTGTCTGGT
TAATTCCGATAACGAACGAGACTCT~AGCCTATTAACTAGACGAT~~ACCGGTATC~~AA
T~~~~~~GCTACCGGCG~ACACTTAT~TCTTCTTAAAGGGACAGGCGGCTTACAGCCGCA
CGAGATTGAGCAATAACAGGTCTGTGATGCCCTTAGATGTCCTGGGCC~GCACGCGCGCT
ACACTGAA~GGAATCAGC~GTGTA~CTT~CCCTGG~CCGAAAGGCCCGGGTAA~CCCGCT
GAACCTCCTTCGTGCT~AGGAATTGGGGCTTGCAATTGTTCCCCAT~GAAC~GAGGAATT
CCCAGTAAGCGCGAGTCATAA~GCT~CGCGTTGATTACGTCCCTGCCCTTTGTACACACC
GCCCGTC~GCTACTACCG~ATTGAATGATTTAGTGAGG~T~CTTCGGACTGGCGGT~AAT
TCTTT~ATTAA~CTTTG~~~TTGGTATTGA~TGTACGCTGGAAAGATGACC~AAACTTGA
TCATTT~AGAGGAAGTAAAAGTCGTAACAAGGTTTCCGTAGG~TGAACC~TGCGGAAGGA
~~~~~~~~~~~~~~~~~~~~~~~~~~~~~~~~~~~~~~~~~~~~~~~~~~~~~~~~~~~~
~~~~~~~~~~~~~~~~~~~~~~~~~~~~~~~~~~~~~~~~~~~~~~~~~~~~~~~~~~~~
~~~~~~~~~~~~~~~~~~~~~~~~~~~~~~~~~~~~~~~~~~~~~~~~~~~~~~~~~~~~
~~~~~~~~~~~~~~~~~~~~~~~~~~~~~~~~~~~~~~~~~~~~~~~~~~~~~~~~~~~~
~~~~~~~~~~~~~~~~~~~~~~~~~~~~~~~~~~~~~~~~~~~~~~~~~~~~~~~~~~~~
~~~~~~~~~~~~~~~~~~~~~~~~~~~~~~~~~~~~~~~~~~~~~~~~~~~~~~~~~~~~
~~~~~~~~~~~~~~~~~~~~~~~~~~~~~~~~~~~~~~~~~~~~
>gi|39752523|emb|AJ421968.1|_Reduvius_personatus_18S_rRNA_gene
~~~~~~CTGGTTGATCCTGCCAGTAGTCATATGCTTGTCTCAAAGCTTAAGCCATGCAAG
T~GTCAGTACATA~CTGAA~TTAAAGTGAAACC~GCAAGGGGC~TCAGTAAACCAG~TTT
TAATTTACTAGAG~TTTTCA~CGTTAAGT~~~~~~ACGTGGATAAC~TGTGGTAATTCTA
GAGCTAATACATGCGACT~AAGT~CCGGACCA~~GAAA~TGGAAAGGACGC~TTTTATTA
GA~~~TCAAAACCATT~CGCCCGG~~~CTTGT~~~~~~~CTGGGCG~TT~~GTTTTGGTG
~AATCTAGATAACACT~~TGAGAT~CGTAC~AGTCATC~GTACTGACG~ACATCTCTTTC
AAA~~CGCCTGA~CTTATCA~GCTGTC~GATGGTAGACTC~TGT~GTCTACCATGGCCCT
CACGGGTAACGGGGAATCA~GGGTTCGATTCCGGAGAGGGAGCCTGAGAAACGGCTACCA
CATCCAAGGAAGGCAGCAGGCACGCAAATTACCCACTCCCGGCACGGGG~AGGTAGTGAC
AAAAAATAACGATACGGG~ACTC~TATTGAGGCCCCGTAATC~GGAATGAGTACA~~CTT
TAAATCCTTTAACAAGGATCC~ATTGG~AGGGCAAGT~CTGGTGCCAGCAGC~CGCGGTA
ATTCCAGCT~CCAATA~GCGTATATTAAA~GTTGTTGCGGTTAAAAAGCTCGTAGTTGGT
TCT~GCGTGCCGCGCTGTCGGTTTGCC~GCCTGTCGGTG~TAACTGGCATGT~CGCGGCA
TGTCCTG~TCGGTGGTGA~AC~~~~GGGACCAGAGGCG~~TTTTGCGTAGGC~~~~TTTA
ATTGCC~GAAACATGC~~GTCGTATGTGTTACCGT~~TTACCGATCTCT~~CCTACTCCG
G~TGCTCTTAATTGA~GTGTCGAGGTA~GGCCGACA~CGTTCACTTT~GAACAAATTAGA
GTGCTTAAA~GCA~GGCTGAAATATCT~GCCT~GAATAGTG~~GTGCATGGAATGATAAA
ACAGGACCTCAGTTCTATTTT~GTTGG~~TTTTAGGAATATGA~GGTAATGATCAATG~T
GGACTG~GCGGGGGCAT~TCGTATTGCG~ACGTTAGA~~~~~~~~~~~~~~~~~~AGTGA
AATTCTTGGATC~GTCGCAAGACGCACTAGAGCGAAAGCATTTGCCAAGTATGTCTTAAT
T~~~~~~~~~~~~~~~~~~~~~~~~~~~~~~~~~~~~~GAT~CAAGAACGAAAGTTAG~~
~~~~AGGTT~~~~~CGAAG~~~~~~~~~~GCGATCAGATACCGCCCTAGTTCTAACCATA
AACGATGCCAG~CCAGCGA~TCCGCCGATGTTCCTTTAA~TGACTCG~GCGGGAA~GCTT
CTACTCGGGAAACCA~AA~GCTTTTGGGTTCCGGGGGAAGTATGGTTGCAAA~GCTGAAA
CTTAAAGGAATTGACGGAAGGGCACCACC~AGGAGTGGA~GCCTGCGGCTT~AATTTGAC
TCAACACGGGAAACCTCACCAGGCCAGGACATTGGAAGGATTGACAGATTGATAGCTCTT
TCTTGATTCAGTGGGTAGTGGTGCATGGCCGTTCTTAGTTGGTGGATCGATTTGTCTGGT
TAATTCCGATAACGAACGAGACTCT~AGCCTATTAACTAGACGAT~~CCCGGTATC~~AA
T~~~~~~GCTACCGGCG~ATTCTTAT~TCTTCTTAAAGGGACAGGCGGCTTACAGCCGCA
CGAGATTGAGCAATAACAGGTCTGTGATGCCCTTAGATGTCCTGGGCC~GCACGCCCCCT
ACACTGAA~GGAATCAGC~GTGTT~CTT~CC~TGG~CCGAAAGGCCCGGGTAA~CCCGCT
GAACCTCCTTCGTGCT~AGGAATTGGGGCTTGCAATTGTTCTCCAT~GAAC~GAGGAATT
CCCAGTAAGCGCGAGTCATAA~GCT~CGCGTTGATTACGTCCCTGCCCTTTGTACACACC
GCCCGTC~GCTACTACCG~ATTGAATGATTTAGTGAGG~T~CTTCGGACCGGCGGTCTAA
TCTTT~ATTAA~CTTATG~~TTGGTATTGA~TGTACGCTGGAAAGATGACC~AAACTTGA
TCATTT~ACAGGAAGTAAAAGTCGTAACAAGGTTTCCGTAGG~TGAACC~TGCGGAAGGA
~~~~~~~~~~~~~~~~~~~~~~~~~~~~~~~~~~~~~~~~~~~~~~~~~~~~~~~~~~~~
~~~~~~~~~~~~~~~~~~~~~~~~~~~~~~~~~~~~~~~~~~~~~~~~~~~~~~~~~~~~
~~~~~~~~~~~~~~~~~~~~~~~~~~~~~~~~~~~~~~~~~~~~~~~~~~~~~~~~~~~~
~~~~~~~~~~~~~~~~~~~~~~~~~~~~~~~~~~~~~~~~~~~~~~~~~~~~~~~~~~~~
~~~~~~~~~~~~~~~~~~~~~~~~~~~~~~~~~~~~~~~~~~~~~~~~~~~~~~~~~~~~
~~~~~~~~~~~~~~~~~~~~~~~~~~~~~~~~~~~~~~~~~~~~~~~~~~~~~~~~~~~~
~~~~~~~~~~~~~~~~~~~~~~~~~~~~~~~~~~~~~~~~~~~~
>gi|39749201|emb|AJ421965.1|_Arilus_cristatus_18S_rRNA_gene
~~~~~~CTGGTTGATCCTGCCAGTAGTCATATGCTTGTCTCAAAGCTTAAGCCATGCAAG
T~GTCAGTACATA~CTGAA~TTAAAGTGAAACC~GCAAAGGGC~TCAGTAAACCAG~TTT
TAATTTACTAGAG~TTTTCA~CGTTTTTT~~~~~~ACGTGGATAAC~TGTGGTAATTCTA
GAGCTAATACATGCAACT~AAGT~CCGGACCA~~GAAA~TGGAAAGGACGC~TTTTATTA
GA~~~TCAAAACCATT~CGCCCGG~~~CTTGT~~~~~~~TCGGGCG~TT~~GTTTTGGTG
~AATCTAGATAACACT~~TAAGAT~CGTAC~AGTCTCC~GTACTGACG~ACATCTCTTTC
AAA~~CGCCTGA~CTTATCA~GCTGTC~GATGGTAGACTC~TGT~GTCTACCATGGCCCT
CACGGGTAACGGGGAATCA~GGGTTCGATTCCGGAGAGGGAGCCTGAGAAACGGCTACCA
CATCCAAGGAAGGCAGCAGGCACGCAAATTACCCACTCCCGGCACGGGG~AGGTAGTGAC
AAAAAATAACGATACGGG~ACTC~TATTGAGGCCCCGTAATC~GGAATGAGTACA~~CTT
TAAATCCTTTAACAAGGATCC~ATTGG~AGGGCAAGT~CTGGTGCCAGCAGC~CGCGGTA
ATTCCAGCT~CCAATA~GCGTATATTAAA~GTTGTTGCGGTTAAAAAGCTCGTAGTTGGT
TCT~GCGTGCCACGCTGTCGGTTCGCC~GCCTGTCGGTG~TAACTGGCATGT~CGTGGCA
TGTCCTG~TCGGTGGTGA~AC~~~~GGGATCCCTGGTT~~C~~GACGTAAGC~~~~TTAT
TTAGCT~GAAATCTGT~~ACCGTGTGTGATCCCGT~~TTGCCGATCTCT~~CCTACTCCG
G~TGCTCTTAAACGA~GTGTCGAGGTA~GGCCGACA~CGTTCACTTT~GAACAAATTAGA
GTGCTTAAA~GCA~GGCTAAAATATCC~GCCT~GAATAGTG~~GTGCATGGAATGATAAA
ACAGGACCTCAGTTCTATTTT~GTTGG~~TTTTAGGAATATGA~GGTAATGATCAATG~T
GGACTG~GCGGGGGCAT~TCGTATTGCG~ACGTTAGA~~~~~~~~~~~~~~~~~~GGTGA
AATTCTTGGATC~GTCGCAAGACGCACTAGAGCGAAAGCATTTGCCAAGTATGTCTTAAT
T~~~~~~~~~~~~~~~~~~~~~~~~~~~~~~~~~~~~~GAT~CAAGAACGAAAGTTAG~~
~~~~AGGTT~~~~~CGAAG~~~~~~~~~~GCGATCAGATACCGCCCTAGTTCTAACCATA
AACGATGCCAG~CCAGCGA~TCCGCCGATGTTCCTTTAA~TGACTCG~GCGGGGA~GCTT
CTACTCGGGAAACCA~AA~GCTTTTGGGTTCCGGGGGAAGTATGGTTGCAAA~GCTGAAA
CTTAAAGGAATTGACGGAAGGGCACCACC~AGGAGTGGA~GCCTGCGGCTT~AATTTGAC
TCAACACGGGAAACCTCACCAGGCCAGGACATTGGAAGGATTGACAGATTGATAGCTCTT
TCTTGATTCAGTGGGTAGTGGTGCATGGCCGTTCTTAGTTGGTGGATCGATTTGTCTGGT
TAATTCCGATAACGAACGAGACTCT~AGCCTATTAACTAGACGAT~~TCCGGTATC~~AA
T~~~~~~GCTACCGGCG~ATACTTAT~TCTTCTTAAAGGGACAGGCGGCTTACAGCCGCA
CAAGATTGAGCAATAACAGGTCTGTGATGCCCTTAGATGTCCTGGGCC~GCACGCGCGCT
ACACTGAA~GGAATCAGC~GTGTT~CTT~CCCTGG~CCGAAAGGCCCGGGTAA~CCCGCT
GAACCTCCTTCGTGCT~AGGAATTGGGGCTTGCAATTGTTCCCCAT~GAAC~GAGGAATT
CCCAGTAAGCGCGAGTCATAA~GCT~CGCGTTGATTACGTCCCTGCCCTTTGTACACACC
GCCCGTC~GCTACTACCG~ATTGAATGATTTAGTGAGG~T~CTTCGGACCGGCGGT~~AA
GCTTT~ATCAA~CTTG~~~~TTGGTATTGA~TGTACGCTGGAAAGATGACC~AAACTTGA
TCATTT~AGAGGAAGTAAAAGTCGTAACAAGGTTTCCGTAGG~TGAACC~TGCGGAAGGA
~~~~~~~~~~~~~~~~~~~~~~~~~~~~~~~~~~~~~~~~~~~~~~~~~~~~~~~~~~~~
~~~~~~~~~~~~~~~~~~~~~~~~~~~~~~~~~~~~~~~~~~~~~~~~~~~~~~~~~~~~
~~~~~~~~~~~~~~~~~~~~~~~~~~~~~~~~~~~~~~~~~~~~~~~~~~~~~~~~~~~~
~~~~~~~~~~~~~~~~~~~~~~~~~~~~~~~~~~~~~~~~~~~~~~~~~~~~~~~~~~~~
~~~~~~~~~~~~~~~~~~~~~~~~~~~~~~~~~~~~~~~~~~~~~~~~~~~~~~~~~~~~
~~~~~~~~~~~~~~~~~~~~~~~~~~~~~~~~~~~~~~~~~~~~~~~~~~~~~~~~~~~~
~~~~~~~~~~~~~~~~~~~~~~~~~~~~~~~~~~~~~~~~~~~~
>gi|8977827|emb|AJ243334.1|_Dipetalogaster_maxima_18S_rRNA_gene
~~~~~~CTGGTTGATCCTGCCAGTAGTCATATGCTTGTCTCAAAGCTTAAGCCATGCAAG
T~GTCAGTACATA~CTAAA~TTAAAGTGAAACC~GCAAAGGGC~TCAGTAAACCAG~TTT
TAATTTACTAGAG~TTTTCA~CGTTTCGT~~~~~~ACGTGGATAAC~TGTGGTAATTCTA
GAGCTAATACATGCAATT~AAGT~CCGGACCA~~GAAA~TGGAAAGGACGC~TTTTATTA
GA~~~TCAAAACCATT~CGCCCGG~~~CTTGT~~~~~~~CCGGGCG~TT~~GTTTTGGTG
~AATCTAGATAACACT~~TGTGAT~CGTAC~AGTCATC~GTACTGACG~ACACCTCTTTC
AAA~~CGCCTGA~CTTATCA~GCTGTC~GATGGTAGACTC~TGT~GTCTACCATGGCCCT
CACGGGTAACGGGGAATCA~GGGTTCGATTCCGGAGAGGGAGCCTGAGAAACGGCTACCA
CATCCAAGGAAGGCAGCAGGCACGCAAATTACCCACTCCCGGCACGGGG~AGGTAGTGAC
AAAAAATAACGATACGGG~ACTC~TATTGAGGCCCCGTAATC~GGAATGAGTACA~~CTT
TAAATCCTTTAACAAGGATCC~ATTGG~AGGGCAAGT~CTGGTGCCAGCAGC~CGCGGTA
ATTCCAGCT~CCAATA~GCGTATATTAAA~GTTGTTGCGGTTAAAAAGCTCGTAGTTGGT
TCT~GCGTGCCGCGCTGTCGGTTCGCC~GCCTGTCGGTG~TAACTGGCATGT~CGCGGCA
TGTCCTG~TCGGTGGTGA~AC~~~~GGAGTCCACAATG~~CTACAT~~AGGC~~~~TTT~
ACAGCC~GATGTTAGC~~GTTGTGTGCACTTCCGT~~TGGCCGATCTCT~~CCTACTTCG
G~TGCTCTTAAACGA~GTGTCGAGGTA~GGCCGACA~CGTTCACTTT~GAACAAATTAGA
GTGCTTAAA~GCA~GGCTGAAATATCT~GCCT~GAATAGTG~~GTGCATGGAATGATAAA
ACAGGACCTCGGTTCTATTTT~GTTGG~~TTTTAGGAATATGA~GGTAATGATCAATG~T
GGACTG~GCGGGGGCAT~TCGTATTGCG~ACGTTAGA~~~~~~~~~~~~~~~~~~GGTGA
AATTCTTGGATC~GTCGCAAGACGCACTAGAGCGAAAGCATTTGCCAAGTATGTCTTAAT
T~~~~~~~~~~~~~~~~~~~~~~~~~~~~~~~~~~~~~GAT~CAAGAACGAAAGTTAG~~
~~~~AGGTT~~~~~CGAAG~~~~~~~~~~GCGATCAGATACCGCCCTAGTTCTAACCATA
AACGATGCCAG~CCAGCGA~TCCGCCGATGTTCCTTTAA~TGACTCG~GCGGGGA~GCTT
CCACCCGGGAAACCA~AA~GCTTTTGGGTTCCGGGGGAAGTATGGTTGCAAA~GCTGAAA
CTTAAAGGAATTGACGGAAGGGCACCACC~AGGAGTGGA~GCCTGCGGCTT~AATTTGAC
TCAACACGGGAAACCTCACCAGGCCAGGACATTGGAAGGATTGACAGATTGATAGCTCTT
TCTTGATTCAGTGGGTAGTGGTGCATGGCCGTTCTTAGTTGGTGGATCGATTTGTCTGGT
TAATTCCGATAACGAACGAGACTCT~AGCCTATTAACTAGACGAT~~ATCGGTATC~~AA
T~~~~~~GCTACCGACG~ACACTTAT~TCTTCTTAAAGGGACAGGCGGCTTACAGCCGCA
CGAGATTGAGCAATAACAGGTCTGTGATGCCCTTAGATGTCCTGGGCC~GCACGCGCGCT
ACACTGAA~GGAATCAGC~GTGTA~CTT~CCCTGG~CCGAAAGGCCCGGGTAA~CCCGCT
GAACCTCCTTCGTGCT~AGGAATTGGGGCTTGCAATTGTTCCCCAT~GAAC~GAGGAATT
CCCAGTAAGCGCGAGTCATAA~GCT~CGCGTTGATTACGTCCCTGCCCTTTGTACACACC
GCCCGTC~GCTACTACCG~ATTGAATGATTTAGTGAGG~T~CTTCGGACTGGCGGT~TAA
TCTTT~ATCAA~CTTG~~~~TTGGTATTGA~TGTACGCTGGAAAGATGACC~AAACTTGA
TCATTT~AGAGGAAGTAAAAGTCGTAACAAGGTTTCCGTAGG~TGAACC~TGCGGAAGGA
~~~~~~~~~~~~~~~~~~~~~~~~~~~~~~~~~~~~~~~~~~~~~~~~~~~~~~~~~~~~
~~~~~~~~~~~~~~~~~~~~~~~~~~~~~~~~~~~~~~~~~~~~~~~~~~~~~~~~~~~~
~~~~~~~~~~~~~~~~~~~~~~~~~~~~~~~~~~~~~~~~~~~~~~~~~~~~~~~~~~~~
~~~~~~~~~~~~~~~~~~~~~~~~~~~~~~~~~~~~~~~~~~~~~~~~~~~~~~~~~~~~
~~~~~~~~~~~~~~~~~~~~~~~~~~~~~~~~~~~~~~~~~~~~~~~~~~~~~~~~~~~~
~~~~~~~~~~~~~~~~~~~~~~~~~~~~~~~~~~~~~~~~~~~~~~~~~~~~~~~~~~~~
~~~~~~~~~~~~~~~~~~~~~~~~~~~~~~~~~~~~~~~~~~~~
>gi|39752522|emb|AJ421967.1|_Rasahus_guttatipennis_18S_rRNA_gene
~~~~~~CTGGTTGATCCTGCCAGTAGTCATATGCTTGTCTCAAAGATTAAGCCATGCAAG
T~GTCAGTACATA~CTAAA~TTAAAGTGAAACC~GCAAAGGGC~TCAGTAAACCAG~TTT
TAATTTACTAGAG~ATTTAAAACGTTTCGTA~~~~ACGTGGATAAC~TGTGGTAATTCTA
GAGCTAATACATGCAATT~AAGT~CCGGCCCA~~GAAA~TGGAAAGGACGC~TTTTATTA
GA~~~TCAAAACCATT~CGCCCGG~~~TTTAT~~~~~~~TCGGGCG~TT~~GTTTTGGTG
~AATCTAGATAACACT~~TGAGAT~CGTAC~AGTCATC~GTACTGACG~ACATCTCTTTC
AAA~~CGCCTGA~CTTATCA~GCTGTC~GATGGTAGACTC~TGT~GTCTACCATGGCCCT
CACGGGTAACGGGGAATCA~GGGTTCGATTCCGGAGAGGGAGCCTGAGAAACGGCTACCA
CATCCAAGGAAGGCAGCAGGCACGCAAATTACCCACTCCCGGCACGGGG~AGGTAGTGAC
AAAAAATAACGATACGGG~ACTC~TATTGAGGCCCCGTAATC~GGAATGAGTACA~~CTT
TAAATCCTTTAACAAGGATCC~ATTGG~AGGGCAAGT~CTGGTGCCAGCAGC~CGCGGTA
ATTCCAGCT~CCAATA~GCGTATATTAAA~GTTGTTGCGGTTAAAAAGCTCGTAGTTGGT
TCT~GCGTGCCGCGCTGTCGGTTCGCC~GCCTGTCGGTG~TAACTGGCATGT~CGCGGCA
TGTCCTG~TCGGTGGTGA~AC~~~~GGGATTCCCGGTG~~CTGCTT~~AGGC~~~~TTA~
ATTGCC~GAAGCATGT~~ACCGTGTGTTTTTCCGT~~TTGCCGATCTCT~~CCTACTCCG
G~TGCTCTTAAACGA~GTGTCGAGGTA~GGCCGACA~CGTTCACTTT~GAACAAATTAGA
GTGCTTAAA~GCA~GGCTGAAATATCT~GCCT~GAATAGTG~~GTGCATGGAATGATAAA
ACAGGACCTCGGTTCTATTTT~GTTGG~~TTTTAGGAATATGA~GGTAATGATCAATG~T
GGACTG~GCGGGGGCAT~TCGTATTGCG~ACGTTAGA~~~~~~~~~~~~~~~~~~GGTGA
AATTCTTGGATC~GTCGCAAGACGCACTAGAGCGAAAGCATTTGCCAAGTATGTCTTAAT
T~~~~~~~~~~~~~~~~~~~~~~~~~~~~~~~~~~~~~GAT~CAAGAACGAAAGTTAG~~
~~~~AGGTT~~~~~CGAAG~~~~~~~~~~GCGATCAGATACCGCCCTAGTTCTAACCATA
AACGATGCCAG~CCAGCGA~TCCGCCGATGTTCCTTTAA~TGACTCG~GCGGGGA~GCTT
CTACTCGGGAAACCA~AA~GCTTTTGGGTTCCGGGGGAAGTATGGTTGCAAA~GCTGAAA
CTTAAAGGAATTGACGGAAGGGCACCACC~AGGAGTGGA~GCCTGCGGCTT~AATTTGAC
TCAACACGGGAAACCTCACCAGGCCAGGACATTGGAAGGATTGACAGATTGATAGCTCTT
TCTTGATTCAGTGGGTAGTGGTGCATGGCCGTTCTTAGTTGGTGGATCGATTTGTCTGGT
TAATTCCGATAACGAACGAGACTCT~AGCCTATTAACTAGACGAT~~TCCGGTATC~~AA
T~~~~~~GCTACCGGCG~ATACTTAT~TCTTCTTAAAGGGACAGGCGGCTTACAGCCGCA
CGAGATTGAGCAATAACAGGTCTGTGATGCCCTTAGATGTCCTGGGCC~GCACGCGCGCT
ACACTGAA~GGAATCAGC~GTGTG~CTT~CCCTAG~CCGAAAGGCCCGGGTAA~CCCGCT
GAACCTCCTTCGTGCT~AGGAATTGGGGCTTGCAATTATTCCCCAT~GAAC~GAGGAATT
CCCAGTAAGCGCGAGTCATAA~GCT~CGCGTTGATTACGTCCCTGCCCTTTGTACACACC
GCCCGTC~GCTACTACCG~ATTGAATGATTTAGTGAGG~T~CTTCGGACTGGCGGT~~AA
TCTTT~ATCAT~TTTT~~~~TTGGTATTGA~TGTACGCTGGAAAGATGACC~AAACTTGA
TCATTT~AGAGGAAGTAAAAGTCGTAACAAGGTTTCCGTAGG~TGAACC~TGCGGAAGGA
~~~~~~~~~~~~~~~~~~~~~~~~~~~~~~~~~~~~~~~~~~~~~~~~~~~~~~~~~~~~
~~~~~~~~~~~~~~~~~~~~~~~~~~~~~~~~~~~~~~~~~~~~~~~~~~~~~~~~~~~~
~~~~~~~~~~~~~~~~~~~~~~~~~~~~~~~~~~~~~~~~~~~~~~~~~~~~~~~~~~~~
~~~~~~~~~~~~~~~~~~~~~~~~~~~~~~~~~~~~~~~~~~~~~~~~~~~~~~~~~~~~
~~~~~~~~~~~~~~~~~~~~~~~~~~~~~~~~~~~~~~~~~~~~~~~~~~~~~~~~~~~~
~~~~~~~~~~~~~~~~~~~~~~~~~~~~~~~~~~~~~~~~~~~~~~~~~~~~~~~~~~~~
~~~~~~~~~~~~~~~~~~~~~~~~~~~~~~~~~~~~~~~~~~~~
>gi|47175112|gb|AY252321.1|_Emesaya_brevipennis_18S_ribosomal_RNA_gene_partial_sequence
~~~~~~~~~~~~~~~~~~~~~~~~~~~~~~~~~~~~~~~~~~~~~~~~~~~CCATGCAAG
T~GTCAGTACGTA~CTAAA~TTAAAGTGAAACC~GCAAAGGGC~TCAGTAAACCAG~TTT
TAATTTACTAGAG~TTTTA~~CGTTACGT~~~~~~ACGTGGATACC~TGTGGTAATTCTA
GAGCTAATACATGCAAAA~AAGT~CCGGACCA~~GAAA~TGGAAAGGACGCCTTTTATTA
GA~~~TCAAAACCATT~CGCCCGA~~~CTCGT~~~~~~~TCGGGCG~TT~~GTTTTGGTG
~AATCTAGATAACACA~~TAAGAT~CGTAC~AGTCGCC~GTACTGACG~ACATCTCTTTC
AAA~~CGCCTGA~CTTATCA~GCTGTC~GATGGTAGACTC~TGT~GTCTACCATGGCCCT
CACGGGTAACGGGGAATCA~GGGTTCGATTCCGGAGAGGGAGCCTGAGAAACGGCTACCA
CATCCAAGGAAGGCAGCAGGCACGCAAATTACCCACTCCCGGCACGGGG~AGGTAGTGAC
AAAAAATAACGATACGGG~ACTC~TATTGAGGCCCCGTAATC~GGAATGAGTACA~~CTT
TAAATCCTTTAACAAGGATCC~ATTGG~AGGGCAAGT~CTGGTGCCAGCAGC~CGCGGTA
ATTCCAGCT~CCAATA~GCGTATATTAAA~GTTGTTGCGGTTAAAAAGCTCGTAGTTGGT
TCT~GCGTGCCGCGCTGTCGGTTCGCC~GCCTGTCGGCG~TAACTGGCATGT~CGCGGCA
TGTCCTG~TCGGTGGTGA~AC~~~~GAGATCCCCGGTG~~C~TAACTGAGAC~~~~TTCC
G~GTCG~AAGTATTGT~~GCCGTGTGTGATGTCGT~~TTGCCGATCTCT~~CCTACTCCG
G~TGCTCTTAAACGA~GTGTCGAGGTA~GGCCGACA~CGTTCACTTT~GAACAAATTAGA
GTGCTTAAA~GCA~GGCTAAAATATCT~GCCT~GAATAGTG~~GTGCATGGAATGATAAA
ATAGGACCTCGGTTCTATTTT~GTTGG~~TTTTAGGAATATGA~GGTAATGATCAATG~T
GGACTG~GCGGGGGCAT~TCGTATTGCG~ACGTTAGACTTGGCAAATGCTTTCGCGGTGA
AATTCTTGGATC~GTCGCAAGACGCACTAGAGCGAAAGCATTTGCCAAGTATGTCTTAAT
T~~~~~~~~~~~~~~~~~~~~~~~~~~~~~~~~~~~~~GAT~CAAGAACGAAAGTTAG~~
~~~~AGGTT~~~~~CGAAG~~~~~~~~~~GCGATCAGATACCGCCCTAGTTCTAACCATA
AACGATGCCAG~CCAGCGA~TCCGCCGATGTTCCTATAA~TGACTCG~GCGGGGA~GCTT
CTACTCGGGAAACCA~AA~GCTTTTGGGTTCCGGGGGAAGTATGGTTGCAAA~GCTGAAA
CTTAAAGGAATTGACGGAAGGGCACCACC~AGGAGTGGA~GCCTGCGGCTT~AATTTGAC
TCAACACGGGAAACCTCACCAGGCCAGGACATTGGAAGGATTGACAGATTGATAGCTCTT
TCTTGATTCAGTGGGTAGTGGTGCATGGCCGTTCTTAGTTGGTGGATCGATTTGTCTGGT
TAATTCCGATAACGAACGAGACTCT~AGCCTATTAACTAGACGAA~~TCCAGTATC~~AA
T~~~~~~GCTACTGGCG~ATACTTAA~TCTTCTTAAAGGGACAGGCGGCTTACAGCCGCA
CGAGATTGAGCAATAACAGGTCTGTGATGCCCTTAGATGTCCTGGGCC~GCACGCGCGCT
ACACTGAA~GGAATCAGC~GTGTC~CTT~CCCTGG~CCGAAAGGCCCGGGTAA~CCCGCT
GAACCTCCTTCGTGCT~AGGAATTGGGGCTTGCAATTGTTCCCCAT~GAAC~GAGGAATT
CCCAGTAAGCGCGAGTCATAA~GCT~CGCGTTGATTACGTCCCTGCCCTTTGTACACACC
GCCCGTC~GCTACTACCG~ATTGAATGATTTAGTGAGG~T~CTTCGGACCGGCGGT~~AA
TCTTT~ATTAA~CCTG~~~~TTAGTATTGA~TGTACGCTGGAAAGATGACC~AAACTTGA
TCATTT~AGAGGAAGTAAAAGTCGTAACAAGGTTTCC~~~~~~~~~~~~~~~~~~~~~~~
~~~~~~~~~~~~~~~~~~~~~~~~~~~~~~~~~~~~~~~~~~~~~~~~~~~~~~~~~~~~
~~~~~~~~~~~~~~~~~~~~~~~~~~~~~~~~~~~~~~~~~~~~~~~~~~~~~~~~~~~~
~~~~~~~~~~~~~~~~~~~~~~~~~~~~~~~~~~~~~~~~~~~~~~~~~~~~~~~~~~~~
~~~~~~~~~~~~~~~~~~~~~~~~~~~~~~~~~~~~~~~~~~~~~~~~~~~~~~~~~~~~
~~~~~~~~~~~~~~~~~~~~~~~~~~~~~~~~~~~~~~~~~~~~~~~~~~~~~~~~~~~~
~~~~~~~~~~~~~~~~~~~~~~~~~~~~~~~~~~~~~~~~~~~~~~~~~~~~~~~~~~~~
~~~~~~~~~~~~~~~~~~~~~~~~~~~~~~~~~~~~~~~~~~~~
>gi|152206391|gb|EF487312.1|_Calphurnioides_sp._YT-2007_18S_ribosomal_RNA_gene_partial_sequence
~~~~~~~~~~~~~~~~~~~~~~~~~~~~~~~~~~~~~~~~CTAGTTCAACACTACTGTGG
T~GTATGTAGGTAGCTAAA~TTAAAGTGAAACC~GCAAAGGGC~TCAGTAAACCAG~TTT
TAATTTACTAGAG~TTTTTA~CGTTACGT~~~~~~ACGTGGATACC~TGTGGTAATTCTA
GAGCTAATACATGCAATA~AAGT~CCAAACCA~~GTAA~TGGAAAGGACGC~TTTTATTA
GA~~~TCAAAACCATT~CGCCCAA~~~CTTG~~~~~~~~TTGAGCG~TT~~GTTTTGATG
~AATCTAGATAACAAA~~TTTGAT~CGTAC~AGTCTCC~GTACTGACG~ACGTCTCTTTC
AAA~~CGCCTGA~CTTATCA~GCTGTC~GATGGTAGACTC~TGT~GTCTACCATGGCCCT
CACGGGTAACGGGGAATCA~GGGTTCGATTCCGGAGAGGGAGCCTGAGAAACGGCTACCA
CATCCAAGGAAGGCAGCAGGCACGCAAATTACCCACTCCCGGCACGGGG~AGGTAGTGAC
AAAAAATAACGATACGGG~ACTC~TAATGAGGCCCCGTAATC~GGAATGAGTACA~~CTT
TAAATCCTTTAACAAGGATCC~ATTGG~AGGGCAAGT~CTGGTGCCAGCAGC~CGCGGTA
ATTCCAGCT~CCAATA~GCGTATATTAAA~GTTGTTGCGGTTAAAAAGCTCGTAGTTGGT
TCT~GTGTGCCACGCTGTCGGTTCGCC~GCCTGTCGGTG~TAACTGGCATGT~CGCGGCA
TGTCCTG~TCGGTGGTAA~AC~~~~GAAACCCCAGGTT~~CATGGCAGAGGC~~~~TTT~
~~GCCT~TTGCTGTGT~~GCTGTAGGTGGTGGCGT~~TTGCCGATCTCT~~CCTACTCCG
G~TGCTCTTAAACGA~GTGTCGAGGTA~GGCCGACA~CAGTCACTTT~GAACAAATTAGA
GTGCTTAAA~GCA~GGCTGAAATATCT~GCCT~GAATAGTA~~GTGCATGGAATGATAAA
ATAGGACCTCGGTTCTATTTT~GTTGG~~TTTTAGGAATATGA~GGTAATGATCAATG~T
GGACTG~GCGGGGGCAT~TCGTATTGCG~ACGTTAGA~~~~~~~~~~~~~~~~~~GGTGA
AATTCTTGGATC~GTCGCAAGACGCACTAAAGCGAAAGCATTTGCCAAGTATGTCTTGAT
T~~~~~~~~~~~~~~~~~~~~~~~~~~~~~~~~~~~~~GAT~CAAGAACGAAAGTTAG~~
~~~~AGGTT~~~~~CGAAG~~~~~~~~~~GCGATCAGATACCGCCCTAGTTCTAACCATA
AACGATGCCAG~CCAGCGA~TCCGCCGATGTTCCTCCGA~TGACTCG~GCGGGGA~GCTT
CTACTCGGGAAACCA~AA~GCTTTTGGGTTCCGGGGGAAGTATGGTTGCAAA~GCTGAAA
CTTAAAGGAATTGACGGAAGGGCACCACC~AGGAGTGGA~GCCTGCGGCTT~AATTTGAC
TCAACACGGGAAACCTCACCAGGCCAGGACATTGGAAGGATTGACAGATTGATAGCTCTT
TCTTGATTCAGTGGGTAGTGGTGCATGGCCGTTCTTAGTTGGTGGATCGATTTGTCTGGT
TAATTCCGATAACGAACGAGACTCT~AGCCTATTAACTAGACGAT~~TCCGGTATC~~AA
T~~~~~~GCTACCGGCG~ATACTTAA~TCTTCTTAAAGGGACAGGCGGCTTACAGCCGCA
CGAGATTGAGCAATAACAGGTCTGTGATGCCCTTAGATGTCCTGGGCC~GCACGCGCGCT
ACACTGAA~GGAATCAGC~GTGTC~TTT~CCCTGG~CCGAAAGGCCCGGGTAA~CCCGCT
GAACCTCCTTCGTGCT~AGGAATTGGGGCTTGCAATTGTTCCCCAT~GAAC~GAGGAATT
CCCAGTAAGCGCGAGTCATAA~GCT~CGCGTTGATTACGTCCCTGCCCTTTGTACACACC
GCCCGTC~GCTACTACCG~ATTGAATGATTTAGTGAGGGT~CTTCGGACCGGCGGT~~AA
TCTTT~ATCAA~CTTG~~~~TTGTTATTGA~TGTACGCTGGAAAGATG~~~~~~~~~~~~
~~~~~~~~~~~~~~~~~~~~~~~~~~~~~~~~~~~~~~~~~~~~~~~~~~~~~~~~~~~~
~~~~~~~~~~~~~~~~~~~~~~~~~~~~~~~~~~~~~~~~~~~~~~~~~~~~~~~~~~~~
~~~~~~~~~~~~~~~~~~~~~~~~~~~~~~~~~~~~~~~~~~~~~~~~~~~~~~~~~~~~
~~~~~~~~~~~~~~~~~~~~~~~~~~~~~~~~~~~~~~~~~~~~~~~~~~~~~~~~~~~~
~~~~~~~~~~~~~~~~~~~~~~~~~~~~~~~~~~~~~~~~~~~~~~~~~~~~~~~~~~~~
~~~~~~~~~~~~~~~~~~~~~~~~~~~~~~~~~~~~~~~~~~~~~~~~~~~~~~~~~~~~
~~~~~~~~~~~~~~~~~~~~~~~~~~~~~~~~~~~~~~~~~~~~~~~~~~~~~~~~~~~~
~~~~~~~~~~~~~~~~~~~~~~~~~~~~~~~~~~~~~~~~~~~~
>gi|152206383|gb|EF487304.1|_Sycanus_croceovittatus_18S_ribosomal_RNA_gene_partial_sequence
~~~~~~~~~~~~~~~~~~~~~~~~~~~~~~~~~~~~~~~~~~~~~~~TTAGCCATGCA~G
T~GTCAGTACATA~CTGAA~TTAAAGTGAAACC~GCAAAGTGC~TCAGTAAACCAG~TTT
TAATTTACTAGAG~TTTTTA~CGTTTTTT~~~~~~ACGTGGATAAC~TGTGGTAATTCTA
GAGCTAATACATGCAACC~AAGT~CCGGACCA~~GAAA~TGGAAAGGACGC~TTTTATTA
GA~~~TCAAAACCGAT~CGCCCGG~~~CTTGT~~~~~~~TCGGGCG~TT~~GTTTTGGTG
~AATCTAGATAACACT~~TAAGAT~CGTAC~AGTCACC~GTACTGACG~ACATCTCTTTC
AAA~~CGCCTGA~CTTATCA~GCTGTC~GATGGTAGACTC~TGT~GTCTACCATGGCCCT
CACGGGTAACGGGGAATCA~GGGTTCGATTCCGGAGAGGGAGCCTGAGAAACGGCTACCA
CATCCAAGGAAGGCAGCAGGCACGCAAATTACCCACTCCCGGCACGGGG~AGGTAGTGAC
AAAAAATAACGATACGGG~ACTC~TATTGAGGCCCCGTAATC~GGAATGAGTACA~~CTT
TAAATCCTTTAACAAGGATCC~ATTGG~AGGGCAAGT~CTGGTGCCAGCAGC~CGCGGTA
ATTCCAGCT~CCAATA~GCGTATATTAAA~GTTGTTGCGGTTAAAAAGCTCGTAGTTGGT
TCT~GCGTGCCACGCTGTCGGTTCGCC~GCCTGTCGGTG~TAACTGGCATGT~CGTGGCA
TGTCCTG~TCGGTGGTGA~AC~~~~GGGGTCCCTGGTA~~C~~GACGTAGGC~~~~TTTT
ATAGCT~GAAATCTGT~~ACCGTGTGTGTTCCCGT~~TTGCCGATCTCT~~CCTACTCCG
G~TGCTCTTAAACGA~GTGTCGAGGTA~GGCCGACA~CGTTCACTTT~GAACAAATTAGA
GTGCTTAAA~GCA~GGCTAAAATATCT~GCCT~GAATAGTG~~GTGCATGGAATGATAAA
ACAGGACCTCAGTTCTATTTT~GTTGG~~TTTTAGGAATATGA~GGTAATGATCAATG~T
GGACTG~GCGGGGGCAT~TCGTATTGCG~ACGTTAGA~~~~~~~~~~~~~~~~~~GGTGA
AATTCTTGGATC~GTCGCAAGACGCACTAGAGCGAAAGCATTTGCCAAGTATGTCTTAAT
T~~~~~~~~~~~~~~~~~~~~~~~~~~~~~~~~~~~~~GAT~CAAGAACGAAAGTTAG~~
~~~~AGGTT~~~~~CGAAG~~~~~~~~~~GCGATCAGATACCGCCCTAGTTCTAACCATA
AACGATGCCAG~CCAGC~A~TCCGCCGATGTTCCTTT~A~TGACTCG~GCGGGGA~GCTT
CTACTCGGGAAACCA~AA~GCTTTTGGGTTCCGGGGGAAGTATGGTTGCAAA~GCTGAAA
CTTAAAGGAATTGACGGAAGGGCACCACC~AGGAGTGGA~GCCTGCGGCTT~AATTTGAC
TCAACACGGGAAACCTCACCAGGCCAGGACATTGGAAGGATTGACAGATTGATAGCTCTT
TCTTGATTCAGTGGGTAGTGGTGCATGGCCGTTCTTAGTTGGTGGATCGATTTGTCTGGT
TAATTCCGATAACGAACGAGACTCT~AGCCTATTAACTAGACGAT~~TCCGGTATC~~AA
T~~~~~~GCTACCGGCG~ATCTTTAT~TCTTCTTAAAGGGACAGGCGGCTTACACCCGCA
CAAGATTGAACAATAACAGGTCTGTGATGCCCTTAGATGTCCTGGGCC~GCACGCGCGCT
ACACTGAA~GGAATCAGC~GTGTT~CTC~CCCTGG~CCGAAAGGCCCGGGTAA~CCCGCT
GAACCTCCTTCGTGCT~AAGAATTGGGGCTTGCAATTGTTCCCCAT~GAAC~GAGGAATT
CCCAGTAAGCGCGAGTCATAA~GCT~CGCGTTGATTACGTCCCTGCCCTTTGTACACACC
GCCCGTC~GCTACTACCG~ATTGAATGATTTAGTGAGG~T~CTTCGGACCGGCGGT~~AA
TCTTT~ATCAA~CTTG~~~~TTGGTATTGA~TGTACGCTGGAAAGATGACC~AAACTTGA
TCATTTTAGAGGAAGTAAAAGTCGTAACAGGGTTTCCGTAGG~TGAACC~TGCAAAAAGA
AAACAC~~~~~~~~~~~~~~~~~~~~~~~~~~~~~~~~~~~~~~~~~~~~~~~~~~~~~~
~~~~~~~~~~~~~~~~~~~~~~~~~~~~~~~~~~~~~~~~~~~~~~~~~~~~~~~~~~~~
~~~~~~~~~~~~~~~~~~~~~~~~~~~~~~~~~~~~~~~~~~~~~~~~~~~~~~~~~~~~
~~~~~~~~~~~~~~~~~~~~~~~~~~~~~~~~~~~~~~~~~~~~~~~~~~~~~~~~~~~~
~~~~~~~~~~~~~~~~~~~~~~~~~~~~~~~~~~~~~~~~~~~~~~~~~~~~~~~~~~~~
~~~~~~~~~~~~~~~~~~~~~~~~~~~~~~~~~~~~~~~~~~~~~~~~~~~~~~~~~~~~
~~~~~~~~~~~~~~~~~~~~~~~~~~~~~~~~~~~~~~~~~~~~
>gi|152206384|gb|EF487305.1|_Epidaus_nebulo_18S_ribosomal_RNA_gene_partial_sequence
~~~~~~~~~~~~~~~~~~~~~~~~~~~~~~~~~~~~~~~~~~~~~~~~~~~~~~TGCA~G
T~GTCAGTACATA~CTGAA~TTAAAGTGAAACC~GCAAAGGGC~TCAGTAAACCAG~TTT
TAATTTACTAGAG~TTTTCA~CGTTTTTT~~~~~~ACGTGGATAAC~TGTGGTAATTCTA
GAGCTAATACATGCAACT~AAGT~CCGGACCA~~GAAA~TGGAAAGGACGC~TTTTATTA
GA~~~TCAAAACCATT~CGCCCGG~~~CTTGT~~~~~~~TCGGGCG~TT~~GTTTTGGTG
~AATCTAGATAACACT~~TAAGAT~CGTAC~AGTCACC~GTACTGACG~ACATCTCTTTC
AAA~~CGCCTGA~CTTATCA~GCTGTC~GATGGTAGACTC~TGT~GTCTACCATGGCCCT
CACGGGTAACGGGGAATCA~GGGTTCGATTCCGGAGAGGGAGCCTGAGAAACGGCTACCA
CATCCAAGGAAGGCAGCAGGCACGCAAATTACCCACTCCCGGCACGGGG~AGGTAGTGAC
AAAAAATAACGATACGGG~ACTC~TATTGAGGCCCCGTAATC~GGAATGAGTACA~~CTT
TAAATCCTTTAACAAGGATCC~ATTGG~AGGGCAAGT~CTGGTGCCAGCAGC~CGCGGTA
ATTCCAGCT~CCAATA~GCGTATATTAAA~GTTGTTGCGGTTAAAAAGCTCGTAGTTGGT
TCT~GCGTGCCACGCTGTCGGTTCGCC~GCCTGTCGGTG~TAACTGGCATGT~CGTGGCA
TGTCCTG~TCGGTGGTGA~AC~~~~GGGGTCCCTGGTA~~C~~GATGTAGGC~~~~TTT~
ATAGCT~GAAATCTGT~~ACCGTGGTGAAACCCGT~~TTGCCGATCTCT~~CCTACTCCG
G~TGCTCTTAAACGA~GTGTCGAGGTA~GGCCGACA~CGTTCACTTT~GAACAAATTAGA
GTGCTTAAA~GCA~GGCTAAAATATCT~GCCT~GAATAGTG~~GTGCATGGAATGATAAA
ACAGGACCTCGGTTCTATTTT~GTTGG~~TTTTAGGAATATGA~GGTAATGATCAATG~T
GGACAG~GCGGGGGCAT~TCGTATTGCG~ACGTTAGA~~~~~~~~~~~~~~~~~~GGTGA
AATTCTTGGATC~GTCGCAAGACGCACTAGAGCGAAAGCATTTGCCAAGTATGTCTTAAT
~~~~~~~~~~~~~~~~~~~~~~~~~~~~~~~~~~~~~~GAT~CAAGAACGAAAGTTAG~~
~~~~AGGTT~~~~~CGAAG~~~~~~~~~~GCGATCAGATACCGCCCTAGTTCTAACCATA
AACGATGCCAG~CCAGCGA~TCCGCCGATGTTCCTCCGA~TGACTCG~GCGGGGA~GCTT
CTACTCGGGAAACCA~AA~GCTTTTGGGTTCCGGGGGAAGTATGGTTGCAAA~GCTGAAA
CTTAAAGGAATTGACGGAAGGGCACCACC~AGGAGTGGA~GCCTGCGGCTT~AATTTGAC
TCAACACGGGAAACCTCACCAGGCCAGGACATTGGAAGGATTGACAGATTGATAGCTCTT
TCTTGATTCAGTGGGTAGTGGTGCATGGCCGTTCTTAGTTGGTGGATCGATTTGTCTGGT
TAATTCCGATAACGAACGAGACTCT~AGCCTATTAACTAGACGAT~~CCCGGTATC~~AA
T~~~~~~GCTACCGGC~TATACTTAT~TCTTCTTAAAGGGACAGGCGGCTTACACCCGCA
CAAGATTGAGCAATAACGGGTCTGTGATGCCCTTAGATGTCCTGGGCC~GCACGCGCGCT
ACACTGAA~GGAATCAGC~GTGTT~CTC~CCCTGG~CCAAAAGGCCCGGGTAA~CCCGCT
GAACCTCCTTCGTGCT~AGGAATTGGGGCTTGCAATTGTTCCCCAT~GAAC~GAGGAATT
CCCAGTAAGCGTGAGTCATAA~GCT~CGCGTTGATTACGTCCCTGCCCTTTGCACACACC
GCCCGTC~GCTACTACCG~ATTGAATGATTTAGTGAGG~T~CTTCGGACCGGCGGT~~AA
GCTTT~ATCAA~CTTG~~~~TTGGTATTGA~TGCACGCTGGAAAGATGACC~AAACTTGA
TCATTTAGAGAGAAGTAAAAGTCGAAACAAGGTTTCCGTAGGGTGAACCCTGCAAAAAGG
GATCAAC~~~~~~~~~~~~~~~~~~~~~~~~~~~~~~~~~~~~~~~~~~~~~~~~~~~~~
~~~~~~~~~~~~~~~~~~~~~~~~~~~~~~~~~~~~~~~~~~~~~~~~~~~~~~~~~~~~
~~~~~~~~~~~~~~~~~~~~~~~~~~~~~~~~~~~~~~~~~~~~~~~~~~~~~~~~~~~~
~~~~~~~~~~~~~~~~~~~~~~~~~~~~~~~~~~~~~~~~~~~~~~~~~~~~~~~~~~~~
~~~~~~~~~~~~~~~~~~~~~~~~~~~~~~~~~~~~~~~~~~~~~~~~~~~~~~~~~~~~
~~~~~~~~~~~~~~~~~~~~~~~~~~~~~~~~~~~~~~~~~~~~~~~~~~~~~~~~~~~~
~~~~~~~~~~~~~~~~~~~~~~~~~~~~~~~~~~~~~~~~~~~~
>gi|193082219|gb|EU683139.1|_Emesaya_brevipennis_voucher_S299_18S_ribosomal_RNA_gene_partial_sequence
~~~~~~~~~~~~~~~~~~~~~~~~~~~~~~~~~~~~~~~~~~~~~~~~~~~CCATGCAAG
T~GTCAGTACGTA~CTAAA~TTAAAGTGAAACC~GCAAAGGGC~TCAGTAAACCAG~TTT
TAATTTACTAGAG~TTTTA~~CGTTACGT~~~~~~ACGTGGATACC~TGTGGTAATTCTA
GAGCTAATACATGCAAAA~AAGT~CCGGACCA~~GAAA~TGGAAAGGACGCCTTTTATTA
GA~~~TCAAAACCATT~CGCCCGA~~~CTCGT~~~~~~~TCGGGCG~TT~~GTTTTGGTG
~AATCTAGATAACACA~~TAAGAT~CGTAC~AGTCGCC~GTACTGACG~ACATCTCTTTC
AAA~~CGCCTGA~CTTATCA~GCTGTC~GATGGTAGACTC~TGT~GTCTACCATGGCCCT
CACGGGTAACGGGGAATCA~GGGTTCGATTCCGGAGAGGGAGCCTGAGAAACGGCTACCA
CATCCAAGGAAGGCAGCAGGCACGCAAATTACCCACTCCCGGCACGGGG~AGGTAGTGAC
AAAAAATAACGATACGGG~ACTC~TATTGAGGCCCCGTAATC~GGAATGAGTACA~~CTT
TAAATCCTTTAACAAGGATCC~ATTGG~AGGGCAAGT~CTGGTGCCAGCAGC~CGCGGTA
ATTCCAGCT~CCAATA~GCGTATATTAAA~GTTGTTGCGGTTAAAAAGCTCGTAGTTGGT
TCT~GCGTGCCGCGCTGTCGGTTCGCC~GCCTGTCGGCG~TAACTGGCATGT~CGCGGCA
TGTCCTG~TCGGTGGTGA~AC~~~~GAGATCCCCGGTG~~C~TAACTGAGAC~~~~TTCC
G~GTCG~AAGTATTGT~~GCCGTGTGTGATGTCGT~~TTGCCGATCTCT~~CCTACTCCG
G~TGCTCTTAAACGA~GTGTCGAGGTA~GGCCGACA~CGTTCACTTT~GAACAAATTAGA
GTGCTTAAA~GCA~GGCTAAAATATCT~GCCT~GAATAGTG~~GTGCATGGAATGATAAA
ATAGGACCTCGGTTCTATTTT~GTTGG~~TTTTAGGAATATGA~GGTAATGATCAATG~T
GGACTG~GCGGGGGCAT~TCGTATTGCG~ACGTTAGA~~~~~~~~~~~~~~~~~~GGTGA
AATTCTTGGATC~GTCGCAAGACGCACTAGAGCGAAAGCATTTGCCAAGTATGTCTTAAT
T~~~~~~~~~~~~~~~~~~~~~~~~~~~~~~~~~~~~~GAT~CAAGAACGAAAGTTAG~~
~~~~AGGTT~~~~~CGAAG~~~~~~~~~~GCGATCAGATACCGCCCTAGTTCTAACCATA
AACGATGCCAG~CCAGCGA~TCCGCCGATGTTCCTATAA~TGACTCG~GCGGGGA~GCTT
CTACTCGGGAAACCA~AA~GCTTTTGGGTTCCGGGGGAAGTATGGTTGCAAA~GCTGAAA
CTTAAAGGAATTGACGGAAGGGCACCACC~AGGAGTGGA~GCCTGCGGCTT~AATTTGAC
TCAACACGGGAAACCTCACCAGGCCAGGACATTGGAAGGATTGACAGATTGATAGCTCTT
TCTTGATTCAGTGGGTAGTGGTGCATGGCCGTTCTTAGTTGGTGGATCGATTTGTCTGGT
TAATTCCGATAACGAACGAGACTCT~AGCCTATTAACTAGACGAA~~TCCAGTATC~~AA
T~~~~~~GCTACTGGCG~ATACTTAA~TCTTCTTAAAGGGACAGGCGGCTTACAGCCGCA
CGAGATTGAGCAATAACAGGTCTGTGATGCCCTTAGATGTCCTGGGCC~GCACGCGCGCT
ACACTGAA~GGAATCAGC~GTGTC~CTT~CCCTGG~CCGAAAGGCCCGGGTAA~CCCGCT
GAACCTCCTTCGTGCT~AGGAATTGGGGCTTGCAATTGTTCCCCAT~GAAC~GAGGAATT
CCCAGTAAGCGCGAGTCATAA~GCT~CGCGTTGATTACGTCCCTGCCCTTTGTACACACC
GCCCGTC~GCTACTACCG~ATTGAATGATTTAGTGAGG~T~CTTCGGACCGGCGGT~~AA
TCTTT~ATTAA~CCTG~~~~TTAGTATTGA~TGTACGCTGGAAAGATGACC~AAACTTGA
TCATTT~AGAGGAAGTAAAAGTCGTAACAAGGTTTCC~~~~~~~~~~~~~~~~~~~~~~~
~~~~~~~~~~~~~~~~~~~~~~~~~~~~~~~~~~~~~~~~~~~~~~~~~~~~~~~~~~~~
~~~~~~~~~~~~~~~~~~~~~~~~~~~~~~~~~~~~~~~~~~~~~~~~~~~~~~~~~~~~
~~~~~~~~~~~~~~~~~~~~~~~~~~~~~~~~~~~~~~~~~~~~~~~~~~~~~~~~~~~~
~~~~~~~~~~~~~~~~~~~~~~~~~~~~~~~~~~~~~~~~~~~~~~~~~~~~~~~~~~~~
~~~~~~~~~~~~~~~~~~~~~~~~~~~~~~~~~~~~~~~~~~~~~~~~~~~~~~~~~~~~
~~~~~~~~~~~~~~~~~~~~~~~~~~~~~~~~~~~~~~~~~~~~~~~~~~~~~~~~~~~~
~~~~~~~~~~~~~~~~~~~~~~~~~~~~~~~~~~~~~~~~~~~~
>gi|193082231|gb|EU683151.1|_Loricula_elegantula_voucher_S461_18S_ribosomal_RNA_gene_partial_sequence
~~~~~~~~~~~~~~~~~~~~~~~~~~~~~~~~~~~~~~~~~~~~CTTAAGCCATGC~AAG
T~CTCAGTACAAA~CTGTA~TTAAAGTGAAACC~GCAAAAGGC~TCAGTAAACCAG~TTT
TAATTTACTAGAG~T~AAACCTGACTGG~~~~~~~ATTTGGATAAC~TGTGGTAATTCTA
GAGCTAATACATGCAACA~AAGTCTCGTGCCA~~TTTT~TGGTACGGACGC~TTTTATTA
GA~~~TCAAAACCATT~CGCCCGG~~~CTCGC~~~~~~~CCGGGCG~TT~~TACTTGACG
~AAACTAGATAACACT~~TCAGAT~CGCAT~GGTCTTT~GAACCGGCG~ACTTATCTTTC
AAA~~TGCCTGA~CTTATCA~ACTGTC~GATGGTAGACTC~TGT~GTCTACCATGGCTGT
TACGGGTAACGGGGAATCA~GGGTTCGATTCCGGAGAGGGAGCCTGAGAAACGGCTACCA
CATCCAAGGAAGGCAGCAGGCACGCAAATTACCCACTCCCGGCACGGGG~AGGTAGTGAC
AAAAAATAACAATGCGGA~ACTC~TTATGAGGCTCCGTAATT~GGAATGAGTACA~~CTT
TAAACCTTTTAACAAGGATCA~ATTGG~AGGGCAAGT~CTGGTGCCAGCAGC~CGCGGTA
ATTCCAGCT~CCAATA~GCGTATATTAAA~GTTGTTGCGGTTAAAAAGCTCGTAGTTGGT
TCT~GCGTGCCACGCTGTCGGTTCGCC~GTTTGTCGGTG~CAACTGGCATGC~CGTGGCA
TGTCCTG~TCGGTGGTGA~TC~~~~AAAAACGCTAGG~~~~~~~TCGTGGTAGTCTTCTG
CTGCGTGCC~~~~~~~~~~TTGTGCTTT~~~TTGA~~TTACCGACT~CTATCCTACCGCG
G~TGCTCTTCACTGA~GTGTCGAGGTA~GGCCGACA~CGTTTACTTT~GAACAAATTAGA
GTGCTTAAA~GCA~GGCTGAAATCTCT~GCCTTGAATAGTG~~GTGCATGGAATAATAAA
ACAGGACCTTGGTTCTATTTT~GTTGG~~TTTTCGGAACACAA~GGTAATGATCAATA~T
GGACAG~GCGGGGGCAT~TCGTATTGCG~ACGTTAGA~~~~~~~~~~~~~~~~~~GGTGA
AATTCTTGGATC~GTCGCAAGACGCACTAGAGCGAAAGCATTTGCCAAGTATGTCTTAAT
T~~~~~~~~~~~~~~~~~~~~~~~~~~~~~~~~~~~~~GAT~CAAGAACGAAAGTTAG~~
~~~~AGGTT~~~~~CGAAG~~~~~~~~~~GCGATCAGATACCGCCCTAGTTCTAACCATA
AACGATGCCAG~CCAGCGA~TCCGCCGACGTTCCTCCGA~TGACTCG~GCGGGGA~GCTT
T~CCCCGGGAAACCA~AA~GCTTTTGGGTTCCGGGGGAAGTATGGTTGCAAA~NCTGAAA
CTTAAAGGAATTGACGGAAGGGCACCACC~AGGAGTGGA~GCCTGCGGCTT~AATTTGAC
TCAACACGGGAAACCTCACCAGGTCAGGACATTGGAAGGATTGACAGATTGATAGCTCTT
TCTTGATTCAGTGGGTAGTGGTGCATGGCCGTTCTTAGTTGGTGGACCGATTTGTCTGGT
TAATTCCGATAACGAACGAGACTCT~AGCCTATTAAATAGGCGT~~~CGCGGCATC~~GC
A~~~~~~GCTGCCGCCG~ACAATTAT~CCTTCTTAACGGGACAGGCGGCTCATAGCCGCA
CGAGATTGAGCAATAACAGGTCTGTGATGCCCTTAGATGTCCTGGGCC~GCACGCGCGCT
ACACTGAA~GGAATCAGC~GAGTT~CCT~CCTAGG~CCGAAAGGCCCGGGTAA~CCCGCT
GAACCTCCTTCGTGCT~AGGAATTGGGGCTTGCAATTGTTCCCCAT~GAAC~GAGGAATT
CCCAGTAAGCGCGAGTCATAA~GCT~CGCGTTGATTACGTCCCTGCCCTTTGTACACACC
GCCCGTC~GCTACTACCG~ATTGAATGATTTAGTGAGG~T~CTTCGGACTGGCGGT~~AA
GCTGT~AGCGG~CTCGT~~~TCGTTACAGA~TGAACGCTGGAAAGATGACC~AAACTTGA
TCATTTAGA~GGAAGTAAAAGT~~~~~~~~~~~~~~~~~~~~~~~~~~~~~~~~~~~~~~
~~~~~~~~~~~~~~~~~~~~~~~~~~~~~~~~~~~~~~~~~~~~~~~~~~~~~~~~~~~~
~~~~~~~~~~~~~~~~~~~~~~~~~~~~~~~~~~~~~~~~~~~~~~~~~~~~~~~~~~~~
~~~~~~~~~~~~~~~~~~~~~~~~~~~~~~~~~~~~~~~~~~~~~~~~~~~~~~~~~~~~
~~~~~~~~~~~~~~~~~~~~~~~~~~~~~~~~~~~~~~~~~~~~~~~~~~~~~~~~~~~~
~~~~~~~~~~~~~~~~~~~~~~~~~~~~~~~~~~~~~~~~~~~~~~~~~~~~~~~~~~~~
~~~~~~~~~~~~~~~~~~~~~~~~~~~~~~~~~~~~~~~~~~~~~~~~~~~~~~~~~~~~
~~~~~~~~~~~~~~~~~~~~~~~~~~~~~~~~~~~~~~~~~~~~
>gi|47175109|gb|AY252318.1|_Loricula_elegantula_18S_ribosomal_RNA_gene_partial_sequence
~~~~~~~~~~~~~~~~~~~~~~~~~~~~~~~~~~~~~~~~~~~~CTTAAGCCATGC~AAG
T~CTCAGTACAAA~CTGTA~TTAAAGTGAAACC~GCAAAAGGC~TCAGTAAACCAG~TTT
TAATTTACTAGAG~T~AAACCTGACTGG~~~~~~~ATTTGGATAAC~TGTGGTAATTCTA
GAGCTAATACATGCAACA~AAGTCTCGTGCCA~~TTTT~TGGTACGGACGC~TTTTATTA
GA~~~TCAAAACCATT~CGCCCGG~~~CTCGC~~~~~~~CCGGGCG~TT~~TACTTGACG
~AAACTAGATAACACT~~TCAGAT~CGCAT~GGTCTTT~GAACCGGCG~ACTTATCTTTC
AAA~~TGCCTGA~CTTATCA~ACTGTC~GATGGTAGACTC~TGT~GTCTACCATGGCTGT
TACGGGTAACGGGGAATCA~GGGTTCGATTCCGGAGAGGGAGCCTGAGAAACGGCTACCA
CATCCAAGGAAGGCAGCAGGCACGCAAATTACCCACTCCCGGCACGGGG~AGGTAGTGAC
AAAAAATAACAATGCGGA~ACTC~TTATGAGGCTCCGTAATT~GGAATGAGTACA~~CTT
TAAACCTTTTAACAAGGATCA~ATTGG~AGGGCAAGT~CTGGTGCCAGCAGC~CGCGGTA
ATTCCAGCT~CCAATA~GCGTATATTAAA~GTTGTTGCGGTTAAAAAGCTCGTAGTTGGT
TCT~GCGTGCCACGCTGTCGGTTCGCC~GTTTGTCGGTG~CAACTGGCATGC~CGTGGCA
TGTCCTG~TCGGTGGTGA~TC~~~~AAAAACGCTAGG~~~~~~~TCGTGGTAGTCTTCTG
CTGCGTGCC~~~~~~~~~~TTGTGCTTT~~~TTGA~~TTACCGACT~CTATCCTACCGCG
G~TGCTCTTCACTGA~GTGTCGAGGTA~GGCCGACA~CGTTTACTTT~GAACAAATTAGA
GTGCTTAAA~GCA~GGCTGAAATCTCT~GCCTTGAATAGTG~~GTGCATGGAATAATAAA
ACAGGACCTTGGTTCTATTTT~GTTGG~~TTTTCGGAACACAA~GGTAATGATCAATA~T
GGACAG~GCGGGGGCAT~TCGTATTGCG~ACGTTAGACTTGGCAAATGCTTTCGCGGTGA
AATTCTTGGATC~GTCGCAAGACGCACTAGAGCGAAAGCATTTGCCAAGTATGTCTTAAT
T~~~~~~~~~~~~~~~~~~~~~~~~~~~~~~~~~~~~~GAT~CAAGAACGAAAGTTAG~~
~~~~AGGTT~~~~~CGAAG~~~~~~~~~~GCGATCAGATACCGCCCTAGTTCTAACCATA
AACGATGCCAG~CCAGCGA~TCCGCCGACGTTCCTCCGA~TGACTCG~GCGGGGA~GCTT
T~CCCCGGGAAACCA~AA~GCTTTTGGGTTCCGGGGGAAGTATGGTTGCAAA~NCTGAAA
CTTAAAGGAATTGACGGAAGGGCACCACC~AGGAGTGGA~GCCTGCGGCTT~AATTTGAC
TCAACACGGGAAACCTCACCAGGTCAGGACATTGGAAGGATTGACAGATTGATAGCTCTT
TCTTGATTCAGTGGGTAGTGGTGCATGGCCGTTCTTAGTTGGTGGACCGATTTGTCTGGT
TAATTCCGATAACGAACGAGACTCT~AGCCTATTAAATAGGCGT~~~CGCGGCATC~~GC
A~~~~~~GCTGCCGCCG~ACAATTAT~CCTTCTTAACGGGACAGGCGGCTCATAGCCGCA
CGAGATTGAGCAATAACAGGTCTGTGATGCCCTTAGATGTCCTGGGCC~GCACGCGCGCT
ACACTGAA~GGAATCAGC~GAGTT~CCT~CCTAGG~CCGAAAGGCCCGGGTAA~CCCGCT
GAACCTCCTTCGTGCT~AGGAATTGGGGCTTGCAATTGTTCCCCAT~GAAC~GAGGAATT
CCCAGTAAGCGCGAGTCATAA~GCT~CGCGTTGATTACGTCCCTGCCCTTTGTACACACC
GCCCGTC~GCTACTACCG~ATTGAATGATTTAGTGAGG~T~CTTCGGACTGGCGGT~~AA
GCTGT~AGCGG~CTCGT~~~TCGTTACAGA~TGAACGCTGGAAAGATGACC~AAACTTGA
TCATTTAGA~GGAAGTAAAAGT~~~~~~~~~~~~~~~~~~~~~~~~~~~~~~~~~~~~~~
~~~~~~~~~~~~~~~~~~~~~~~~~~~~~~~~~~~~~~~~~~~~~~~~~~~~~~~~~~~~
~~~~~~~~~~~~~~~~~~~~~~~~~~~~~~~~~~~~~~~~~~~~~~~~~~~~~~~~~~~~
~~~~~~~~~~~~~~~~~~~~~~~~~~~~~~~~~~~~~~~~~~~~~~~~~~~~~~~~~~~~
~~~~~~~~~~~~~~~~~~~~~~~~~~~~~~~~~~~~~~~~~~~~~~~~~~~~~~~~~~~~
~~~~~~~~~~~~~~~~~~~~~~~~~~~~~~~~~~~~~~~~~~~~~~~~~~~~~~~~~~~~
~~~~~~~~~~~~~~~~~~~~~~~~~~~~~~~~~~~~~~~~~~~~~~~~~~~~~~~~~~~~
~~~~~~~~~~~~~~~~~~~~~~~~~~~~~~~~~~~~~~~~~~~~
>gi|193082217|gb|EU683137.1|_Discocoris_drakei_voucher_S552_18S_ribosomal_RNA_gene_partial_sequence
~~~~~~~~~~~~~~~~~~~~~~~~~~~~~~~~~GCTGTCTCAAAGCTTAAGCCATGCAAG
T~CTTAGTACAAACTCAAA~TTAAAGTGAAACC~GCAAAAAGC~TCAGTACACCAG~TTA
TGATTCACTGGAA~CGGAACTGGACTAT~~~~~~~ACATGGATAAC~TGTGGTAATTCTA
GAGCTAATACATGCAACT~CAGT~CCCGACCA~GTCAAATGGGAAGGACGC~TTTTATTA
GA~~~TCAAGACCAAT~CGCGGGG~~GCTCGTC~~~~~~TCCAGCG~TT~~TCCTTGGTG
~ACTCTAAATAACACT~~TCAGAT~CGCAT~GGTCCC~~GTACTGGCG~ACATACCTTTC
AAA~~TGCCTGA~CTTATCA~ACTGAC~GATGGTAGACCC~CGT~GTCTACCATGGCTCT
TACGGGTGACGGGGAATCA~GGGTTCGATTCCGGAGAGGGAGCCTGAGAAACAGCTACCA
CATCCAAGGAAGGCAGCAGGCACGCAAATTACCCAATCCCGGCACGGGG~AGGTAGTGAC
AATAAATAACGATACGGG~ACTC~AATAGAGGCCCCGTAATC~GGAATGAGTACA~~CTT
TAAATCCTTTAACAAGGATCC~ATTGG~AGGGCAAGT~CTGGTGCCAGCAGC~CGCGGTA
ATTCCAGCT~CCAATA~GCGTATATTAAA~GTTGTTGCGGTTAAAAAGCTCGTAGTTGGT
ACT~GCGTGCCACGCTGTCGGTTCGCC~GCCTGCCGGTG~TAACTGGCATGC~CGTGGCA
TGTCCTG~TCGGTGGTGG~AC~~~~GGGC~TCTCTTG~~~~~~~~~~~~AAGCCTCCCTG
~AGGCTTGA~~~~~~~~~GTTG~AGGC~~~~~CGT~~CCGCCGACTACAT~CCTACCGCG
G~TGCTCTTTACCGA~GTGTCGAGGCA~GGCCGACA~CGTTTACTTT~GAACAAATTAGA
GTGCTCAAA~GCA~GGCTCAAATCTCT~GCCT~GAATAGTG~~GTGCATGGAATAATGGA
ACAGGACCTTGATTCTATTCT~GTTGG~~TCTTAAGAACACAA~GGTAATGATCAATG~T
GGACAG~GCGGGGGCAT~TCGTATTGCG~ACGTTAGA~~~~~~~~~~~~~~~~~~GGTGA
AATTCTTGGATC~GTCGCAAGACGCACTAGAGCGAAAGCATTTGCCAAGTATGTCTTAAT
T~~~~~~~~~~~~~~~~~~~~~~~~~~~~~~~~~~~~~GAT~CAAGAACGAAAGTTAG~~
~~~~AGGTT~~~~~CGAAG~~~~~~~~~~GCGATCAGATACCGCCCTAGTTCTAACCATA
AACGATGCCAG~CCAGCGA~TCCGCCGATGTTCCTCCGA~TGACTCG~GCGGGGA~GCTT
TACCCCGGGAAACCA~AA~GCTTTTGGGTTCCGGGGGAAGTATGGTTGCAAA~GCTGAAA
CTTAAAGGAATTGACGGAAGGGCACCACC~AGGAGTGGA~GCCTGCGGTTC~AATTTGAC
TCAACACGGGAAACCTCACCAGGCCAGGACATTGGAAGGATTGACAGATTGATAGCTCTT
TCTTGATTCAGTGGGTAGTGGTGCATGGCCGTTCTTAGTTGGTGGAACGATTTGTCTGGT
TAATTCCGATAACGAACGAGACCCT~AGCCTATTAAATAGACGTT~~CCTGGTATC~~GT
AT~~~~~GCTACCGGCG~ACATTCAT~TCTTCTTAAAGGGACAGGCGGCTTACAGCCGCA
CGAGATTGGGCAATAACAGGTCTGTAATGCCCTTAGATGTCCTGGGCC~GCACGCGCGCT
ACACTGAA~GGAATCAGC~GTGTT~CTT~CCTAGG~CCGGGAGGCCCGGGTAA~CCCGCT
GAACCTCCTTCGTGCT~AGGAATTGGGGCTTGCAATTGTTCCCCAT~GAAC~GAGGAATT
CCCAGTAAGCGCGAGTCATAA~GCT~CGCGTTGATTACGTCCCTGCCCTTTGTACACACC
GCCCGTC~GCTACTACCG~ATTGAATGATTTAGTGAGG~T~CTTCGGACTGGCGGT~~AA
TCTTT~CTCGG~TGCACA~~CTGGGTTCGA~TGAACGCTGGAAAGATGACC~AAACTTGA
TCATTT~AGAGGAAGTAAAAGTCGTAACAAGGTTATC~~~~~~~~~~~~~~~~~~~~~~~
~~~~~~~~~~~~~~~~~~~~~~~~~~~~~~~~~~~~~~~~~~~~~~~~~~~~~~~~~~~~
~~~~~~~~~~~~~~~~~~~~~~~~~~~~~~~~~~~~~~~~~~~~~~~~~~~~~~~~~~~~
~~~~~~~~~~~~~~~~~~~~~~~~~~~~~~~~~~~~~~~~~~~~~~~~~~~~~~~~~~~~
~~~~~~~~~~~~~~~~~~~~~~~~~~~~~~~~~~~~~~~~~~~~~~~~~~~~~~~~~~~~
~~~~~~~~~~~~~~~~~~~~~~~~~~~~~~~~~~~~~~~~~~~~~~~~~~~~~~~~~~~~
~~~~~~~~~~~~~~~~~~~~~~~~~~~~~~~~~~~~~~~~~~~~~~~~~~~~~~~~~~~~
~~~~~~~~~~~~~~~~~~~~~~~~~~~~~~~~~~~~~~~~~~~~
>gi|209483492|gb|FJ226443.1|_Xylastodoris_luteolus_18S_ribosomal_RNA_gene_partial_sequence
~~~~~~~~~~~~~~~~~~~~~~~~~~~~~~~~~~~~~~~~~~~GCTTTAAGCCATGCAAG
T~CTCAGTACAAAACTTAA~TTAAAGTGAAACC~GCAAAAAGC~TCAGTAAACCAG~TCA
TGATTCACTGGAA~CGCATATGAACTAT~~~~~~~ACGTGGATAAC~TGTGGTAATTCTA
GAGCTAATACATGCAACG~CAGT~CCCGACCG~GTAAAATGGGAAGGACGC~TTTTATTA
GA~~~TCAAGACCGAT~CGCTGGG~~~CTAGTT~~~~~~CTCGGCG~TT~~TACTTGATG
~AATCTAAATAACACA~~TTAGAT~CGCAT~AGTCTC~~GTACTGGCG~ACATACCTTTC
AAAAATAACTGA~CTTATCA~ACTTAC~GATGGTAGACCC~TGT~GTCTACCATGGCTCT
TACGGGTGACGGGGAATCA~GGGTTCGATTCCGGAGAGGGAGCCTGAGAAACAGCTACCA
CATCCAAGGAAGGCAGCAGGCACGCAAATTACCCAATCCCGGCACGGGG~AGGTAGTGAC
AATAAATAACGATACGGG~ACTC~AATAGAGGCCCCGTAATC~GGAATGAGTACA~~CTT
TAAATCCTTTAACGAGGATCC~ATTGG~AGGGCAAGT~CTGGTGCCAGCAGC~CGCGGTA
ATTCCAGCT~CCAATA~GCGTATATTAAA~GTTGTTGCGGTTAAAAAGCTCGTAGTTGGT
ACT~GCGTGCCACGCTGTCGGTTCGCC~GCCTGCCGGTG~TAACTGGCATGC~CGTGGCA
TGTCCTG~TCGGTGGTGA~AC~~~~GGTC~TCTCTC~~~~~~~~~~~~~AATCCTCCTCG
~AGGCT~GA~~~~~~~~~GTAGTAGGT~~~~~CGT~~TCACCGACTACAT~CCTACCGCG
G~TGCTCTTTACCGA~GTGTCGAGGCA~GGCCGACA~CGTTTACTTT~GAACAAATTAGA
GTGCTCAAA~GCA~GGCTAAAATCTCT~GCCT~GAATACTG~~GTGCATGGAATAATGGA
ACAGGACCTTGATTCTATTTT~GTTGG~~TCTTAAGAACACAA~GGTAATGATCAATG~T
GGACAG~GCGGGGGCAT~TCGTATTGCG~ACGTTAGA~~~~~~~~~~~~~~~~~~GGTGA
AATTCTTGGATC~GTCGCAAGACGCACTAGAGCGAAAGCATTTGCCAAGTATGTCTTAAT
T~~~~~~~~~~~~~~~~~~~~~~~~~~~~~~~~~~~~~GAT~CAAGAACGAAAGTTAG~~
~~~~AGGCT~~~~~CGAAG~~~~~~~~~~GCGATCAGATACCGCCCTAGTTCTAACCATA
AACGATGCCAG~CCAGCGA~TCCGCCGATGTTCCTCCGA~TGACTCG~GCGGGGA~GCTT
TACCCCGGGAAACCA~AA~GCTTTTGGGTTCCGGGGGAAGTATGGTTGCAAA~GCTGAAA
CTTAAAGGAATTGACGGAAGGGCACCACA~AGAAGTGGA~GCCTGCGGCTT~AATTTGAC
TCAACACGGGAAACCTCACCAGGCCAGGACATTGGAAGGATTGACAGATTGATAGCTCTT
TCTTGATTCAATGGGTAGTGGTGCATGGCCGTTCTTAGTTGGTGGATCGATTTGTCTGGT
TAATTCCGATAACGAACGAGACTCT~AGCCAATTAACTAGACGAT~~CCTGGTATC~~AA
C~~~~~~GCTACCGGCG~ATATTCAT~TCTTCTTAAAGGGACAGGCGGCTTACAGCCGCA
CGAGATTGAGCAATAACAGGTCTGTAATGCCCTTAGATGTCCTGGGCC~GCACGCGCGCT
ACACTGAA~GGAATCAGC~GTGTT~TTT~CCTAGG~CCGGGAGGCCCGGGTAA~CCCGCT
GAACCTCCTTCGTGCT~AGGGATTGGGGCTTGCAATTGTTCCCCAT~GAAC~GAGGAATT
TCTAGTAAGCGCGAGTCATAA~GCT~CGCGTTGATTACGTCCCTGCCCTTTGTACACACC
GCCCGTC~GCTACTACTG~ATTGAATGATTTAGTGAGG~T~CTTCGGACTGGCGGT~~AA
TCTTTTTCGGG~CTTACT~~CCGAACTCGA~TGAACGCTGGAAAGATGACC~AAACTT~~
~~~~~~~~~~~~~~~~~~~~~~~~~~~~~~~~~~~~~~~~~~~~~~~~~~~~~~~~~~~~
~~~~~~~~~~~~~~~~~~~~~~~~~~~~~~~~~~~~~~~~~~~~~~~~~~~~~~~~~~~~
~~~~~~~~~~~~~~~~~~~~~~~~~~~~~~~~~~~~~~~~~~~~~~~~~~~~~~~~~~~~
~~~~~~~~~~~~~~~~~~~~~~~~~~~~~~~~~~~~~~~~~~~~~~~~~~~~~~~~~~~~
~~~~~~~~~~~~~~~~~~~~~~~~~~~~~~~~~~~~~~~~~~~~~~~~~~~~~~~~~~~~
~~~~~~~~~~~~~~~~~~~~~~~~~~~~~~~~~~~~~~~~~~~~~~~~~~~~~~~~~~~~
~~~~~~~~~~~~~~~~~~~~~~~~~~~~~~~~~~~~~~~~~~~~~~~~~~~~~~~~~~~~
~~~~~~~~~~~~~~~~~~~~~~~~~~~~~~~~~~~~~~~~~~~~
>gi|209483491|gb|FJ226442.1|_Vanniopsis_howense_18S_ribosomal_RNA_gene_partial_sequence
~~~~~~~~~~~~~~~~~~~~~~~~~~~~~~~~~~~~~~~~~~~~~~~~~~~CCATGCAAG
T~CTCAGTACAAA~CTGTA~TTAAAGTGAAACC~GCAAAAGGC~TCAGTAAACCAG~TCA
TGATTCACTGGAA~ATGTGAAGACTGT~~~~~~~~TTTTGGATAAC~TGTGGTAATTCTA
GAGCTAATACATGCAATC~AAGT~CCCGACCAGTCTTACTGGGAAGGACGC~TTTTATTA
GG~~~TCAAGACCAAT~CGCCCGG~~~CTCGT~~~~~~~TCGGGCG~TT~~TCCTTGGTG
~ACTCTAAGTAACATA~~TCAGAT~CGCAT~GGTCTCA~GCACCGGCG~ACTTATCTTTC
AAA~~TGCCTGA~CTTATCA~ACTGTC~GATGGTAGACTC~TAT~GTCTACCATGGTTGT
AACGGGTAACGGGGAATCA~GGGTTCGATTCCGGAGAGGGAGCCTGAGAAACAGCTACCA
CATCCAAGGAAGGCAGCAGGCACGCAAATTACCCACTCCCGGCACGGGG~AGGTAGTGAC
AAAAAATAACGATACGGG~ACTC~TTTTGAGGCCCCGTAATC~GGAATGAGTACA~~CTT
TAAATCCTTTAACAAGGATCC~ATTGG~AGGGCAAGT~CTGGTGCCAGCAGC~CGCGGTA
ATTCCAGCT~CCAATA~GCGTATATTAAA~GTTGTTGCGGTTAAAAAGCTCGTAGTTGGT
TCT~GCGTGCTACGCTGTCGGTTCGCC~GCCTGCCGGTG~TAACTGGCATGC~CGTGGCA
TGTCCTG~TCGGTGGTGT~GC~~~~GGAAGCCTCGTC~~~~~AGGTGACGGCCCGAACTA
~ACATTCGGTGTCCGTCGGCCGGAGGTCCACCCGT~~TCGCCTACTCTAT~CCTACCTAG
G~TGCTCTTTACCGA~GTGTCGAGGTA~GGCCGACA~CGTTTACTTT~GAACAAATTAGA
GTGCTCAAA~GCA~GGCTGAAATCTCT~GCCT~GAATAGTG~~GTGCATGGAATAATAAA
ACAGGACCTTGTTTCTATTTT~GTTGG~TTCTTAAGAACACAA~GGTAATGATCAATA~C
GGACAG~GCGGGGGCAT~TCGTATTGCG~ACGTTAGA~~~~~~~~~~~~~~~~~~GGTGA
AATTCTTGGATC~GTCGCAAGACGCACAAGAGCGAAAGCATTTGCCAAGTATGTCTTGAT
T~~~~~~~~~~~~~~~~~~~~~~~~~~~~~~~~~~~~~GAT~CAAGAACGAAAGTTAG~~
~~~~AGGTT~~~~~CGAAG~~~~~~~~~~GCGATCAGATACCGCCCTAGTTCTAACCATA
AACGATGCCAG~CCAGCGA~TCCGCCGATGTTCCTCCGA~TGACTCG~GCGGGGA~GCTT
TTTCCCGGGAAACCA~AA~GCTTTTGGGTTCCGGGGGAAGTATGGTTGCAAA~GCTGAAA
CTTAAAGGAATTGACGGAAGGGCACCACC~AGGAGTGGA~GCCTGCGGCTT~AATTTGAC
TCAACACGGGAAACCTCACCAGGCCAGGACATTGGAATGATTGTCAGATTGATAGCTCTT
ACTTGATTCAGTGGGTAGTGGTGCATGGCCGTTCTTAGTTGGTGGGCCGACTTGTCTGGT
TAATTCCGATAACGAACGAGACTCT~AGCCTATTAACTAGACGTACTTCCGGTGTC~~CC
C~~~~~~GCCACCGGCG~ACTCTTAT~TCTTCTTAAGGGGACAGGCGGCTTATAGCCGCA
CGAGATTGAGCAATAACAGGTCTGTGATGCCCTTAGATGTCCTGGGCC~GCACGCGCGCT
ACACTGAA~GGAATCAAC~GTGTG~CCT~CCCTGG~CCGAAAGGCCCGGGTAAT~CCGCT
GAACCTCCTGCGTGCT~AGGAATTGGGGCTTGCAATTGTTCCCCAT~GAAC~GAGGAATT
CCCAGTAAGCGCGAGTCATAA~GCT~CGCGTTGATTACGTCCCTGCCCTTTGTACACACC
GCCCGTC~GCTACTACCG~ATTGAATGATTTAGTGAGG~T~CTTCGGACTAGCGGT~~AA
TCTCCTATCGA~CTTG~~~~TCGGTATTGA~TGAACGCCGGAAAGATGACC~AAACTTGA
TCATTT~AGAGGAAGTAAAAGTCGTAACAA~~~~~~~~~~~~~~~~~~~~~~~~~~~~~~
~~~~~~~~~~~~~~~~~~~~~~~~~~~~~~~~~~~~~~~~~~~~~~~~~~~~~~~~~~~~
~~~~~~~~~~~~~~~~~~~~~~~~~~~~~~~~~~~~~~~~~~~~~~~~~~~~~~~~~~~~
~~~~~~~~~~~~~~~~~~~~~~~~~~~~~~~~~~~~~~~~~~~~~~~~~~~~~~~~~~~~
~~~~~~~~~~~~~~~~~~~~~~~~~~~~~~~~~~~~~~~~~~~~~~~~~~~~~~~~~~~~
~~~~~~~~~~~~~~~~~~~~~~~~~~~~~~~~~~~~~~~~~~~~~~~~~~~~~~~~~~~~
~~~~~~~~~~~~~~~~~~~~~~~~~~~~~~~~~~~~~~~~~~~~~~~~~~~~~~~~~~~~
~~~~~~~~~~~~~~~~~~~~~~~~~~~~~~~~~~~~~~~~~~~~
>gi|532979|gb|U06476.1|LHU06476_Lygus_hesperus_18S_ribosomal_RNA_gene_complete_sequence
~~~~~~CTGGTTGATCCTGCCAGTAGTCATATGCTTGTCTCAAAGCTTAAGCCATGCAAG
T~CTCAGTACAAA~CTGTA~TTAAAGTGAAACC~GCAAAAGGC~TCAGTAAACCAG~TCA
TGATTCACTCGAG~TATACATGACTGT~~~~~~~~CTTTGGATAAC~TGTGGTAATCCTA
GAGCTAATACATGCAATC~AAGGCTCCGACCA~GCTGACTGGGAAGGACGC~TTTTATTA
GA~~~TCAAGACCAAT~CGCCCGG~~~CTCGT~~~~~~~CCGCGTG~~~~~~CCTTGGTG
~ACTCTAGGTAACACA~~TCAGAT~CGCAC~GGTCCTC~GCACCGGCG~ACTTATCCTTC
AAA~~TGCCTGA~CTTATCA~ACTGTC~GATGGTAGACTC~CAT~GTCTACCATGGTTGT
AACGGGTAACGGGGAATCA~GGGTTCGATTCCGGAGAGGGAGCCTGAGAAACGGCTACCA
CATCCAAGGAAGGCAGCAGGCACGCAAATTACCCACTCCCGGCACGGGG~AGGTAGTGAC
AAAAAATAACGATACGGG~ACTC~TTATGAGGCCCCGTAATC~GGAATGAGTACA~~CTT
TAAATCCTTTAACAAGGATCC~ATTG~AAGGGCAAGT~CTGGTGCCAGCTGC~CGCGGTA
ATTCCAGCTT~CAATA~GCGTATATTAAA~GTTGTTGCGGTTAAAAAGCTCGTAGTTGGT
TCT~GCGTGCCACGCTGTCGGTTCGCC~GCCTGCCGGTG~TAACTGGCATGC~CGTGGCA
TGTCCTG~TCGGTGGCGT~TC~~~~GGGAGCCTCGTCT~~~~AGGTGACGGCCCTTGCCA
CAAGCTTGGTGTCCGGAGGCCGGGGGTATACTCGT~~TCGCCTACTCTAT~CCTACCTAG
G~TGCTCTTCACCGA~GTGTCGAGGTA~GGCCGACA~CGTTTACTTT~GAACAAATTAGA
GTGCTCAAA~GCA~GGCTGAAATCTCT~GCCT~GAATAGTG~~GTGCATGGAATAATAAA
ACAGGACCTTGGTTCTATTTT~GTTGG~TTCTTAGGAACACAA~GGTAATGATCAATA~C
GGACAG~GCGGGGGCAT~TCGTATTGCG~ACGTTAGA~~~~~~~~~~~~~~~~~~GGTGA
AATTCTTGGATC~GTCGCAAGACGCACAAGAGCGAAAGCATTTGCCAAGTATGTCTTGAT
T~~~~~~~~~~~~~~~~~~~~~~~~~~~~~~~~~~~~~GAT~CAAGAACGAAAGTTAG~~
~~~~AGGTT~~~~~CGAAG~~~~~~~~~~GCGATCAGATACCGCCCTAGTTCTAACCATA
AACGATGCCAG~CCAGCGA~TCCGCCGATGTTCCTCCGA~TGACTCG~GCGGGGA~GCTT
CTTCCCGGGAAACCA~AA~GCTTTTGGGTTCCGGGGGAAGTATGGTTGCAAA~GCTGAAA
CTTAAAGGAATTGACGGAAGGGCACCACC~AGGAGTGGA~GCCTGCGGCTT~AATTTGAC
TCAACACGGGAAACCTCACCAGGCCAGGACATTGGAAGGATTGACAGATTGATAGCTCTT
TCTTGATTCAGTGGGTAGTGGTGCATGGCCGTTCTTAGTTGGTGGATCGATTTGTCTGGT
TAATTCCGATAACGAACGAGACTCT~AGCCTATTAACTAGGCGTTT~ACCGGTGTC~~CC
C~~~~~~GCCACCGGCG~ACAATCAT~TCTTCTTAAGGGGACAGGCGGCTTATAGCCGCA
CGAGATTGAGCAATAACAGGTCTGTGATGCCCTTAGATGTCCTGGGCC~GCACGCGCGCT
ACACTGAA~GGAATCAGC~GTGTG~CCT~CCCTGG~CCGAAAGGCCCGGGTAAT~CCGCT
GAACCTCCTGCGTGCT~AGGAATTGGGGCTTGCAATTGTTCCCCAT~GAAC~GAGGAATT
CCCAGTAAGCGCGAGTCATAA~GCT~CGCGTTGATTACGTCCCTGCCCTTTGTACACACC
GCCCGTC~GCTACTACCG~ATTGAATGATTTAGTGAGG~T~CTTCGGACTGGCGGT~~AA
TCCCT~ACCGA~CTTG~~~~TCGGTATCGA~TGAACGCTGGAAAGATGACC~AAACTTGA
TCATTT~AGAGGAAGTAAAAGTCGTAACAAGGTTTCCGTAGGTGAACCTGCGGAAGGA~~
~~~~~~~~~~~~~~~~~~~~~~~~~~~~~~~~~~~~~~~~~~~~~~~~~~~~~~~~~~~~
~~~~~~~~~~~~~~~~~~~~~~~~~~~~~~~~~~~~~~~~~~~~~~~~~~~~~~~~~~~~
~~~~~~~~~~~~~~~~~~~~~~~~~~~~~~~~~~~~~~~~~~~~~~~~~~~~~~~~~~~~
~~~~~~~~~~~~~~~~~~~~~~~~~~~~~~~~~~~~~~~~~~~~~~~~~~~~~~~~~~~~
~~~~~~~~~~~~~~~~~~~~~~~~~~~~~~~~~~~~~~~~~~~~~~~~~~~~~~~~~~~~
~~~~~~~~~~~~~~~~~~~~~~~~~~~~~~~~~~~~~~~~~~~~~~~~~~~~~~~~~~~~
~~~~~~~~~~~~~~~~~~~~~~~~~~~~~~~~~~~~~~~~~~~~
>gi|193082200|gb|EU683120.1|_Chorotingis_sp._S274_18S_ribosomal_RNA_gene_partial_sequence
~~~~~~~~~~~~~~~~~~~~~~~~~~~~~~~~~~~~~~~~~AAAGCTTAAGCCATGCAAG
T~CTCAGTACAAACTTTTT~ATGAAGTGAAACC~GCAAAAGGC~TCAGTAAACCAG~TTT
TAATTTACTAGAG~T~AAACATGACTG~~~~~~~~ACGTGGATAAC~TGTGGTAATTCTA
GAGCTAATACATGCAACA~CAAT~CCTGACCA~~TTCACTGGGAAGGATGCATTTTATTG
GA~~~CCAAGACCAAT~CGCTTGA~~GCTTT~~CGGGC~TCAGGCG~TT~~GACTTGATG
~ACTCTAGATAACACT~~TCAGAT~CGTAT~GGTCTCC~GAGCTGGCG~ACCTATCTTTC
AAA~~TGCCTGA~CTTATCA~ACTGTC~GATGGTAGACTC~TAT~GTCTACCATGGCTCT
TACGGGTAACGGGGAATCA~GGGTTCGATTCCGGAGAGGGAGCCTGAGAAACGGCTACCA
CATCCAAGGAAGGCAGCAGGCACGCAAATTACCCACTCCCGGCACGGGG~AGGTAGTGAC
AAAAAATAACGATGCGGG~ACTC~TTTTGAGGCCCCGTAATC~GGAATGAGTACA~~CTT
TAAATCCTTTAACGATAATCA~ATTAG~AGGGCAAGT~CTGGTGCCAGCAGC~CGCGGTA
ATTCCAGCT~CTAATA~GCGTATATTAAA~GTTGTTGCGGTTAAAAAGCTCGTAGTTGGT
TCT~GCGTGCCACGCTGTCGGTTCGCC~GCCTGACGGTG~TAACTGGCATGT~CGTGGCA
TGTCCTG~TCGGTGGCGA~ACTAGGGTCACACTCGTTTTCC~CCGCTTGGGCTCGCCTCG
GGCGTGTGGA~~~~~~~~GCGGTGTGGTCACTCGGT~TCGCCGGCTCTAT~CCTGCCGCG
G~TGCTTTTAACCAA~GTGTCGAGGTA~GGCCGACA~CGTTTACTTT~GAACAAATTAGA
GTGCTCAAA~GCA~GGCTTAAATCTCT~GCCT~GAATAGTG~~GTGCATGGAATAATGGA
ACAGGACCTTGGTTCTATTCT~GTTGG~~TCTCCGGAACACAA~GGTAATGATCAATG~T
GGACAG~GCGGGGGCAT~TCGTATTGCG~ACGTTAGA~~~~~~~~~~~~~~~~~~GGTGA
AATTCTTGGATC~GTCGCAAGACGCACTAGAGCGAAAGCATTTGCCAAGTATGTCTTAAT
T~~~~~~~~~~~~~~~~~~~~~~~~~~~~~~~~~~~~~GAT~CAAGAACGAAAGTTAG~~
~~~~AGGTT~~~~~CGAAG~~~~~~~~~~GCGATCAGATACCGCCCTAGTTCTAACCATA
AACGATGCCAG~CCAGCGA~TCCGCCGACGTTCCTCCGA~TGACTCG~GCGGGGA~GCTT
CTTCCCGGGAAACCA~AA~GCTTTTGGGTTCCGGGGGAAGTATGGTTGCAAA~GCTGAAA
CTTAAAGGAATTGACGGAAGGGCACCACC~AGGAGTGGA~GCCTGCGGCTT~AATTTGAC
TCAACACGGGAAACCTCACCAGGTCAGGACATTGGAAGGATTGACAGATTGATAGCTCTT
TCTTGATTCAGTGGTTAGTGGTGCATGGCCGTTCTTAGTTGGTGGATCGATTTGTCTGGT
TAATTCCGATAACGAACGAGACTCT~AGCCTATTAACTAGGCGTT~~TCCGGTATC~~GA
C~~~~~~GCTACCGGCG~ATACTTAT~TCTTCTTAAGGGGACAGGCGGCTTCCAGCCGCA
CGAAATTGAGCAATAACAGGTCTGTGATGCCCTTAGATGTCCTGGGCC~GCACGCGCGCT
ACACTGAA~AGAATCAGC~GTGTG~CCT~CCCTGGTCCGATAGGATCGGGCAA~CCCGCT
GAACCTCTTTCGTGCT~AGGAATTGGGGCTTGCAATTGTTCCCCAT~GAAC~GAGGAATT
CCCAGTAAGCGCGAGTCATAA~GCT~CGCGTTGATTACGTCCCTGCCCTTTGTACACACC
GCCCGTC~GCTACTACCG~ATTGAATGATTTAGTGAGG~T~CTTCGGACCGACGGT~~AA
GCGAT~ACCGC~CTCCAT~~ACGGTATCGA~TGTACGTTGGGAAGATGACC~AAACTTGA
TCATTT~AGAGGAAGTAAAAGTCGTAACAAGGTTTCC~~~~~~~~~~~~~~~~~~~~~~~
~~~~~~~~~~~~~~~~~~~~~~~~~~~~~~~~~~~~~~~~~~~~~~~~~~~~~~~~~~~~
~~~~~~~~~~~~~~~~~~~~~~~~~~~~~~~~~~~~~~~~~~~~~~~~~~~~~~~~~~~~
~~~~~~~~~~~~~~~~~~~~~~~~~~~~~~~~~~~~~~~~~~~~~~~~~~~~~~~~~~~~
~~~~~~~~~~~~~~~~~~~~~~~~~~~~~~~~~~~~~~~~~~~~~~~~~~~~~~~~~~~~
~~~~~~~~~~~~~~~~~~~~~~~~~~~~~~~~~~~~~~~~~~~~~~~~~~~~~~~~~~~~
~~~~~~~~~~~~~~~~~~~~~~~~~~~~~~~~~~~~~~~~~~~~~~~~~~~~~~~~~~~~
~~~~~~~~~~~~~~~~~~~~~~~~~~~~~~~~~~~~~~~~~~~~
>gi|71388308|gb|DQ133582.1|_Corythucha_sp._BYU_ACBL028_18S_ribosomal_RNA_gene_partial_sequence
~~~~~~~~~~~~~~~~~~~~~~~~~~~~~~~~~~~~~~~~~~~~~~~~~~~~~~~~~~~~
~~~~~~~~~~~~~~~~~~~~~~~~~~~~~~~~~~~~~~~ACGC~TCATTAAATCAGCTTT
TGGTTCACTAGAG~CGTAACCATA~A~~~~~~~~~TATTGGATAAC~TGTGGTAATTCTA
GAGCTAATACATGCAAAC~AAGT~CCCGACCA~~GTGA~TGGAAAGGACGC~TTTTATTA
GA~~~TCAAAATCAAT~CGGTCCGGACCCCCGTCCGGT~CCGTTTG~~~~~TCCT~GATG
~ACTCTGAATAACACC~~GCAGAT~CGCAC~GGTCCTC~GAACCGGCG~ACTTATCTTTC
AAA~~TGCCTGA~CTTATCA~ACTGTC~GATGGTAGACTC~TAC~GTCTACCATGGTTGT
AACGGGTAACGGGGAATCA~GGGTTCGATTCCGGAGAGGGAGCCTGAGAAACAGCTACTA
CATCCAAGGAAGGCAGCAGGCACGCAAATTACCCACTCCCGGCACGGGG~AGGTAGTGAC
AAAAAATAACGATACGGG~ACTC~ATCCGAGGCCCCGTAATC~GGAATGAGTACA~~CTT
TAAATCCTTTAACAAGGATCC~AATGG~AGGGCAAGT~CTGGTGCCAGCAGC~CGCGGTA
ATTCCAGCT~CCATTA~GCGTATATTAAA~GTTGTTGCGGTTAAAAAGCTCGTAGTTGGT
TCT~GCGTCCCACGATGCTGGTTCACC~GCCTGACGGTG~CAACTGGCATGC~CGTGGGA
TGTCCTG~TCGGTGGTGG~CC~~~~TTGGCCCACGG~~~~CGC~GTGTAGG~~~~TACTA
TA~~~CCGAAGCACG~~~~TCG~TGTGTCGCCAAGGATCGCCGATCCAAT~CCTGCCTCG
G~TGCTTTTTATCGA~GTGTCGAGGTG~GGCCGACA~CGTTTACTTT~GAACAAATTAGA
GTGCTCAAA~GCA~GGCT~~AATTAT~~GCCT~GGATATTG~~GTGCATGGAATAATGGA
ATAGGACCTCGGTTCTATTTT~GTTGG~~TTTTCGGAATCCGA~GGTAATGATCAATA~T
GGACAG~GCGGGGGCAT~TCGTATTGCG~ACGTTAGA~~~~~~~~~~~~~~~~~~GGTGA
AATTCTTGGATC~GTCGCAAGACGGACTAGAGCGAAAGCATTTGCCAAGTATGTCTTAGT
T~~~~~~~~~~~~~~~~~~~~~~~~~~~~~~~~~~~~~GAT~CAAGAACGAAAGTTAG~~
~~~~AGGTT~~~~~CGAAG~~~~~~~~~~GCGATCAGATACCGCCCTAGTTCTAACCATA
AACGATGCCAG~CCAGCGA~TCCGCCGATGTTCCTCCGA~TGACTCG~GCGGGCA~GCTT
C~~~~CGGGAAACCA~AA~GCTTTTGGGTTCCGGGGGAAGTATGGTTGCAAA~GCTGAAA
CTTAAAGGAATTGACGGAAGGGCACCACC~AGGAGTGGA~GCCTGCGGCTT~AATTTGAC
TCAACACGGGAAACCTCACCAGGCCCAGACATTAGAAGGATTGACAGATTGATAGCTCTT
TCTTGATTTAATGGGTAGTGGTGCATGGCCGTTCTTAGTTGGTGGAACGATTTGTCTGGT
TAATTCCGATAACGAACGAGACTCT~AGCCTACTAAATAGGCGTT~~TCCGGTATC~~TT
GA~~~~~TCTACCGGCG~ATATCATT~TCTTCTTAGAGGGACAGGCGGCTTTTAGCCGCA
CGAGATTGAGCAATAACAGGTCTGTGATGCCCTTAGATGTTCTGGGCC~GCACGCGCGCT
ACACTGAA~GGAATCAGC~GTGTG~TCT~CCCTGG~CCGAAAGTCCCGGGTAA~CCCGCT
GAACCTCCTTCGTGCT~AGGAATTGGGGCTTGCAATTGTTCCCCAT~GAAC~GAGGAATT
CCCAGTAAGCGCGAGTCATAA~GCT~CGCGTTGATTACGTCCCTGCCCTTTGTACACACC
GCCCGTC~GCTACTACCG~ATTGAATGATTTAGTGAGG~T~CTTCGGACTGGTGAT~~GA
GCGGC~CACCG~CTTT~~~~GCGGTGCCGA~TGT~CACCGGGAAGATGACC~AAACTTGA
TCATTT~AGAGGAAGTAAAAGTCGTAACAAGGTTTCCGTAGGTGAACC~~~~~~~~~~~~
~~~~~~~~~~~~~~~~~~~~~~~~~~~~~~~~~~~~~~~~~~~~~~~~~~~~~~~~~~~~
~~~~~~~~~~~~~~~~~~~~~~~~~~~~~~~~~~~~~~~~~~~~~~~~~~~~~~~~~~~~
~~~~~~~~~~~~~~~~~~~~~~~~~~~~~~~~~~~~~~~~~~~~~~~~~~~~~~~~~~~~
~~~~~~~~~~~~~~~~~~~~~~~~~~~~~~~~~~~~~~~~~~~~~~~~~~~~~~~~~~~~
~~~~~~~~~~~~~~~~~~~~~~~~~~~~~~~~~~~~~~~~~~~~~~~~~~~~~~~~~~~~
~~~~~~~~~~~~~~~~~~~~~~~~~~~~~~~~~~~~~~~~~~~~~~~~~~~~~~~~~~~~
~~~~~~~~~~~~~~~~~~~~~~~~~~~~~~~~~~~~~~~~~~~~
>gi|47175075|gb|AY252284.1|_Corythuca_sp._WCW-2003_18S_ribosomal_RNA_gene_partial_sequence
~~~~~~~~~~~~~~~~~~~~~~~~~~~~~~~~~~~~~~~~~~~~~~~~~~~~~~~~~~~~
~~~~~~~~~~~~~~~~~~~~~~~~~~~~~~~~~~~~~~~~~~~~~~~~~~~~~~~~~~~~
~~~~~~~~~~~~~~A~AACCGAGACTG~~~~~~~~ACGTGGATAACATGTGGTAATTCTA
GAGCTAATACATGCAACA~CAAT~CCGGACCA~~TTCACTGGGAAGGATGCATTTTATTG
GA~~~CCAAGACCAAT~CTGCGTTGGGCTCTTACGGGC~TCAGGCG~TT~~GACTTGATG
~ACTCTAGATAACACT~~TCAGAT~CGTAT~GGTCACC~GAGCTGGCG~ACCTATCTTTC
AAA~~TGCCTGA~CTTATCA~ACTGTC~GATGGTAGACTC~TAT~GTCTACCATGGCTCT
TACGGGTAACGGGGAATCA~GGGTTCGATTCCGGAGAGGGAGCCTGAGAAACGGCTACCA
CATCCAAGGAAGGCAGCAGGCACGCAAATTACCCACTCCCGGCACGGGG~AGGTAGTGAC
AAAAAATAACGATGCGGG~ACTC~TTATGAGGCCCCGTAATC~GGAATGAGTACA~~CTT
TAAATCCTTTAACGATAATCA~ATTAG~AGGGCAAGT~CTGGTGCCAGCAGC~CGCGGTA
ATTCCAGCT~CTAATA~GCGTATATTAAA~GTTGTTGCGGTTAAAAAGCTCGTAGTTGGT
TCT~GCGTGCCACGCTGTCGGTTCGCC~GCCTGACGGTG~TAACTGGCATGT~CGTGGCA
TGTCCTG~TCGGTGGCGA~ACTGGGGCCATATTCGTTC~~TC~~~~~CATTCGGGCTTGT
CTCGGGTGTGTGGA~~~~GCGGTGTGGTCACTTGGT~TCGCCGGCT~CTATCCTGCCGCG
G~TGCTTTTAACCAA~GTGTCGAGGTA~GGCCGACA~CGTTTACTTT~GAACAAATTAGA
GTGCTCAAA~GCA~GGCTTAAATCTCT~GCCT~GAATAGTG~~GTGCATGGAATAATGGA
ACAGGACCTTGGTTCTATTCT~GTTGG~~TCTCCGGAACACAA~GGTAATGATCAATG~T
GGACAG~GCGGGGGCAT~TCGTATTGCG~ACGTTAGACTTGGCAAATGCTTTCGCGGTGA
AATTCTTGGATC~GTCGCAAGACGCACTAGAGCGAAAGCATTTGCCAAGTATGTCTTAAT
T~~~~~~~~~~~~~~~~~~~~~~~~~~~~~~~~~~~~~GAT~CAAGAACGAAAGTTAG~~
~~~~AGGTT~~~~~CGAAG~~~~~~~~~~GCGATCAGATACCGCCCTAGTTCTAACCATA
AACGATGCCAG~CCAGCGA~TCCGCCGACGTTCCTCCGA~TGACTCG~GCGGGGA~GCTT
CTTCCCGGGAAACCA~AA~GCTTTTGGGTTCCGGGGGAAGTATGGTTGCAAA~GCTGAAA
CTTAAAGGAATTGACGGAAGGGCACCACC~AGGAGTGGA~GCCTGCGGCTT~AATTTGAC
TCAACACGGGAAACCTCACCAGGTCAGGACATTGGAAGGATTGACAGATTGATAGCTCTT
TCTTGATTCAGTGGTTAGTGGTGCATGGCCGTTCTTAGTTGGTGGATCGATTTGTCTGGT
TAATTCCGATAACGAACGAGACTCT~AGCCTATTAACTAGGCGTT~~TCCGGTATC~~GA
T~~~~~~GCTACCGGCG~ATACTTAT~TCTTCTTAAGGGGACAGGCGGCTTCCAGCCGCA
CGAAATTGAGCAATAACAGGTCTGTGATGCCCTTAGATGTCCTGGGCC~GCACGCGCGCT
ACACTGAA~AGAATCAGC~GTGTG~CCT~CCCTGGTCCGATAGGGCCGGGCAA~CCCGCT
GAACCTCTTTCGTGCT~AGGAATTGGGGCTTGCAATTGTTCCCCAT~GAAC~GAGGAATT
CCCAGTAAGCGCGAGTCATAA~GCT~CGCGTTGATTACGTCCCTGCCCTTTGTACACACC
GCCCGTC~GCTACTACCG~ATTGAATGATTTAGTGAGG~T~CTTCGGACCGACGGT~~AA
GCGAT~GCCGC~CTCCAT~~ACGGTATCGA~TGTACGTTGGGAAGATGACC~AAACTTGA
TCATTTAGA~GGAAGTAAAAGTCGTAACAAGGTTTCC~~~~~~~~~~~~~~~~~~~~~~~
~~~~~~~~~~~~~~~~~~~~~~~~~~~~~~~~~~~~~~~~~~~~~~~~~~~~~~~~~~~~
~~~~~~~~~~~~~~~~~~~~~~~~~~~~~~~~~~~~~~~~~~~~~~~~~~~~~~~~~~~~
~~~~~~~~~~~~~~~~~~~~~~~~~~~~~~~~~~~~~~~~~~~~~~~~~~~~~~~~~~~~
~~~~~~~~~~~~~~~~~~~~~~~~~~~~~~~~~~~~~~~~~~~~~~~~~~~~~~~~~~~~
~~~~~~~~~~~~~~~~~~~~~~~~~~~~~~~~~~~~~~~~~~~~~~~~~~~~~~~~~~~~
~~~~~~~~~~~~~~~~~~~~~~~~~~~~~~~~~~~~~~~~~~~~~~~~~~~~~~~~~~~~
~~~~~~~~~~~~~~~~~~~~~~~~~~~~~~~~~~~~~~~~~~~~
>gi|152206379|gb|EF487300.1|_Nabis_ferus_18S_ribosomal_RNA_gene_partial_sequence
~~~~~~~~~~~~~~~~~~~~~~~~~~~~~~~~~~~~~GATTACTAGCTTAGCCATG~CAG
T~CTCAGTACAGA~CTGTA~TTAAAGTGAAACC~GCAAAAGGC~TCAGTAAACCAG~TTT
TGATTCACTTGAG~T~AAAC~TTGACTGT~~~~~~CTTTGGATAAC~TGTGGTAATTCTA
GAGCTAATACATGCAACA~AAGC~CCTGACTT~~TCA~~CGGGAAGGGCGC~TTTTATTA
GA~~~TCAAAACCATT~CGCCCGG~~~CTTGT~~~~~~~TCGGGCG~TA~~TGCTTGATG
~AACCTAGATAACACA~~TCAGAT~CGTAT~GGTCCCA~GAACCGACG~ACTTATCTTTC
AAA~~TGCCTGA~CTTATCA~ACTGTC~GATGGTAGACTC~TGT~GTCTACCATGGCTCC
TACGGGTAACGGGGAATCA~GGGTTCGATTCCGGAGAGGGAGCCTGAGAAACGGCTACCA
CATCCAAGGAAGGCAGCAGGCACGCAAATTACCCACTCCCGGCACGGGG~AGGTAGTGAC
AAAAAATAACGATACGGG~ACTC~TTTTGAGGCCTCGTAATC~GGAATGAGTACA~~CTT
TAAATCCTTTAACAAGGATCC~ATTGG~AGGGCAAGT~CTGGTGCCAGCAGC~CGCGGTA
ATTCCAGCT~CCAATA~GCGTATATTAAA~GTTGTTGCGGTTAAAAAGCTCGTAGTTGGT
TCT~GCGTGCCACGCTGTCGGTACACC~GTTTGTCGGTG~CAACTGGCATGT~CGTGGCA
TGTCCTG~TCGGTGGTGA~CC~~~~~GGGGTCCCGG~~~~~~~~~~GTACTGAAGTTTTC
TGATGTGCCC~~~~~~~~GATCGGATTT~~~CCGG~~TTGCCGACTA~TATCCTACCGCG
G~TGCTCTTAATTGA~GTGTCGAGGCA~GGCCGACA~CGTTCACTTT~GAACAAATTAGA
GTGCTTAAA~GCA~GGCCAAAATCTCC~GCCT~GAATAGTG~~GTGCATGGAATGATAGA
ACAGGACCTTGGTTCTATTTT~ATTGG~~TTTTCGGAACACAA~GGTAATGATCAATG~T
GGACAG~GCGGGGGCAT~TCGTATTGCG~ACGTTAGA~~~~~~~~~~~~~~~~~~GGTGA
AATTCTTGGATC~GTCGCAAGACGCACTAGAGCGAAAGCATTTGCCAAGTATGTCTTAAT
T~~~~~~~~~~~~~~~~~~~~~~~~~~~~~~~~~~~~~GAT~C~AGGACGAAAGTTAG~~
~~~~AGGTT~~~~~CGAAG~~~~~~~~~~GCGATCAGATACCGCCCTAGTTCTAACCATA
AACGATGCCAG~CCAGCGA~TCCGCCGATGTTCCTCCGA~TGACTCG~GCGGGGA~GCTT
T~CCCCGGGAAACCA~AA~GCTTTTGGGTTCCGGGGGAAGTATGGTTGCAAA~GCTGAAA
CTTAAAGGAATTGACGGAAGGGCACCACC~AGGAGTGGA~GCCTGCGGCTT~AATTTGAC
TCAACACGGGAAACCTCACCAGGTCAGGACATTGGAAGGATTGACAGATTGATAGCTCTT
TCTTGATTCAGTGGGTAGTGGTGCATGGCCGTTCTTAGTTGGTGGATCGATTTGTCTGGT
TAATTCCGATAACGAACGAGACTCT~AGCCTATTAACTAGGCGTT~~TCTGGTATC~~GT
A~~~~~~GCTACCAGCG~AAACATAT~TCTTCTTAAGGGGACAGGCGGCTTATAGCCGCA
CGAGATTGAGCAATAACAGGTCTGTGATGCCCTTAGATGTCCTGGGCC~GCACGCGCGCT
ACACTGAA~GGAATCAGC~GTGTGCTTTCCCTTGG~CCGAAAGGTCCGGGTAA~CCCGCT
GAACCTCCTTCGTGCT~AGGAATTGGGGCTTGCAATTGTTCCCCAT~GAAC~GAGGAATT
CCCAGTAAGCGCGAGTCATAA~GCT~CGCGTTGATTACGTCCCTGCCCTTTGTACACACC
GCCCGTC~GCTACTACCG~ATTGAATGATTTAGTGAGG~T~CTTCGGACTGGCGGT~~AA
GCCTT~GTCGA~CTCG~~~~TCGGCTTTGC~TGAACGCTGGAAAGATGACCCAACTTTGA
TCATTTAGA~GGAAGTAAAAGTCGTAACAAGGTTTCCGTAGGTGACCTGGCAGAAATATC
AAAAT~~~~~~~~~~~~~~~~~~~~~~~~~~~~~~~~~~~~~~~~~~~~~~~~~~~~~~~
~~~~~~~~~~~~~~~~~~~~~~~~~~~~~~~~~~~~~~~~~~~~~~~~~~~~~~~~~~~~
~~~~~~~~~~~~~~~~~~~~~~~~~~~~~~~~~~~~~~~~~~~~~~~~~~~~~~~~~~~~
~~~~~~~~~~~~~~~~~~~~~~~~~~~~~~~~~~~~~~~~~~~~~~~~~~~~~~~~~~~~
~~~~~~~~~~~~~~~~~~~~~~~~~~~~~~~~~~~~~~~~~~~~~~~~~~~~~~~~~~~~
~~~~~~~~~~~~~~~~~~~~~~~~~~~~~~~~~~~~~~~~~~~~~~~~~~~~~~~~~~~~
~~~~~~~~~~~~~~~~~~~~~~~~~~~~~~~~~~~~~~~~~~~~
>gi|152206394|gb|EF487315.1|_Nabis_punctatus_mimoferus_18S_ribosomal_RNA_gene_partial_sequence
~~~~~~~~~~~~~~~~~~~~~~~~~~~CTTTTTTGCGGTTTGGGCAACTTAGCCTG~CAG
T~CTCAGTACAAA~CTGTA~TTAAAGTGAAACC~GCAAAAGGC~TCAGTAAACCAG~TTT
TGATTCACTTGAG~T~AAAC~TTGACTGT~~~~~~CTTTGGATAAC~TGTGGTAATTCTA
GAGCTAATACATGCAACA~AAGC~CCTGACTT~~TCA~~CGGAAAGGGCGC~TTTTATTA
GA~~~TCAAAACCATT~CGCCCGG~~~CTTGT~~~~~~~TCGGGCG~TA~~TGCTTGATG
~AACCTAGATAACACA~~TCAGAT~CGTAT~GGTCCCA~GAACCGACG~ACTTATCTTTC
AAA~~TGCCTGA~CTTATCA~ACTGTC~GATGGTAGACTC~TGT~GTCTACCATGGCTCC
TACGGGTAACGGGGAATCA~GGGTTCGATTCCGGAGAGGGAGCCTGAGAAACGGCTACCA
CATCCAAGGAAGGCAGCAGGCACGCAAATTACCCACTCCCGGAACGGGG~AGGTAGTGAC
AAAAAATAACGATACGGG~ACTC~TTTTGAGGCCTCGTAATC~GGAATGAGTACA~~CTT
TAAATCCTTTAACAAGGATCC~ATTGG~AGGGCAAGT~CTGGTGCCAGCAGC~CGCGGTA
ATTCCAGCT~CCAATA~GCGTATATTAAA~GTTGTTGCGGTTAAAAAGCTCGTAGTTGGT
TTT~GCGTGCCACGCTGTCGGTACACC~GTTTGTCGGTG~CAACTGGCATGT~CGTGGCA
TGTCCTG~TCGGTGGTGA~CC~~~~~GGGGTCCCGG~~~~~~~~~~GTACTGAAGTTTTC
TGATGTGCTC~~~~~~~~GATCGGATTT~~~CCGG~~TTGCCGACTA~TATCCTACCGCG
G~TGCTCTTAATTGA~GTGTCGAGGCA~GGCCGACA~CGTTCACTTT~GAACAAATTAGA
GTGCTTAAA~GCA~GGCCAAAATCTCC~GCCT~GAATAGTG~~GTGCATGGAATGATAGA
ACAGGACCTTGGTTCTATTTT~ATTGG~~TTTTCGGAACACAA~GGTAATGATCAATG~T
GGACAG~GCGGGGGCAT~TCGTATTGCG~ACGTTAGA~~~~~~~~~~~~~~~~~~GGTGA
AATTCTTGGATC~GTCGCAAGACGCACTAGAGCGAAAGCATTTGCCAAGTATGTTTTAAT
~~~~~~~~~~~~~~~~~~~~~~~~~~~~~~~~~~~~~~GAT~CAAGAACGAAAGTTAG~~
~~~~AGGTT~~~~~CGAAG~~~~~~~~~~GCGATCAGATACCGCCCTAGTTCTAACCATA
AACGATGCCAG~CCAGCGA~TCCGCCGATGTTCCTCCGA~TGACTCG~GCGGGGA~GCTT
T~CCCCGGGAAACCA~AA~GCTTTTGGGTTCCGGGGGAAGTATGGTTGCAAA~GCTGAAA
CTTAAAGGAATTGACGGAAGGGCACCACC~AGGAGTGGA~GCCTGCGGCTT~AATTTGAC
TCAACACGGGAAACCTCACCAGGTCAGGACATTGGAAGGATTGACAGATTGATAGCTCTT
TCTTGATTCAGTGGGTAGTGGTGCATGGCCGTTCTTAGTTGGTGGATCGATTTGTCTGGT
TAATTCCGATAACGAACGAGACTCT~AGCCTATTAACTAGGCGTT~~TCTGGTATC~~GT
A~~~~~~GCTACCAGCG~AAACATAT~TCTTCTTAAGGGGACAGGCGGCTTATAGCCGCA
CGAGATTGAGCAATAACAGGTCTGTGATGCCCTTAGATGTCCTGGGCC~GCACGCGCGCT
ACACTGAA~GGAATCAGC~GTGTGCTTTCCCTTGG~CCGAAAGGTCCGGGTAA~CCCGCT
GAACCTCCTTCGTGCT~AGGAATTGGGGCTTGCAATTGTTCCCCAT~GAAC~GAGGAATT
CCCAGTAAGCGCGAGTCATAA~GCT~CGCGTTGATTACGTCCCTGCCCTTTGTACACACC
GCCCGTC~GCTACTACCG~ATTGAATGATTTAGTGAGG~T~CTTCGGACTGGCGGT~~AA
GCCTT~GTCGA~CTCG~~~~TCGGCTTTGC~TGAACGCTGGAAAGATGACCAAACTT~GA
TCATTTAGA~GGAAGTAAAAGTCGTAACAAGGTTTCCGTAGGTGAACCTGCAGAAAGATC
A~~~~~~~~~~~~~~~~~~~~~~~~~~~~~~~~~~~~~~~~~~~~~~~~~~~~~~~~~~~
~~~~~~~~~~~~~~~~~~~~~~~~~~~~~~~~~~~~~~~~~~~~~~~~~~~~~~~~~~~~
~~~~~~~~~~~~~~~~~~~~~~~~~~~~~~~~~~~~~~~~~~~~~~~~~~~~~~~~~~~~
~~~~~~~~~~~~~~~~~~~~~~~~~~~~~~~~~~~~~~~~~~~~~~~~~~~~~~~~~~~~
~~~~~~~~~~~~~~~~~~~~~~~~~~~~~~~~~~~~~~~~~~~~~~~~~~~~~~~~~~~~
~~~~~~~~~~~~~~~~~~~~~~~~~~~~~~~~~~~~~~~~~~~~~~~~~~~~~~~~~~~~
~~~~~~~~~~~~~~~~~~~~~~~~~~~~~~~~~~~~~~~~~~~~
>gi|298578857|gb|GQ258424.1|_Nabis_flavomarginatus_18S_ribosomal_RNA_gene_partial_sequence
~~~~~~~~~~~~~~~~~~~~~~~~~~~~~~~~~~~~~~~~~~~~~~~~~~~~~~~~~~~~
T~CTCAGTACAAA~CTGTA~TTAAAGTGAAACC~GCAAAAGGC~TCAGTAAACCAG~TTT
TGATTCACTTGAG~T~AAAC~TTGACTGT~~~~~~CTTTGGAAAAC~TGTGGTAATTCTA
GAGCTAATACATGCAACA~AAGC~CCTGACTT~~TCA~~TGGAAAGGGCGC~TTTTATTA
GA~~~TCAAAACCATT~CGCCCGG~~~CTTGC~~~~~~~CCGGGCG~TA~~TGCTTGATG
~AACCTAGATAACACA~~TCAGAT~CGTAT~GGTCCCA~GAACCGACG~ACTTATCTTTC
AAA~~TGCCTGA~CTTATCA~ACTGTC~GATGGTAGACTC~TGT~GTCTACCATGGCTCC
TACGGGTAACGGGGAATCA~GGGTTCGATTCCGGAGAGGGAGCCTGAGAAACGGCTACCA
CATCCAAGGAAGGCAGCAGGCACGCAAATTACCCACTCCCGGCACGGGG~AGGTAGTGAC
AAAAAATAACGATACGGG~ACTC~TTTTGAGGCCTCGTAATC~GGAATGAGTACA~~CTT
TAAATCCTTTAACAAGGATCC~ATTGG~AGGGCAAGT~CTGGTGCCAGCAGC~CGCGGTA
ATTCCAGCT~CCAATA~GCGTATATTAAA~GTTGTTGCGGTTAAAAAGCTCGTAGTTGGT
TCT~GCGTGCCACGCTGTCGGTACACC~GTTTGTCGGTG~CAACTGGCATGT~CGTGGCA
TGTCCTG~TCGGTGGTGA~CC~~~~~GGGGTTCCGG~~~~~~~~~~GTACTGAAGTTTTC
TGATGGACCC~~~~~~~~GAT~GGATTT~~~CCGG~~TTGCCGACTA~TATCCTACCGCG
G~TGCTCTTAGTTGA~GTGTCGAGGTA~GGCCGACA~CGTTCACTTT~GAACAAATTAGA
GTGCTTAAA~GCA~GGCCAAAATCTCC~GCCT~GAATAGTG~~GTGCATGGAATGATAGA
ACAGGACCTTGGTTCTATTTT~ATTGG~~TTTTCGGAACACAA~GGTAATGATCAATG~T
GGACAG~GCGGGGGCAT~TCGTATTGCG~ACGTTAGA~~~~~~~~~~~~~~~~~~GGTGA
AATTCTTGGTTC~GTCGCAAGACGCACTAGAGCGAAAGCATTTGCCAAGTATGTCTTAAT
~GATCAAGAACGAAGTAAGT~~~~~~~~~~~~~~~~~CGAGAC~AGAACGAAAGTTAG~~
~~~~AGGTT~~~~~CGAAG~~~~~~~~~~GCGATCAGATACCGCCCTAGTTCTAACCATA
AACGATGCCAG~CCAGCGA~TCCGCCGATGTTCCTCCGA~TGACTCG~GCGGGGA~GCTT
T~CCCCGGGAAACCA~AA~GCTTTTGGGTTCCGGGGGAAGTATGGTTGCAAA~GCTGAAA
CTTAAAGGAATTGACGGAAGGGCACCACC~AGGAGTGGA~GCCTGCGGCTT~AATTTGAC
TCAACACGGGAAACCTCACCAGGTCAGGACATTGGAAGGATTGACAGATTGATAGCTCTT
TCTTGATTCAGTGGGTAGTGGTGCATGGCCGTTCTTAGTTGGTGGATCGATTTGTCTGGT
TAATTCCGATAACGAACGAGACTCT~AGCCTATTAACTAGGCGTT~~TCTGGTATC~~GT
A~~~~~~GCTACCAGCG~ATACATAT~TCTTCTTAAGGGGACAGGCGGCTTTTAGCCGCA
CGAGATTGAGCAATAACAGGTCTGTGATGCCCTTAGATGTCCTGGGCC~GCACGCGCGCT
ACACTGAA~GGAATCAGC~GTGTGCGTTCCCTTGG~CCGAAAGGTCCGGGTAA~CCCGCT
GAACCTCCTTCGTGCT~AGGAATTGGGGCTTGCAATTGTTCCCCAT~GAAC~GAGGAATT
CCCAGTAAGCGCGAGTCATAA~GCT~CGCGTTGATTACGTCCCTGCCCTTTGTACACACC
GCCCGTC~GCTACTACCG~ATTGAATGATTTAGTGAGG~T~CTTCGGACTGGCGGT~~AA
CCCTT~GTCGA~CTTG~~~~TCGGCTTTGC~TGAACGCGGGAAAGATGACCAAACTT~GA
TCATT~~~~~~~~~~~~~~~~~~~~~~~~~~~~~~~~~~~~~~~~~~~~~~~~~~~~~~~
~~~~~~~~~~~~~~~~~~~~~~~~~~~~~~~~~~~~~~~~~~~~~~~~~~~~~~~~~~~~
~~~~~~~~~~~~~~~~~~~~~~~~~~~~~~~~~~~~~~~~~~~~~~~~~~~~~~~~~~~~
~~~~~~~~~~~~~~~~~~~~~~~~~~~~~~~~~~~~~~~~~~~~~~~~~~~~~~~~~~~~
~~~~~~~~~~~~~~~~~~~~~~~~~~~~~~~~~~~~~~~~~~~~~~~~~~~~~~~~~~~~
~~~~~~~~~~~~~~~~~~~~~~~~~~~~~~~~~~~~~~~~~~~~~~~~~~~~~~~~~~~~
~~~~~~~~~~~~~~~~~~~~~~~~~~~~~~~~~~~~~~~~~~~~~~~~~~~~~~~~~~~~
~~~~~~~~~~~~~~~~~~~~~~~~~~~~~~~~~~~~~~~~~~~~
>gi|298578858|gb|GQ258425.1|_Himacerus_apterus_18S_ribosomal_RNA_gene_partial_sequence
~~~~~~~~~~~~~~~~~~~~~~~~~~~~~~~~~~~~~~~~~~~~~~~~~~~~~~~~~~~~
T~CTCAGTACATA~CTGTA~TTAAAGTGAAACC~GCAAAAGGC~TCAGTAAACCAG~TTT
TGATTCACTTGAG~T~AAAC~TTGACTGT~~~~~~CTTTGGATAAC~TGTGGTAATTCTA
GAGCTAATACATGCAACA~AAGC~CCTGACCT~~CCCA~AGGAAAGGGCGC~TTTTATTA
GA~~~TCAAAACCATT~CGCCCGG~~~CTCGC~~~~~~~CCGGGCG~TC~~TGCTTGATG
~AACCTAGATAATACA~~TCAGAT~CGTAT~GGTCACC~GAACCGACG~ACTTATCTTTC
AAA~~TGCCTGA~CTTATCA~ACTGTC~GATGGTAGACTC~TGT~GTCTACCATGGCTTC
TACGGGTAACGGGGAATCA~GGGTTCGATTCCGGAGAGGGAGCCTGAGAAACGGCTACCA
CATCCAAGGAAGGCAGCAGGCACGCAAATTACCCACTCCCGGCACGGGG~AGGTAGTGAC
AAAAAATAACGATACGGG~ACTC~TTATGAGGCCTCGTAATC~GGAATGAGAACA~~CTT
TAAATCCTTTAACAAGGATCC~ATTGG~AGGGCAAGT~CTGGTGCCAGCAGC~CGCGGTA
ATTCCAGCT~CCAATA~GCGTATATTAAA~GTTGTTGCGGTTAAAAAGCTCGTAGTTGGT
TCT~GCGTGCCACGCTGTCGGTACACC~GTTTGTCGGTG~CAACTGGCATGC~CGTGGCA
TGTCCTG~TCGGTGGTGA~CC~~~~~AGGTTCCCGGT~~~~~~~~~GTATCGAAGTTTTC
TGAGGTACCC~~~~~~~~G~~CGGATTC~~~CCGG~~TTGCCGACTA~TATCCTACCGCG
G~TGCTCTTAATTGA~GTGTCGAGGTA~GGCCGACA~CGTTTACTTT~GAACAAATTAGA
GTGCTTAAA~GCA~GGCCAAAATCTCT~GCCT~GAATAGTG~~GTGCATGGAATGATAGA
ACAGGACCTTGGTTCTATTTT~ATTGG~~TTTTCGGAACACGA~GGTAATGATCAATG~T
GGACAG~GCGGGGGCAT~TCGTATTGCG~ACGTTAGA~~~~~~~~~~~~~~~~~~GGTGA
AATTCTTGGTTC~TTCGCAAGACGCACTAGAGCGAAAGCATTTGCCAAGTATGTCTTAAT
T~~~~~~~~~~~~~~~~~~~~~~~~~~~~~~~~~~~~~GAT~CAAGAACG~AAGT~~~~~
~~~~~~~~~~~~~~~~AAA~~~~~~~~~~CTCATGACCTACCGCCCTAGTTCTAACCATA
AACGATGCCAG~CCAGCGA~TCCGCCGATGTTCCTCCGA~TGACTCG~GCGGGGA~GCTT
T~CCCCGGGAAACCA~AA~GCTTTTGGGTTCCGGGGGAAGTATGGTTGCAAA~GCTGAAA
CTTAAAGGAATTGACKGAAGGGCACCACA~AGGAGTGGA~GCCTGCGGTTT~AATTTGAC
TCAACACGGGAAACCTCACCAGGTCAGGACATTGGAAGGATTGACAGATTGATAGCTCTT
TCTTGATTCAGTGGGTAGTGGTGCATGGCCGTTCTTAGTTGGTGGATCGATTTGTCTGGT
TAATTCCGATAACGAACGAGACTCT~AGCCTATTAACTAGGCGTT~~TCTGGTATC~~GT
A~~~~~~GCTACCAGCG~AAACATAT~TCTTCTTAAGGGGACAGGCGGCTTAAAGCCGCA
CGAGATTGAGCAATAACAGGTCTGTGATGCCCTTAGATGTCCTGGGCC~GCACGCGCGCT
ACACTGAA~GGAATCAGC~GTGTGAGTTCCCTTGG~CCGAGAGGTCCGGGTAA~CCCGCT
GAACCTCCTTCGTGCT~AGGAATTGGGGCTTGCAATTGTTCCCCAT~GAAC~GAGGAATT
CCCAGTAAGCGCGAGTCATAA~GCT~CGCGTTGAATACGTCCCTGCCCTTTGTACACACC
GCCCGTC~GCTACTACCG~ATTGAATGATTTAGCGAGG~T~CTTCGGACTGGCGGT~~AA
GCTTT~TCCGA~CTTG~~~~TCGGTTTAGC~TGAACGCTGGAAAGATGACCAAACTT~GA
TCATTTAGA~GGAAGTAATAGTCGTAACAAGGTTTCCGTAGTGATG~~~~~~~~~~~~~~
~~~~~~~~~~~~~~~~~~~~~~~~~~~~~~~~~~~~~~~~~~~~~~~~~~~~~~~~~~~~
~~~~~~~~~~~~~~~~~~~~~~~~~~~~~~~~~~~~~~~~~~~~~~~~~~~~~~~~~~~~
~~~~~~~~~~~~~~~~~~~~~~~~~~~~~~~~~~~~~~~~~~~~~~~~~~~~~~~~~~~~
~~~~~~~~~~~~~~~~~~~~~~~~~~~~~~~~~~~~~~~~~~~~~~~~~~~~~~~~~~~~
~~~~~~~~~~~~~~~~~~~~~~~~~~~~~~~~~~~~~~~~~~~~~~~~~~~~~~~~~~~~
~~~~~~~~~~~~~~~~~~~~~~~~~~~~~~~~~~~~~~~~~~~~~~~~~~~~~~~~~~~~
~~~~~~~~~~~~~~~~~~~~~~~~~~~~~~~~~~~~~~~~~~~~
>gi|298578859|gb|GQ258426.1|_Nabis_stenoferus_18S_ribosomal_RNA_gene_partial_sequence
~~~~~~~~~~~~~~~~~~~~~~~~~~~~~~~~~~~~~~~~~~~~~~~~~~~~~~~~~~~~
T~CTCAGTACAGA~CTGTA~TTAAAGTGAAACC~GCAAAAGGC~TCAGTAAACCAG~TTT
TGATTCACTTGAG~T~AAAC~TTGACTGT~~~~~~CTTTGGATAAC~TGTGGTAATTCTA
GAGCTAATACATGCAACA~AAGC~CCTGACTT~~TCA~~CGGGAAGGGCGC~TTTTATTA
GA~~~TCAAAACCATT~CGCCCGG~~~CTTGT~~~~~~~TCGGGCG~TA~~TGCTTGATG
~AACCTAGATAACACA~~TCAGAT~CGTAT~GGTCCCA~GAACCGACG~ACTTATCTTTC
AAA~~TGCCTGA~CTTATCA~ACTGTC~GATGGTAGACTC~TGT~GTCTACCATGGCTCC
TACGGGTAACGGGGAATCA~GGGTTCGATTCCGGAGAGGGAGCCTGAGAAACGGCTACCA
CATCCAAGGAAGGCAGCAGGCACGCAAATTACCCACTCCCGGCACGGGG~AGGTAGTGAC
AAAAAATAACGATACGGG~ACTC~TTTTGAGGCCTCGTAATC~GGAATGAGTACA~~CTT
TAAATCCTTTAACAAGGATCC~ATTGG~AGGGCAAGT~CTGGTGCCAGCAGC~CGCGGTA
ATTCCAGCT~CCAATA~GCGTATATTAAA~GTTGTTGCGGTTAAAAAGCTCGTAGTTGGT
TCT~GCGTGCCACGCTGTCGGTACACC~GTTTGTCGGTG~CAACTGGCATGT~CGTGGCA
TGTCCTG~TCGGTGGTGA~CC~~~~~GGGGTCCCGG~~~~~~~~~~GTACTGAAGTTTTC
TGATGTGCCC~~~~~~~~GATCGGATTT~~~CCGG~~TTGCCGACTA~TATCCTACCGCG
G~TGCTCTTAATTGA~GTGTCGAGGCA~GGCCGACA~CGTTCACTTT~GAACAAATTAGA
GTGCTTAAA~GCA~GGCCAAAATCTCC~GCCT~GAATAGTG~~GTGCATGGAATGATAGA
ACAGGACCTTGGTTCTATTTT~ATTGG~~TTTTCGGAACACAA~GGTAATGATCAATG~T
GGACAG~GCGGGGGCAT~TCGTATTGCG~ACGTTAGA~~~~~~~~~~~~~~~~~~GGTGA
AATTCTTGGATC~GTCGCAAGACGCACTAGAGCGAAAGCATTTGCCAAGTATGTCTTAAT
T~~~~~~~~~~~~~~~~~~~~~~~~~~~~~~~~~~~~~GAT~C~AGGACGAAAGTTAG~~
~~~~AGGTT~~~~~CGAAG~~~~~~~~~~GCGATCAGATACCGCCCTAGTTCTAACCATA
AACGATGCCAG~CCAGCGA~TCCGCCGATGTTCCTCCGA~TGACTCG~GCGGGGA~GCTT
T~CCCCGGGAAACCA~AA~GCTTTTGGGTTCCGGGGGAAGTATGGTTGCAAA~GCTGAAA
CTTAAAGGAATTGACGGAAGGGCACCACC~AGGAGTGGA~GCCTGCGGCTT~AATTTGAC
TCAACACGGGAAACCTCACCAGGTCAGGACATTGGAAGGATTGACAGATTGATAGCTCTT
TCTTGATTCAGTGGGTAGTGGTGCATGGCCGTTCTTAGTTGGTGGATCGATTTGTCTGGT
TAATTCCGATAACGAACGAGACTCT~AGCCTATTAACTAGGCGTT~~TCTGGTATC~~GT
A~~~~~~GCTACCAGCG~AAACATAT~TCTTCTTAAGGGGACAGGCGGCTTATAGCCGCA
CGAGATTGAGCAATAACAGGTCTGTGATGCCCTTAGATGTCCTGGGCC~GCACGCGCGCT
ACACTGAA~GGAATCAGC~GTGTGCTTTCCCTTGG~CCGAAAGGTCCGGGTAA~CCCGCT
GAACCTCCTTCGTGCT~AGGAATTGGGGCTTGCAATTGTTCCCCAT~GAAC~GAGGAATT
CCCAGTAAGCGCGAGTCATAA~GCT~CGCGTTGATTACGTCCCTGCCCTTTGTACACACC
GCCCGTC~GCTACTACCG~ATTGAATGATTTAGTGAGG~T~CTTCGGACTGGCGGT~~AA
GCCTT~GTCGA~CTCG~~~~TCGGCTTTGC~TGAACGCTGGAAAGATGACCCAACTTTGA
TCATTTAGA~GGAAGTAAAAGTCGT~~~~~~~~~~~~~~~~~~~~~~~~~~~~~~~~~~~
~~~~~~~~~~~~~~~~~~~~~~~~~~~~~~~~~~~~~~~~~~~~~~~~~~~~~~~~~~~~
~~~~~~~~~~~~~~~~~~~~~~~~~~~~~~~~~~~~~~~~~~~~~~~~~~~~~~~~~~~~
~~~~~~~~~~~~~~~~~~~~~~~~~~~~~~~~~~~~~~~~~~~~~~~~~~~~~~~~~~~~
~~~~~~~~~~~~~~~~~~~~~~~~~~~~~~~~~~~~~~~~~~~~~~~~~~~~~~~~~~~~
~~~~~~~~~~~~~~~~~~~~~~~~~~~~~~~~~~~~~~~~~~~~~~~~~~~~~~~~~~~~
~~~~~~~~~~~~~~~~~~~~~~~~~~~~~~~~~~~~~~~~~~~~~~~~~~~~~~~~~~~~
~~~~~~~~~~~~~~~~~~~~~~~~~~~~~~~~~~~~~~~~~~~~
>gi|152206377|gb|EF487298.1|_Lyctocoris_beneficus_18S_ribosomal_RNA_gene_partial_sequence
~~~~~~~~~~~~~~~~~~~~~~~~~~~~~~~~~~~~~~~~~~~~~~~~~~~~~~~~~~~~
~~~~~~~~~~~~~~~~~~~~~~~~~~~~~~~~~~~~~~~~~~~~~~~~~~~~~~~~~~~~
~~~~~~~~~~~~~~~~~~~~~~~~~~~~~~~~~~~~~~~~~~~~~~~~~~~~~~~~~~~~
~~~~~~~~~~~~~~~~~~~~~~~~~~~~~~~~~~~~~~~TGGAAAGGGCGC~TTTTATTA
GA~~~TCAAGACCATT~CGCCCGG~~~CCCGC~~~~~~~CCGGGCG~TT~~TAGTTGATG
~AACCTAGATAACACA~~TCAGAT~CGCAT~GGTCTCC~GTACCGGCG~ACTTATCTTTC
AAA~~TGCCTGA~CTTATCA~ACTGAC~GATGGTAGACTC~TGT~GTCTACCATGGCTCT
TACGGGTAACGGGGAATCA~GGGTTCGATTCCGGAGAGGGAGCCTGAGAAACGGCTACCA
CATCCAAGGAAGGCAGCAGGCACGCAAATTACCCACTCCCGGCACGGGG~AGGTAGTGAC
AAAAAATAACGATACGGG~ACTCGATAAGAGGCCCCGTAATC~GGAATGAGTACA~~CTT
TAAATCCTTTAACAAGGATCC~ATTGG~AGGGCAAGT~CTGGTGCCAGCAGC~CGCGGTA
ATTCCAGCT~CCAATA~GCGTATATTAAAA~TTGTTGCGGTTAAAAAGCTCGTAGTTGGT
TCT~GCGTCCCACGCTGTCGGTACACC~GTTTGCCGGTG~ACACTGGCATGC~CGTGGAA
TGTCCTG~TCGGTGGCGG~CC~~~~~GAAATCCTAGT~~~~~~~~~GTGCCGGGCT~~TG
CTCGGTCGTA~~~~~~~~CTACGGGTCT~~~TCGG~~TCGCCAACT~CTATCCTGCCGCG
G~TGCTCTTTATTGA~GTGTCGAGGTAAGGCCGACA~CGTTTACTTT~GAACTAATTAGA
GTGCTTAAAGGCA~GGC~AAAATATCT~GCCA~GAATAGGG~~GTGCATGGAATAATGGA
ACAGGCCCTTGGTTCTATTTTTGTTGG~~TTTTCGGACCACCCTGGCATTGATCAATGGT
GGAC~G~GCCGCGGCATCTCGTACTGCG~GCATTAGA~~~~~~~~~~~~~~~~~~~GTGA
ATTTCTTGGATC~GTCGCAAGAAATACT~GAACGAAGGCTTTTGCAATGTATGTCTTAC~
~~AT~~~~~~~~~~~~~~~~~~~~~~~~~~~~~~~~TCGAT~CAAGAACGTAAGTTAG~~
~~~~AGGTT~~~~~CGAAG~~~~~~~~~~GCGATCAGATACCGCCCTAGTTCTAACCATA
AACGATGCCAG~CCAGCGA~TCCGCCGATGTTCCTCCGA~TGACTCG~ACGGGGA~GCTT
T~CCCCGGGAAACCA~AA~GCTTTTGGGTTCCGGGGGAAGTATGGTTGCAAA~GCTGAAA
CTTAAAGGAATTGACGGAAGGGCACCACC~AGGAGTGGA~GCCTGCGGCTT~AATTTGAC
TCAACACGGGAAACCTCACCAGGTCAGGACATTGGAATGATTGACAGATTGATAGCTCTT
TCTCGATTCAGTGGGTAGTGGTGCATGGCCGTTCTTAGTTGGTGGATCGATTTGTCTGGT
TAATTCCGATAACGAACGAGACTCT~GGCCTATTAACTAGACGTT~~ACTGGTATC~~GT
A~~~~~~GCTACCAGCG~ACCATATC~TCTTCTTAAGGGGACAGGCGGCTTTTAGCCGCA
CGAGATTGAGCAATAACAGGTCTGTGATGCCCTTAGATGTCCTGGGCC~GCACGCGCGCT
ACACTGAA~GGAATCAGC~GTGTGAATTCCCTTGG~CCGAAAGGTCCGGGTAA~CCCGCT
GAACCTCCTTCGTGCT~AGGAATTGGGGCTTGCAATTGTTCCCCAT~GAAC~GAGGAATT
CCCAGTAAGCGCGAGTCATAA~GCT~CGCGTTGATTACGTCCCTGCCCTTTGTACACACC
GCCCGTC~GCTACTACCG~ATTGAATGATTTAGTGAGG~T~CTTCGGACTGGCGGT~~AA
GCCTA~ACCGA~~C~~~~~~TTCGGTTTGA~CGAACGCTGGAAAGATGACC~AAACTTGA
TCATTTAGA~GGAAGTAAA~GTCGTACAGGTTTCGTAGGTGTGCATGAGGGAAAACAATA
TATAAGACCCCTCCTCTGAGACCCTGTGTGGAACACATTTTTTTTCTCTCCAAGAAAGGA
AAACAGGTGGGGGACTCTTTCGTCGGCGGCGGTCAAAAACAGAAAAATCGGTTGAAGGGC
GCT~~~~~~~~~~~~~~~~~~~~~~~~~~~~~~~~~~~~~~~~~~~~~~~~~~~~~~~~~
~~~~~~~~~~~~~~~~~~~~~~~~~~~~~~~~~~~~~~~~~~~~~~~~~~~~~~~~~~~~
~~~~~~~~~~~~~~~~~~~~~~~~~~~~~~~~~~~~~~~~~~~~~~~~~~~~~~~~~~~~
~~~~~~~~~~~~~~~~~~~~~~~~~~~~~~~~~~~~~~~~~~~~~~~~~~~~~~~~~~~~
~~~~~~~~~~~~~~~~~~~~~~~~~~~~~~~~~~~~~~~~~~~~
>gi|47175110|gb|AY252319.1|_Anthocoris_sp._WCW-2003_18S_ribosomal_RNA_gene_partial_sequence
~~~~~~~~~~~~~~~~~~~~~~~~~~~~~~~~~TTGTCTCAAAGATTAAGCCATGC~AAG
T~CTCAGTACAGA~CTGTA~TTAAAGTGAAACC~GCAAAAGGC~TCAGTAAACCAG~TTT
TAATTTACTAGAG~T~AAAC~TTGACTGT~~~~~~GCTTGGATAAC~TGTGGTAATTCTA
GAGCTAATACATGCAAAC~AAACCCCCTGCCA~~TTTA~TGGTAGGGGCTGCTTTTATTG
GT~~~CCAAGACCATT~CGCCCGG~~~TCC~T~~~~~~~CCGGGCG~TC~~TCCTTGATG
~AATCCAAATAACACA~~TCAGAT~CGCAT~GGTCTTC~GTACCGGCG~ACTTATCTTTC
AAA~~TGCCTGA~CTTATCA~ACTGAC~GATGGTAGACTC~TGT~GTCTACCATGGCTCC
TACGGGTAACGGGGAATCA~GGGTTCGATTCCGGAGAGGGAGCCTGAGAAACGGCTACCA
CATCCAAGGAAGGCAGCAGGCACGCAAATTACCCACTCCCGGCACGGGG~AGGTAGTGAC
AAAAAATAACGATACGGG~ACTCGATATGAGGCCCCGTAATC~GGAATGAGTACA~~CTT
TAAACCCTTATTCAAATATCA~ATTGG~AGGGAAAGTTCTGGTGCCAGCAGC~CGCGGTA
ATTCCAGCT~CCAATA~GCGTATATTAAA~GTTGTTGCGGTTAAAAAGCTCGTAGTTGGT
TCT~GCGTCCCACGCTGTCGGTACACC~TTTTGTTGGTG~ACACTGGCATGC~CGTGGTA
TGTCCTG~TCGGTGGCGG~CCTTTGGTGGTCCCTAGC~~~~~~~~~GCTTC~GGGT~CAA
AC~CGTCGT~~~~~~~~~GCGAAGGTCT~ACCTGG~~TCGCCGGCTACTATCCTACCGCG
G~TGCTCTTCACTGA~GCGTCGAGGTA~GGCCGACA~CGTTTACTTT~GAACAAATTTGA
GTGCTTAAA~GCA~GGCAAAAATCTCT~GCCT~GAATAGTG~~GTGCATGGAATAATGGA
ACAGGCCCTTGGTTCTATTTT~GTTGG~~TCTTCGGAACACAA~GGAAATGATCAATG~T
GGACAG~GCGGGGGCAT~TCGTATTGCG~GCGTTAGACTTGGCAAATGCTTTCGCGGTGA
AATTCTTGGATC~GTCGCAAGACGCACTAGAGCGAAAGCATTTGCCAAGTATGTCTTAAT
T~~~~~~~~~~~~~~~~~~~~~~~~~~~~~~~~~~~~~GAT~CAAGAACGAAAGTTAG~~
~~~~AGGTT~~~~~CGAAG~~~~~~~~~~GCGATCAGATACCGCCCTAGTTCTAACCATA
AACGATGCCAG~CCAGCGA~TCCGCCGATGTTCCTCCGA~TGACTCG~GCGGGGA~GCTT
T~CTTCGGGAAACCA~AA~GCTTTTGGGTTCCGGGGGAAGTATGGTTGCAAA~GCTGAAA
CTTAAAGGAATTGACGGAAGGGCACCACA~AGGAGTGGA~GCCTGCGGCTT~AATTTGAC
TCAACACGGGAAACCTCACCAGGTCAAGACATTGGAATGATTGACAGATTGATAGCTCTT
TCTTGATTCAGTGGGTAGTGGTGCATGGCCGTTCTTAGTTGGTGGATCGATTTGTCTGGT
TAATTCCGATAACGAACGAGACTCT~AGCCAATTAACTAGACGTT~~TCCGGTATC~~GA
A~~~~~~GCTACCGGCG~ATATATTA~TCTTCTTAGGGGGACAGGCGGCTCTTAGCCGCA
CGAGATTGAGCAATAACAGGTCTGTGATGCCCTTAGATGTCCTGGGCC~GCACGCGCGCT
ACACTGAA~GGAATCAGC~CTGTTCGTTCCCTTGG~CCGAAAGGCCCGGGTAA~CCCGCT
GAACCTCCTTCGTGCT~AGGAATTGGGGCTTGCAATTGTTCCCCAT~GAAC~GAGGAATT
CCTAGTAAGCGCGAGTCATAA~GCT~CGCGTTGATTACGTCCCTGCCCTTTGTACACACC
GCCCGTC~GCTACTACCG~ATTGAATGATTTAGTGAGG~T~CTTCGGACCGGCGGT~~AA
GCCCA~ACCGG~TTTCGG~~CCGGTTTTGT~CGAACGCTGGAAAGATGACC~AAACTTGA
TCATTTAGA~GGAAGTAAAAGTCGTAACAAGGTT~TCC~~~~~~~~~~~~~~~~~~~~~~
~~~~~~~~~~~~~~~~~~~~~~~~~~~~~~~~~~~~~~~~~~~~~~~~~~~~~~~~~~~~
~~~~~~~~~~~~~~~~~~~~~~~~~~~~~~~~~~~~~~~~~~~~~~~~~~~~~~~~~~~~
~~~~~~~~~~~~~~~~~~~~~~~~~~~~~~~~~~~~~~~~~~~~~~~~~~~~~~~~~~~~
~~~~~~~~~~~~~~~~~~~~~~~~~~~~~~~~~~~~~~~~~~~~~~~~~~~~~~~~~~~~
~~~~~~~~~~~~~~~~~~~~~~~~~~~~~~~~~~~~~~~~~~~~~~~~~~~~~~~~~~~~
~~~~~~~~~~~~~~~~~~~~~~~~~~~~~~~~~~~~~~~~~~~~~~~~~~~~~~~~~~~~
~~~~~~~~~~~~~~~~~~~~~~~~~~~~~~~~~~~~~~~~~~~~
>gi|152206374|gb|EF487295.1|_Tetraphleps_aterrimus_18S_ribosomal_RNA_gene_partial_sequence
~~~~~~~~~~~~~~~~~~~~~~~~~~~~~CTTCTGGCGGCCCAGATTA~GCCATGC~AAG
T~CTCAGTACAGA~CTGTA~TTAAAGTGAAACC~GCAAAAGGC~TCAGTAAACCAG~TTT
TAATTTACTAGAG~T~AAAC~TTGACTGT~~~~~~GCTTGGATAAC~TGTGGTAATTCTA
GAGCTAATACATGCAAAC~AAACCCCCTGCCA~~TTTA~TGGTAGGGGCGC~TTTTATTG
GT~~~CCAAGACCATT~CGCCCGG~~~TCC~T~~~~~~~CCGGGCG~TC~~TCCTTGATG
~AATCCAAATAACACA~~TCAGAT~CGCAT~GGTCTTC~GTACCGGCG~ACTTATCTTTC
AAA~~TGCCTGA~CTTATCA~ACTGAC~GATGGTAGACTC~TGT~GTCTACCATGGCTCC
TACGGGTAACGGGGAATCA~GGGTTCGATTCCGGAGAGGGAGCCTGAGAAACGGCTACCA
CATCCAAGGAAGGCAGCAGGCACGCAAATTACCCACTCCCGGCACGGGG~AGGTAGTGAC
AAAAAATAACGATACGGG~ACTCGATATGAGGCCCCGTAATC~GGAATGAGTACA~~CTT
TAAACCCTTATTCAAATATCA~ATTGG~AGGGAAAGTTCTGGTGCCAGCAGC~CGCGGTA
ATTCCAGCT~CCAATA~GCGTATATTAAA~GTTGTTGCGGTTAAAAAGCTCGTAGTTGGT
TCT~GCGTCCCACGCTGTCGGTACACC~TTTTGTTGGTG~ACACTGGCATGC~CGTGGTA
TGTCCTG~TCGGTGGCGG~CCTTTGGTGGTCCCTAGC~~~~~~~~~GCTTC~GGAT~CAA
AC~CGTCGT~~~~~~~~~GCGAAGGTCT~ACCTGG~~TCGCCGGCTACTATCCTACCGCG
G~TGCTCTTCATTGA~GTGTCGAGGTA~GGCCGACA~CGTTTACTTT~GAACAAATTTGA
GTGCTTAAA~GCA~GGCAAAAATCTCT~GCCT~GAATAGTG~~GTGCATGGAATAATGGA
ACAGGCCCTTGGTTCTATTTT~GTTGG~~TCTTCGGAACACAA~GGAAATGATCAATG~T
GGACAG~GCGGGGGCAT~TCGTATTGCG~GCGTTAGA~~~~~~~~~~~~~~~~~~GGTGA
AATTCTTGGATC~GTCGCAAGACGCACTAGAGCGAAAGCATTTGCCAAGTATGTCTTAAT
~~~~~~~~~~~~~~~~~~~~~~~~~~~~~~~~~~~~~~GAT~CAAGAACGAAAGTTAG~~
~~~~AGGTT~~~~~CGAAG~~~~~~~~~~GCGATCAGATACCGCCCTAGTTCTAACCATA
AACGATGCCAG~CCAGCGA~TCCGCCGATGTTCCTCCGA~TGACTCG~GCGGGGA~GCTT
T~CTTCGGGAAACCA~AA~GCTTTTGGGTTCCGGGGGAAGTATGGTTGCAAA~GCTGAAA
CTTAAAGGAATTGACGGAAGGGCACCACA~AGGAGTGGA~GCCTGCGGCTT~AATTTGAC
TCAACACGGGAAACCTCACCAGGTCAAGACATTGGAATGATTGACAGATTGATAGCTCTT
TCTTGATTCAGTGGGTAGTGGTGCATGGCCGTTCTTAGTTGGTGGATCGATTTGTCTGGT
TAATTCCGATAACGAACGAGACTCT~AGCCAATTAACTAGACGTT~~TCCGGTATC~~GA
A~~~~~~GCTACCGGCG~ATATATTA~TCTTCTTAGGGGGACAGGCGGCTCTTAGCCGCA
CGAGATTGAGCAATAACAGGTCTGTGATGCCCTTAGATGTCCTGGGCC~GCACGCGCGCT
ACACTGAA~GGAATCAGC~CTGTTCGTTCCCTTGG~CCGAAAGGCCCGGGTAA~CCCGCT
GAACCTCCTTCGTGCT~AGGAATTGGGGCTTGCAATTGTTCCCCAT~GAAC~GAGGAATT
CCTAGTAAGCGCGAGTCATAA~GCT~CGCGTTGATTACGTCCCTGCCCTTTGTACACACC
GCCCGTC~GCTACTACCG~ATTGAATGATTTAGTGAGG~T~CTTCGGACCGGCGGT~~AA
GCCCA~ACCGG~TTTCGG~~CCGGTTTTGT~CGAACGCTGGAAAGATGACC~AAACTTGA
TCATTTAGA~GGAAGTAAAAGTCGTAACAAGGTT~TCCGTAGGCTCCCAAAAAAAAAAAC
ACAAAAATAGGGGAAACCCTGTGTTCACAATTTTAACTCTCTCAAAGGAAAAAAGTTTGG
GTCCTTTTCCGCGGTGACAAACCGGGCGAAAACGGGTGGGGCTTACCGCCGGTCCGAAGA
CTCATTAATCATTTCATCGGTAGTAGCGACGGGCGTGTGTACAAAGGGGCGGGGAACTAA
ATCAGCGCTTAGACTGCCTACTAGGATCTCGTTTATGGGAACATTGCAGCATTCTACAGA
AGAGTTACGGTACGGCTTCGCAGGACAAGCGATCTTCAGTTAGCTGGCAGAACTAGGCTC
GACTTATTGTCATCCGCCTAACGGTCTAAAAAATTGCGTGCTATCGGAGCTGTTATGTTA
GGCTGTTTTGCATCAAGACTAAGGGCTGCACCGAA~~~~~~~~~
>gi|152206375|gb|EF487296.1|_Orius_agilis_18S_ribosomal_RNA_gene_partial_sequence
TTTCTGGTTGATCCTGGCCAGTAGTCCATATGCTTGTCTCAAAGCTTAAGCCATGC~AAG
T~GTCAGTACAGA~CTGAA~ATAAAGTGAAACC~GCAAAAGGC~TCAGTAAACCCAGTCA
TGATTCACTGGAG~T~AAACCTTGACTGTG~~~~~TCTTGGATAAC~TGTGGTAATTCTA
GAGCTAATACATGCAACCTAAGTCTCCGAACC~GGTAA~CGGCGGGGACGC~TTTTATTA
GG~~ATCAAGACCATT~CGC~~~~~~~TTC~~~~~~~~~~~~GGCG~TT~~CACTTGATG
~ACTCAGAATAACACC~~TCAGAT~CGCGTCGGTCTCC~GTACCGGCG~ACTTATCTTTC
AAA~~TGCCTGA~CTTATCA~ACTGAC~GATGGTAGACTC~CGC~GTCTACCATGGTCGT
TACGGGTAACGGGGAATCA~GGGTTCGATTCCGGAGAGGGAGCCTGAGAAACGGCTACCA
CATCCAAGGAAGGCAGCAGGCACGCAAATTACCCACTCCCGGCACGGGG~AGGTAGTGAC
AAAAAATAACGATACGGG~ACTCTTTTAGAGGCCCCGTAATC~GGAATGAATACA~~CTT
TAAAACCTTGTTTAAAGGTCA~ATCGG~AGGGAAAGT~CTGGTGCCAGCAGC~CGCGGTA
ACTCCAGCT~CCGATA~GCGTATATTAAAA~TTGTTGCGGTTAAAAAGCTCGTAGTTGGT
TCT~GCGTACCACGCTGTCGGTACACC~GCCTGTCGGTG~ACACTGGCATGC~CGTGGTA
TGTCCTG~TCGGTGGCGG~CCGTCTAAGCCACGCGGAC~~CAAGCGGCGTCCGGGTAATG
CCGAGCCGC~~~~~~~CCGCGAGGCCCAAGCGCGG~~TCGCCGACTCCTATCCTACCGCG
G~TGCTCTTAACTGA~GTGTCGAGGTA~GGCCGACA~CGTTTACTTT~GAACAAATTAGA
GTGCTTAAA~GCA~GGCTCAAATTTCC~GCCT~GAATAGTG~~GTGCATGGAATAATGGA
ACAGGCCCTTGGTCCTATTCT~GTTGG~~TCTCCGGGACACAA~GGTAATGATCAATA~T
GGACAGTGCGGGGGCAT~TCGTATTGCG~GCGTTAGA~~~~~~~~~~~~~~~~~~GGTGA
AATTCTTGGATC~GTCGCAAGACGCACTAGAGCGAAAGCATTTGCCAAGTATGTCTTAAT
~~~~~~~~~~~~~~~~~~~~~~~~~~~~~~~~~~~~~~GAT~CAAGAACGAAAGTTAG~~
~~~~AGGTT~~~~~CGAAG~~~~~~~~~~GCGATCAGATACCGCCCTAGTTCTAACCATA
AACGATGCCAG~CCAGCGA~TCCGCCGATGTTCCTCCGA~TGACTCG~GCGGGGA~GCTT
C~CCCCGGGAAACCA~AA~GCGTTTGGGTTCCGGGGGAAGTATGGTTGCAAA~GCTGAAA
CTTAAAGGAATTGACGGAAGGGCACCACC~AGGAGTGGA~GCCTGCGGCTT~AATTTGAC
TCAACACGGGAAACCTCACCAGGTCAGGACATTGGAATGATTGACAGATTGATAGCTCTT
TCTTGATTCAGTGGGTAGTGGTGCATGGCCGTTCTTAGTTGGTGGACCGATTTGTCTGGT
TAATTCCGATAACGAACGAGACTCT~AGCCTATTAACTAGACGTT~~TCCGGTATC~~GT
T~~~~~~GCTACCGGCG~AAAAGTTC~TCTTCTTAGGGGGACAGGCGGCTTTTAGCCGCA
CGAGATTGAGCAATAACAGGTCTGTAATGCCCTTAGATGTCCTGGGCC~GCACGCGCGCT
ACACTGAA~GGAATCAGC~GTGTGTCTTCCCTTGG~CCGAAAGGTCCGGGTAA~CCCGCT
GAACCTCCTTCGTGCT~AGGAATTGGGGCTTGCAATTGTTCCCCAT~GAAC~GAGGAATT
CCCAGTAAGCGCGAGTCATAA~GCT~GGCGTTGATTACGTCCCTGCCCTTTGTACACACC
GCCCGTC~GCTGCTACCG~ATTGAATGGTTTAGTGAGG~T~CTTCGGACCGGCGGT~~AA
GCGGG~ACCGT~CTTCGTG~TCGGTCTTGC~CGAACGCTGGGAAGATGACC~AAACTTGA
GCATTTAGA~GGAAGCAAAAGTCGTAACAAGGTTTCCGTAGGTGAACCTGCCAGAGAGAC
AA~~~~~~~~~~~~~~~~~~~~~~~~~~~~~~~~~~~~~~~~~~~~~~~~~~~~~~~~~~
~~~~~~~~~~~~~~~~~~~~~~~~~~~~~~~~~~~~~~~~~~~~~~~~~~~~~~~~~~~~
~~~~~~~~~~~~~~~~~~~~~~~~~~~~~~~~~~~~~~~~~~~~~~~~~~~~~~~~~~~~
~~~~~~~~~~~~~~~~~~~~~~~~~~~~~~~~~~~~~~~~~~~~~~~~~~~~~~~~~~~~
~~~~~~~~~~~~~~~~~~~~~~~~~~~~~~~~~~~~~~~~~~~~~~~~~~~~~~~~~~~~
~~~~~~~~~~~~~~~~~~~~~~~~~~~~~~~~~~~~~~~~~~~~~~~~~~~~~~~~~~~~
~~~~~~~~~~~~~~~~~~~~~~~~~~~~~~~~~~~~~~~~~~~~
>gi|152206376|gb|EF487297.1|_Anthocoris_confusus_18S_ribosomal_RNA_gene_partial_sequence
~~~~~~~~~~~~~~~~~~~~~~~~~~~~~~~~~GGTCCTTTCCAGATTAGCCATGC~A~G
T~CTCAGTACAGA~CTGTA~TTAAAGTAAAACC~GCAAAAGGC~TCAGTAAACCAG~TTT
TAATTTACTAGAG~T~AAAC~TTGACTGT~~~~~~GCTTGGATAAC~TGTGGTAATTCTA
GAGCTAATACATGCAAAC~AAACCCCCGGCCA~~TTTA~TGGTAGGGGCGC~TTTTATTG
GT~~~CCAAGACCATT~CGCCCGG~~~TTC~G~~~~~~~CCGGGCG~TC~~TCCTTGATG
~AATCCAAATAACAAA~~TCAGAT~CGCAT~GGTCTCC~GTACCGGCG~ACTTATCTTTC
AAA~~TGCCTGA~CTTATCA~ACTGAC~GATGGTAGACTC~TGT~GTCTACCATGGCTCC
TACGGGTAACGGGGAATCA~GGGTTCGATTCCGGAGAGGGAGCCTGAGAAACGGCTACCA
CATCCAAGGAAGGCAGCAGGCACGCAAATTACCCACTCCCGGCACGGGG~AGGTAGTGAC
AAAAAATAACGATACGGG~ACTCGATATGAGGCCCCGTAATC~GGAATGAGTACA~~CTT
TAAACCCTTATTCAAATATCA~ATTGG~AGGGAAAGTTCTGGTGCCAGCAGC~CGCGGTA
ATTCCAGCT~CCAATA~GCGTATATTAAA~GTTGTTGCGGTTAAAAAGCTCGTAGTTGGT
TCT~GCGTCCCACGCTGTCGGTACACC~TTTTGTTGGTG~ACACTGGCATGC~CGTGGTA
TGTCCTG~TCGGTGGCGG~CCTTTGGTGG~CCCTAGC~~~~~~~~~GCTTC~GGAT~TAA
AC~CTTAGT~~~~~~~~~GCGAAGGTCT~ACC~GG~~TCGCCGGCTACTATCCTACCGCG
G~TGCTCTTCATTGA~GTGTCGAGGTA~GGCCGACA~CGTTTACTTT~GAACAAATTTGA
GTGCTTAAA~GCA~GGCAAAAATCTCT~GCCT~GAATAGTG~~GTGCATGGAATAATGGA
ACAGGCCCTTGGTTCTATTTT~GTTGG~~TCTTCGGAACACAA~GGAAATGATCAATG~T
GGACAG~GCGGGGGCAT~TCGTATTGCG~GCGTTAGA~~~~~~~~~~~~~~~~~~GGTGA
AATTCTTGGATC~GTCGCAAGACGCACTAGAGCGAAAGCATTTGCCAAGTATGTCTTAAT
~~~~~~~~~~~~~~~~~~~~~~~~~~~~~~~~~~~~~~GAT~CAAGAACGAAAGTTAG~~
~~~~AGGTT~~~~~CGAAG~~~~~~~~~~GCGATCAGATACCGCCCTAGTTCTAACCATA
AACGATGCCAG~CCAGCGA~TCCGCCGATGTTCCTCCGA~TGACTCG~GCGGGGA~GCTT
T~CCCCGGGAAACCA~AA~GCTTTTGGGTTCCGGGGGAAGTATGGTTGCAAA~GCTGAAA
CTTAAAGGAATTGACGGAAGGGCACCACC~AGGAGTGGA~GCCTGCGGCTT~AATTTGAC
TCAACACGGGAAACCTCACCAGGTCAGGACATTGGAAGGATTGACAGATTGATAGCTCTT
TCTTGATTCAGTGGGTAGTGGTGCATGGCCGTTCTTAGTTGGTGGATCGATTTGTCTGGT
TAATTCCGATAACGAACGAGACTCT~AGCCTATTAACTAGGCGTT~~TCTGGTATC~~GT
A~~~~~~GCTACCAGCG~AAACATAT~TCTTCTTAAGGGGACAGGCGGCTTATAGCCGCA
CGAGATTGAGCAATAACAGGTCTGTGATGCCCTTAGATGTCCTGGGCC~GCACGCGCGCT
ACACTGAA~GGAATCAGC~GTGTGCTTTCCCTTGG~CCGAAAGGTCCGGGTAA~CCCGCT
GAACCTCCTTCGTGCT~AGGAATTGGGGCTTGCAATTGTTCCCCAT~GAAC~GAGGAATT
CCCAGTAAGCGCGAGTCATAA~GCT~CGCGTTGATTACGTCCCTGCCCTTTGTACACACC
GCCCGTC~GCTACTACCG~ATTGAATGATTTAGTGAGG~T~CTTCGGACTGGCGGT~~AA
GCCTT~GTCGA~~CTCG~~~TCGGCTTTGC~TGAACGCTGGAAAGATGACC~AAACTTGA
TCATTTAGA~GGAAGTAAAAGTCGTAACAGGTTTCGTAGTGATGTCGAGAAAAGGGTCAA
AAAAAGGAATCTAACGGAGACGCTGTGTAAAGCATCTGACCTCGCCTGAAATGAATCGCT
GATGGGGCTGCTGTTGCCCGGCTACGACAAAGCCGACTTAGTCGACACGGCCTCCACCTC
TCGTTTTCGTAACACCTCACTT~~~~~~~~~~~~~~~~~~~~~~~~~~~~~~~~~~~~~~
~~~~~~~~~~~~~~~~~~~~~~~~~~~~~~~~~~~~~~~~~~~~~~~~~~~~~~~~~~~~
~~~~~~~~~~~~~~~~~~~~~~~~~~~~~~~~~~~~~~~~~~~~~~~~~~~~~~~~~~~~
~~~~~~~~~~~~~~~~~~~~~~~~~~~~~~~~~~~~~~~~~~~~~~~~~~~~~~~~~~~~
~~~~~~~~~~~~~~~~~~~~~~~~~~~~~~~~~~~~~~~~~~~~
>gi|152206380|gb|EF487301.1|_Amphiareus_obscuriceps_18S_ribosomal_RNA_gene_partial_sequence
~~~~~~~~~~~~~~~~~~~~~~~~~~~~~~~~~TCTTCGGTCCAGCTTAGCCATGC~AAG
T~CTCAGTACAGA~CTGTA~TTAAAGTGAAACC~GCAAAAGGC~TCAGTAAACCAG~TTT
TAATTTACTAGAG~T~AAAC~TTCACTGT~~~~~~TATTGGATAAC~TGTGGTAATTCTA
GAGCTAATACATGCAAAC~AAAGCCTCGTCCA~~CCCA~TGGTTGGGGCGC~TTTTATTG
GA~~~TCAAGACCATT~CGCCCGG~~~CTCGT~~~~~~~CCGGGCG~TC~~TGCTTGATG
~ATACAAAATAACACA~~TCAGAT~CGCAT~GGTCTTC~GTACCGGCG~ACTTATCTTTC
AAA~~TGCCTGA~CTTATCA~ACTGAC~GATGGTAGACTC~TGT~GTCTACCATGGCTCT
TACGGGTAACGGGGAATCA~GGGTTCGATTCCGGAGAGGGAGCCTGAGAAACGGCTACCA
CATCCAAGGAAGGCAGCAGGCACGCAAATTACCCACTCCCGGCACGGGG~AGGTAGTGAC
AAAAAATAACGATACGGG~ACTCGATAAGAGGCCCCGTAATC~GGAATGAGTACA~~CTT
TAAACACTTTTTTAAAAATCC~ATTGG~AGGGCAAGT~CTGGTGCCAGCAGC~CGCGGTA
ATTCCAGCT~CCAATA~GCGTATATTAAA~GTTGTTGCGGTTAAAAAGCTCGTAGTTGGT
TCT~GCGTCCCACGCTGTCGGTACACC~GTTTGTCGGTG~ACACTGGCATGC~CGTGGTA
TGTCCTG~TCGGTGGCGG~CC~~~GACTATCCTTCGA~~~~~~~~~TCGTC~GAGT~TAG
CT~CGGCGG~~~~~~~~~TTGATGGTGT~CTTTGG~~TCGCCGGCTTCTATCCTGCCGCG
G~TGCTCTTCATTGA~GTGTCGAGGTA~GGCCGACA~CGTTTACTTT~GAACAAATTAGA
GTGCTTAAA~GCA~GGCTAAAATTTCT~GCCT~GAATAGTG~~GTGCATGGAATAATAAA
ACAGGCCCTTGGTTCTATTTT~GTTGG~~TCTTAGGAACACAA~GGAAATGATCAATG~T
GGACAG~GCGGGGGCAT~TCGTATTGCG~GCGTTAGA~~~~~~~~~~~~~~~~~~GGTGA
AATTCTTGGATC~GTCGCA~GACGCACTAGAGCGAAAGCATTTGC~~AGTATGTCT~AGT
~~~~~~~~~~~~~~~~~~~~~~~~~~~~~~~~~~~~~~GAT~CA~G~ACGAAAGTTAG~~
~~~~AGGTT~~~~~CGAAG~~~~~~~~~~~CGATCAGATACCGCCCTAGTTCTAACCATA
AACGATGCCAG~CCAGCGA~TCCGCCGATGTTCCCCCGA~TGACTCG~GCGGGGA~GCTT
T~CCCCGGGAAACCA~AA~GCTTTTGGGTTCCGGGGGAAGTATGGTTGCAAA~GCTGAAA
CTTAAAGGAATTGACGGAAGGGCACCACC~AGGAGTGGA~GCCTGCGGCTT~AATTTGAC
TCAACACGGGAAATCTTACCAGGTCAGGACATTGGAATGATTGACAGATTGATAGCTCTT
TCTTGATTCAGTGGGTAGTGGTGCATGGCCGTTCCTAGTTGGTGGACCGATTTGTCTGGT
TAATTCCGATAACGAACGAGACTCT~AGCCTATTAACTAGACGAT~~TTCGGTATC~~GA
A~~~~~~GCTACCGGCG~AACAATTA~TCTTCTTAGGGGGACAGGCGGCTTTTAGCCGCA
CGAGATTGAGCAATAACAGGTCTGTGATGCCCTTAGATGTCCTGGGCC~GCACGCGCGCT
ACACTGAA~GGAATCAGC~GTGTGCGTTTCCTTGG~CCGAAAGGTCCGGGTAA~CCCGCT
GAACCTCCTTCGTGCT~AGGAATTGGGGCTTGCAATTGTTCCCCAT~GAAC~GAGGAATT
CCCAGTAAGCGCGAGTCATAA~GCT~CGCGTTGATTACGTCCCTGCCCTTTGTACACACC
GCCCGTC~GCTACTACCG~ATTGAATGATTTAGTGAGG~T~CTTCGGACCGGCGGT~~AA
GCCCA~ACCGT~CCTTGCG~TCGGTTTTGT~CGAACGCTGGAAAGATGACC~AAACTTGA
TCATTT~AGAGGAAGTAAAAGTCGTAACAAGGTT~TCCGTAGGTGAACCTGCAGAAAGGA
TCA~~~~~~~~~~~~~~~~~~~~~~~~~~~~~~~~~~~~~~~~~~~~~~~~~~~~~~~~~
~~~~~~~~~~~~~~~~~~~~~~~~~~~~~~~~~~~~~~~~~~~~~~~~~~~~~~~~~~~~
~~~~~~~~~~~~~~~~~~~~~~~~~~~~~~~~~~~~~~~~~~~~~~~~~~~~~~~~~~~~
~~~~~~~~~~~~~~~~~~~~~~~~~~~~~~~~~~~~~~~~~~~~~~~~~~~~~~~~~~~~
~~~~~~~~~~~~~~~~~~~~~~~~~~~~~~~~~~~~~~~~~~~~~~~~~~~~~~~~~~~~
~~~~~~~~~~~~~~~~~~~~~~~~~~~~~~~~~~~~~~~~~~~~~~~~~~~~~~~~~~~~
~~~~~~~~~~~~~~~~~~~~~~~~~~~~~~~~~~~~~~~~~~~~
>gi|152206381|gb|EF487302.1|_Anthocoris_pilosus_18S_ribosomal_RNA_gene_partial_sequence
~~~~~~~~~~~~~~~~~~~~~~~~~~~~~~~~~~TCATTGTTCAGATTAGCCATGC~A~G
T~CTCAGTACAGA~CTGTA~TTAAAGTGAAACC~GCAAAAGGC~TCAGTAAACCAG~TTT
TAATTTACTAGAG~T~AAAC~TTGACTGT~~~~~~GCTTGGATAAC~TGTGGTAATTCTA
GAGCTAATACATGCAAAC~AAACCCCCGGCCA~~TTTA~TGGTAGGGGCGC~TTTTATTG
GT~~~ACAAGACCATT~CGCCCGG~~~TCC~G~~~~~~~CCGGGCG~TC~~TCCTTGATG
~AATCCAAATAACACA~~TCAGAT~CGCAT~GGTCCTC~GTACCGGCG~ACTTATCTTTC
AAA~~TGCCTGA~CTTATCA~ACTGAC~GATGGTAGACTC~TGT~GTCTACCATGGCTCC
TACGGGTAACGGGGAATCA~GGGTTCGATTCCGGAGAGGGAGCCTGAGAAACGGCTACCA
CATCCAAGGAAGGCAGCAGGCACGCAAATTACCCACTCCCGGCACGGGG~AGGTAGTGAC
AAAAAATAACGATACGGG~ACTCGATATGAGGCCCCGTAATC~GGAATGAGTACA~~CTT
TAAACCCTTATTCAAATATCA~ATTGG~AGGGAAAGTTCTGGTGCCAGCAGC~CGCGGTA
ATTCCAGCT~CCAATA~GCGTATATTAAA~GTTGTTGCGGTTAAAAAGCTCGTAGTTGGT
TCT~GCGTCCCACGCTGTCGGTACACC~TTTTGTTGGTG~ACACTGGCATGC~CGTGGTA
TGTCCTG~TCGGTGGCGG~CCTTCGGTGG~CCCTAGC~~~~~~~~~GCTTC~GGAT~AAA
AC~CGTCGT~~~~~~~~~GCGAAGGTCT~ACCCGG~~TCGCCGGCTACTATCCTACTCCG
G~TGCTCTTCATTGA~GTGTCGAGGTA~GGCCGACA~CGTTTACTTT~GAACAAATTTGA
GTGCTTAAA~GCAT~GCAAAAATCTCT~GCCT~GAATAGTG~~GTGCATGGAATAATGGA
ACAGGCCCTTGGTTCTATTTT~GTTGG~~TCTTCGGAACACAA~GGAAATGATCAATG~T
GGACAG~GCGGGGGCAT~TCGTATTGCG~GCGTTAGA~~~~~~~~~~~~~~~~~~GGTGA
AATTCTTGGATC~GTCGCAAGACGCACTAGAGCGAAAGCATTTGCCAAGTATGTCTTAAT
~~~~~~~~~~~~~~~~~~~~~~~~~~~~~~~~~~~~~~GAT~CAAGAACGAAAGTTAG~~
~~~~AGGTT~~~~~CGAAG~~~~~~~~~~GCGATCAGATACCGCCCTAGTTCTAACCATA
AACGATGCCAG~CCAGCGA~TCCGCCGATGTTCCTCCGA~TGACTCG~GCGGGGA~GCTT
T~CTTCGGGAAACCA~AA~GCTTTTGGGTTCCGGGGGAAGTATGGTTGCAAA~GCTGAAA
CTTAAAGGAATTGACGGAAGGGCACCACA~AGGAGTGGA~GCCTGCGGCTT~AATTTGAC
TCAACACGGGAAACCTCACCAGGTCAGGACATTGGAATGATTGACAGATTGATAGCTCTT
TCTTGATTCAGTGGGTAGTGGTGCATGGCCGTTCTTAGTTGGTGGATCGATTTGTCTGGT
TAATTCCGATAACGAACGAGACTCT~AGCCAATTAACTAGACGTT~~TCCGGTATC~~GA
A~~~~~~GCTACCGGCG~ATATATTA~TCTTCTTAGGGGGACAGGCGGCTCTTACCCGCA
CGAGATTGAACAATAACAGGTCTGTGATGCCCTTAGATGTCCTGGGCC~GCACGCGCGCT
ACACTGAA~GGAATCAGC~CTGTTCGTTCCCTTGG~CCGAAAGGCCCGGGTAA~CCCGCT
GAACCTCCTTCGTGCT~AGGAATTGGGGCTTGCAATTGTTCCCCAT~GAAC~GAGGAATT
CCTAGTAAGCGCGAGTCATAA~GCT~CGCGTTGATTACGTCCCTGCCCTTTGCACACACC
GCCCGTC~GCTACTACCG~ATTGAATGATTTAGTGAGG~T~CTTCGGACCGGCGGT~~AA
CCCCA~ACCGA~CTTCGGC~CGGTTTTTGT~CGAACGCTGGAAAGATGACC~AATCTTGA
TCATTTAGAAGGAAGTAAAAGTCATAACAGGGTT~TCCGTAGGTGAACCTGCAAAAAGGA
AACA~~~~~~~~~~~~~~~~~~~~~~~~~~~~~~~~~~~~~~~~~~~~~~~~~~~~~~~~
~~~~~~~~~~~~~~~~~~~~~~~~~~~~~~~~~~~~~~~~~~~~~~~~~~~~~~~~~~~~
~~~~~~~~~~~~~~~~~~~~~~~~~~~~~~~~~~~~~~~~~~~~~~~~~~~~~~~~~~~~
~~~~~~~~~~~~~~~~~~~~~~~~~~~~~~~~~~~~~~~~~~~~~~~~~~~~~~~~~~~~
~~~~~~~~~~~~~~~~~~~~~~~~~~~~~~~~~~~~~~~~~~~~~~~~~~~~~~~~~~~~
~~~~~~~~~~~~~~~~~~~~~~~~~~~~~~~~~~~~~~~~~~~~~~~~~~~~~~~~~~~~
~~~~~~~~~~~~~~~~~~~~~~~~~~~~~~~~~~~~~~~~~~~~
>gi|152206382|gb|EF487303.1|_Anthocoris_zoui_18S_ribosomal_RNA_gene_partial_sequence
~~~~~~~~~~~~~~~~~~~~~~~~~~~~~~~~~~~~~~~~~~~~~~~~~~~~~AGC~A~G
T~CTCAGTACAGA~CGGTA~TTAAAGTTAAACC~GCAAAAGGC~TCAGTAAACCAG~TTT
TAATTTACTAGAG~T~AAAC~TTTATTGT~~~~~~GCTTGGATAAC~TGTGGTAATTCTA
GAGCTAATACATGCAAAC~AAAACCCCGGCCA~~TTTA~TGGTAGGGGTGC~TTTTATTG
GT~~~CCAAGACCATT~CGCCCGG~~~TTC~T~~~~~~~CCGGGCG~TC~~TCCTTGATG
~AATCCAAATAACACA~~TCAGAT~CGCAT~GGTCTTT~GTACCGGCG~ACTTATCTTTC
AAA~~TGCCTGA~CTTATCA~ACTGAC~GATGGTAGACTC~TGT~GTCTACCATGGCTCC
TACGGGTAACGGGGAATCA~GGGTTCGATTCCGGAGAGGGAGCCTGAGAAACGGCTACCA
CATCCAAGGAAGGCAGCAGGCACGCAAATTACCCACTCCCGGCACGGGG~AGGTAGTGAC
AAAAAATAACGATACGGG~ACTCGATATGAGGCCCCGTAATC~GGAATGAGTACA~~CTT
TAAACCCTTATTCAAATATCA~ATTGG~AGGGAAAGTTCTGGTGCCAGCAGC~CGCGGTA
ATTCCAGCT~CCAATA~GCGTATATTAAA~GTTGTTGCGGTTAAAAAGCTCGTAGTTGGT
TTT~GCGTCCCACGCTGTCGGTACACC~TTTTGTTGGTG~ACACTGGCATGC~CGTGGTA
TGTCCTG~TCGGTGGCGG~CCTTTGATAG~TCCTAGC~~~~~~~~~GCTTC~GGATTAAA
AC~CGTTGT~~~~~~~~~GCAAAGGTCT~ATC~GG~~TCGCCGGCTACTATCCTACCGCG
G~TGCTCTTCATTGA~GTGTCGAGGTA~GGCCGACA~CGTTTACTTT~GAACAAATTTGA
GTGCTTAAA~GCA~GGCAAAAATCTCT~GCCT~GAATAGTG~~GTGCATGGAATAATGGA
ACAGGCCCTTGGTTCTATTTT~GTTGG~~TTTTCGGAACACAA~GGAAATGATCAATG~T
GGACAG~GCGGGGGCAT~TCGTATTGCG~GCGTTAGA~~~~~~~~~~~~~~~~~~GGTGA
AATTCTTGGATC~GTCGCAAGACGCACTAGAGCGAAAGCATTTGCCAAGTATGTCTTAAT
~~~~~~~~~~~~~~~~~~~~~~~~~~~~~~~~~~~~~~TAT~CAAGAACGAAAGTTAG~~
~~~~AGGTT~~~~~CGAAG~~~~~~~~~~GCGATCAGATACCGCCCTAGTTCTAACCATA
AACGATGCCAG~CCAGCGA~TCCGCCGATGTTCCTCCGA~TGACTCG~GCGGGGA~GCTT
T~CTTCGGGAAACCA~AA~GCTTTTGGGTTCCGGGGGAAGTATGGTTGCAAA~GCTGAAA
CTTAAAGGAATTGACGGAAGGGCACCACA~AGGAGTGGA~GCCTGCGGCTT~AATTTGAC
TCAACACGGGAAACCTCACCAGGTCAAGACATTGGAATGATTGACAGATTGATAGCTCTT
TCTTGATTCAGTGGGTAGTGGTGCATGGCCGTTCTTAGTTGGTGGATCGATTTGTCTGGT
TAATTCCGATAACGAACGAGACTCT~AGCCAATTAACTAGACGTT~~TCCGGTATC~~GA
A~~~~~~GCTACCGGCG~ATATATAA~TCTTCTTAGGGGGACAGGCGGCTCTTACCCGCA
CGAGATTGAACAATAACAGGTCTGTGATGCCCTTAGATGTCCTGGGCC~GCACGCGCGCT
ACACTGAA~GGAATCAGC~CTGTTCGTTCCCTTGG~CCGAAAGGTCCGGGTAA~CCCGCT
GAACCTCCTTCGTGCT~AGGAATTGGGGCTTGCAATTGTTCCCCAT~GAAC~GAGGAATT
CCTAGTAAGCGCGAGTCATAA~GCT~CGTGTTGATTACGTCCCTGCCCTTTGTACACACC
GCCCGTC~GCTACTACCG~ATTGAATGATTTAGTGAGG~T~CTTCGGACCGGCGGT~~AA
GCCCA~ACCGA~CTTTGG~~CCGGTTTTGT~CGAACGCTGGAAAGATGACC~AAACTTGA
TCATTTAGA~GGAAGTAAAAGTCATAACA~GGTT~TCCGTATGTGAACCTGCAGAAAGAT
CACACGTGCGGAAACCTTGTTACGACTTTTACTTCTCAAATGATCAGGTTGGTCATCTTT
CGCATACAAAAAACGACAGTGTCTGGTGG~TCTACGCGTACGACACTCATAATAATCATC
GTAATAGGAGCGG~GTTGTGTACAAGGGGAGACTATACGCTAGTACTCTACAGGAGTCGT
CAGGAACTTGAACATCACGAGAGTTTCACGTAGTACAGCA~~~~~~~~~~~~~~~~~~~~
~~~~~~~~~~~~~~~~~~~~~~~~~~~~~~~~~~~~~~~~~~~~~~~~~~~~~~~~~~~~
~~~~~~~~~~~~~~~~~~~~~~~~~~~~~~~~~~~~~~~~~~~~~~~~~~~~~~~~~~~~
~~~~~~~~~~~~~~~~~~~~~~~~~~~~~~~~~~~~~~~~~~~~
>gi|152206385|gb|EF487306.1|_Anthocoris_hsiaoi_18S_ribosomal_RNA_gene_partial_sequence
~~~~~~~~~~~~~~~~~~~~~~~~~~~~~~~~~~~~~~~~~~~~~~~~~GCCATGC~AAG
T~CTCAGTACAGA~CTGTA~TTAAAGTGAAACC~GCAAAAGGC~TCAGTAAACCAG~TTT
TAATTTACTAGAG~T~AAAC~TTGACTGT~~~~~~GCTTGGATAAC~TGTGGTAATTCTA
GAGCTAATACATGCAAAC~AAACCCCCGGCCA~~TTTA~TGGTCGGGGCGC~TTTTATTG
GT~~~CCAAGACCATT~CGCCCGG~~~TTC~T~~~~~~~CCGGGCG~TC~~TCCTTGATG
~AATCCAAATAACAAA~~TCAGAT~CGCAT~GGTCTTA~GTACCGGCG~ACTTATCTTTC
AAA~~TGCCTGA~CTTATCA~ACTGAC~GATGGTAGACTC~TGT~GTCTACCATGGCTCC
TACGGGTAACGGGGAATCA~GGGTTCGATTCCGGAGAGGGAGCCTGAGAAACGGCTACCA
CATCCAAGGAAGGCAGCAGGCACGCAAATTACCCACTCCCGGCACGGGG~AGGTAGTGAC
AAAAAATAACGATACGGG~ACTCGATATGAGGCCCCGTAATC~GGAATGAGTACA~~CTT
TAAACCCTTATTCAAATATCA~ATTGG~AGGGAAAGTTCTGGTGCCAGCAGC~CGCGGTA
ATTCCAGCT~CCAATA~GCGTATATTAAA~GTTGTTGCGGTTAAAAAGCTCGTAGTTGGT
TTT~GCGTCCCACGCTGTCGGTACACC~TTTTGTTGGTG~ACACTGGCATGC~CGTGGTA
TGTCCTG~TCGGTGGCGG~CCTT~GGTGGTCCCTAGC~~~~~~~~~GCTTC~GGAT~AAA
AC~CGTCGT~~~~~~~~~GCGAAGGTCT~ACC~GG~~TCGCCGGCTACTATCCTACCGCG
G~TGCTCTTCATTGA~GTGTCGAGGTA~GGCCGACA~CGTTTACTTT~GAACAAATTTGA
GTGCTTAAA~GCA~GGCAAAAATCTCT~GCCT~GAATAGTG~~GTGCATGGAATAATGGA
ACAGGCCCTTGGTTCTATTTT~GTTGG~~TCTTCGGAACACAA~GGAAATGATCAATG~T
GGACAG~GCGGGGGCAT~TCGTATTGCG~GCGTTAGA~~~~~~~~~~~~~~~~~~GGTGA
AATTCTTGGATC~GTCGCAAGACGCCCTAGAGCGAAAGCATTTGCCAAGTATGTCTTAAT
~~~~~~~~~~~~~~~~~~~~~~~~~~~~~~~~~~~~~~TAT~CAAGAACGAAAGTTAG~~
~~~~AGGTT~~~~~CGAAG~~~~~~~~~~GCGATCAGATACCGCCCTAGTTCTAACCATA
AACGATGCCAG~CCAGCGA~TCCGCCGATGTTCCTCCGA~TGACTCG~GCGGGGA~GCTT
T~CTTCGGGAAACCA~AA~GCTTTTGGGTTCCGGGGGAAGTATGGTTGCAAA~GCTGAAA
CTTAAAGGAATTGACGGAAGGGCACCACA~AGGAGTGGA~GCCTGCGGCTT~AATTTGAC
TCAACACGGGAAACCTCACCAGGTCAAGACATTGGAATGATTGACAGATTGATAGCTCTT
TCTTGATTCAGTGGGTAGTGGTGCATGGCCGTTCTTAGTTGGTGGATCGATTTGTCTGGT
TAATTCCGATAACGAACGAGACTCT~AGCCAATTAACTAGACGTT~~TCCGGTATC~~GA
A~~~~~~GCTACCGGCG~ATATATAT~TCTTCTTAGGGGGACAGGCGGCTCTTACCCGCA
CGAGATTGAGCAATAACAGGTCTGTGATGCCCTTAGATGTCCTGGGCC~GCACGCGCGCT
ACACTGAA~GGAATCAGC~CTGTTCGTTCCCTTGG~CCGAAAGGCCCGGGTAA~CCCGCT
GAACCTCCTTCGTGCT~AGGAATTGGGGCTTGTAATTGTTCCCCAT~GAAC~GAGGAATT
CCTAGTAAGCGCGAGTCATAA~GCT~CGCGTTGATTACGTCCCTGCCCTTTGTACACACC
GCCCGTC~GCTACTACCG~ATTGAATGATTTAGTGAGG~T~CTTCGGACCGGCGGT~~AA
CCCCA~ACCGT~CTTCGG~~ACGGTTTTGT~CGAACGCTGGAAAGATGACC~AAACTTGA
TCATTTAGA~GGAAGTAAAAGTCGTAACAGTGTTCTCCGTAGGTGAACCTGCAAGAAAGG
ATCAC~~~~~~~~~~~~~~~~~~~~~~~~~~~~~~~~~~~~~~~~~~~~~~~~~~~~~~~
~~~~~~~~~~~~~~~~~~~~~~~~~~~~~~~~~~~~~~~~~~~~~~~~~~~~~~~~~~~~
~~~~~~~~~~~~~~~~~~~~~~~~~~~~~~~~~~~~~~~~~~~~~~~~~~~~~~~~~~~~
~~~~~~~~~~~~~~~~~~~~~~~~~~~~~~~~~~~~~~~~~~~~~~~~~~~~~~~~~~~~
~~~~~~~~~~~~~~~~~~~~~~~~~~~~~~~~~~~~~~~~~~~~~~~~~~~~~~~~~~~~
~~~~~~~~~~~~~~~~~~~~~~~~~~~~~~~~~~~~~~~~~~~~~~~~~~~~~~~~~~~~
~~~~~~~~~~~~~~~~~~~~~~~~~~~~~~~~~~~~~~~~~~~~
>gi|152206386|gb|EF487307.1|_Anthocoris_montanus_18S_ribosomal_RNA_gene_partial_sequence
~~~~~~~~~~~~~~~~~~~~~~~~~~~~~~~~~~~~~~~~~~~~~~~~~~TGCATG~CAG
T~CTCAGTACAGA~CTGTA~TTAAAGTGAAACC~GCAAAAGGC~TCAGTAAACCAG~TTT
TAATTTACTAGAG~T~AAAC~TTGACTGT~~~~~~GCTTGGATAAC~TGTGGTAATTCTA
GAGCTAATACATGCAAAC~AAAACCCCGGCCA~~TTTA~TGGTAGGGGTGC~TTTTATTG
GT~~~CCAAGACCATT~CGCCCGG~~~TTC~T~~~~~~~CCGGGCG~TC~~TCCTTGATG
~AATCCAAATAACACA~~TCAGAT~CGCAT~GGTCTTT~GTACCGGCG~ACTTATCTTTC
AAA~~TGCCTGA~CTTATCA~ACTGAC~GATGGTAGACTC~TGT~GTCTACCATGGCTCC
TACGGGTAACGGGGAATCA~GGGTTCGATTCCGGAGAGGGAGCCTGAGAAACGGCTACCA
CATCCAAGGAAGGCAGCAGGCACGCAAATTACCCACTCCCGGCACGGGG~AGGTAGTGAC
AAAAAATAACGATACGGG~ACTCGATATGAGGCCCCGTAATC~GGAATGAGTACA~~CTT
TAAACCCTTATTCAAATATCA~ATTGG~AGGGAAAGTTCTGGTGCCAGCAGC~CGCGGTA
ATTCCAGCT~CCAATA~GCGTATATTAAA~GTTGTTGCGGTTAAAAAGCTCGTAGTTGGT
TTT~GCGTCCCACGCTGTCGGTACACC~TTTTGTTGGTG~ACACTGGCATGC~CGTGGTA
TGTCCTG~TCGGTGGCGG~CCTTTGGTGG~TCCTAGC~~~~~~~~~GCTTC~GGAT~AAA
AC~CGTCGT~~~~~~~~~GTGAAGGTCT~ACC~GG~~TCGCCGGCTACTATCCTACCGCG
G~TGCTCTTCATTGA~GTGTCGAGGTA~GGCCGACA~CGTTTACTTT~GAACAAATTTGA
GTGCTTAAA~GCA~GGCAAAAATCTCT~GCCT~GAATAGTG~~GTGCATGGAATAATGGA
ACAGGCCCTTGGTTCTATTTT~GTTGG~~TTTTCGGAACACAA~GGAAATGATCAATG~T
GGACAG~GCGGGGGCAT~TCGTATTGCG~GCGTTAGA~~~~~~~~~~~~~~~~~~GGTGA
AATTCTTGGATC~GTCGCAAGACGCACTAGAGCGAAAGCATTTGCCAAGTATGTCTTAAT
~~~~~~~~~~~~~~~~~~~~~~~~~~~~~~~~~~~~~~GAT~CAAGAACGAAAGTTAG~~
~~~~AGGTT~~~~~CGAAG~~~~~~~~~~GCGATCAGATACCGCCCTAGTTCTAACCATA
AACGATGCCAG~CCAGCGA~TCCGCCGATGTTCCTCCGA~TGACTCG~GCGGGGA~GCTT
T~CTTCGGGAAACCA~AA~GCTTTTGGGTTCCGGGGGAAGTATGGTTGCAAA~GCTGAAA
CTTAAAGGAATTGACGGAAGGGCACCACA~AGGAGTGGA~GCCTGCGGCTT~AATTTGAC
TCAACACGGGAAACCTCACCAGGTCAAGACATTGGAATGATTGACAGATTGATAGCTCTT
TCTTGATTCAGTGGGTAGTGGTGCATGGCCGTTCTTAGTTGGTGGATCGATTTGTCTGGT
TAATTCCGATAACGAACGAGACTCT~AGCCAATTAACTAGACGTT~~TCCGGTATC~~GA
A~~~~~~GCTACCGGCG~ATATACAA~TCTTCTTAGGGGGACAGGCGGCTCTTAGCCGCA
CGAGATTGAGCAATAACAGGTCTGTGATGCCCTTAGATGTCCTGGGCC~GCACGCGCGCT
ACACTGAA~GGAATCAGC~CTGTTAGTTCCCTTGG~CCGAAAGGCCCGGGTAA~CCCGCT
GAACCTCCTTCGTGCT~AGGAATTGGGGCTTGCAATTGTTCCCCAT~GAAC~GAGGAATT
CCTAGTAAGCGCGAGTCATAA~GCT~CGTGTTGATTACGTCCCTGCCCTTTGTACACACC
GCCCGTC~GCTACTACCG~ATTGAATGATTTAGTGAGG~T~CTTCGGACCGGCGGT~~AA
GCCCA~ACCGA~CTTCGG~~CCGGTTTTGT~CGAACGCTGGAAAGATGACC~AAACTTGA
TCATTTAGA~GGAAGTAAAAGTCGTAACAAGGTTTCCGTAAGTGACGGGCCAAAAGGGAT
AGCGGGGGGGATACCGGTGTATCATCTATAATACAAAGAGGGAGTGAGGGTTGGTCCTCT
TCGCCTTCAAAAAACGGGCGAAAGTGGTTGGGCTCGCGATCCAAAACTCTAATCTTTCAT
GTGTAGCGACGGGCGGGTTTAAAAGGGCGGGGACATAATCAGCTAAGGACTTCAAGCAGT
CTTTGGGACAATGACTCCCACAGGAGTGCGTTGCAGGCTGGCACATAGGAACTCAGGGGC
GTGCATAAGACACGATATTCTACGCCAAAGCTCAACATG~~~~~~~~~~~~~~~~~~~~~
~~~~~~~~~~~~~~~~~~~~~~~~~~~~~~~~~~~~~~~~~~~~~~~~~~~~~~~~~~~~
~~~~~~~~~~~~~~~~~~~~~~~~~~~~~~~~~~~~~~~~~~~~
>gi|152206387|gb|EF487308.1|_Physopleurella_armata_18S_ribosomal_RNA_gene_partial_sequence
~~~~~~~~~~~~~~~~~~~~~~~~~~~~~~~~~~~~~~~~~~~~~~~~~GCCATGC~AAG
T~CTCAGTACAGA~CTGTA~TTAAAGTGAAACC~GCAAAAGGC~TCAGTAAACCAG~TTT
TAATTTACTAGAG~T~AAAC~TTGACTGT~~~~~~GCTTGGATAAC~TGTGGTAATTCTA
GAGCTAATACATGCAAAA~ACGCCCCTGGCCA~~CCCA~TGGCTAGGGCGC~TTTTATTT
GA~~~TCAAGATCATT~CGCCCGG~~~TTCGC~~~~~~~CCGAGCG~TC~~TACTTGATG
~AATCAGAATAACACA~~TCAGAT~CGCAT~GGTCTCC~GTACCGGCG~ACTTATCTTTC
AAA~~TGCCTGA~CTTATCA~ACTTAC~GATGGTAGACTC~TGT~GTCTACCATGGCTCT
TACGGGTAACGGGGAATCA~GGGTTCGATTCCGGAGAGGGAGCCTGAGAAACGGCTACCA
CATCCAAGGAAGGCAGCAGGCACGCAAATTACCCACTCCCGGCACGGGG~AGGTAGTGAC
AAAAAATAACGATGCGGG~ACTCGATTAGAGGCTCCGCAATC~GGAATGAGTACA~~CTT
TAAACACTTATTCAAAAGTCA~ATTGG~AGGGAAAGT~CTGGTGCCAGCAGC~CGCGGTA
ATTCCAGCT~CCGATA~GCGTATATTAAA~GTTGTTGCGGTTAAAAAGCTCGTAGTTGGT
TCT~GCGTCCCACGCTGTCGGTACACC~GCACGTCGGTG~ACACTGGCACGC~CGTGGTA
TGTCCTG~TCGGTGGCGG~CC~~~~GAGG~CCTTTGC~~~~~~~~~GCGAA~GGGT~~CT
CC~CGTAGT~~~~~~~~~GCACTGGCGTCACTCGG~~CCGCCGACTTCTATCCTACCGCG
G~TGCTCTTCATTGA~GTGTCGAGGTA~GGCCGACA~CGTTTACTTT~GAACAAATTAGA
GTGCTTAAA~GCA~GGCCAAAAACTCT~GCCT~AAATAGTG~~GTGCATGGAATAATGGA
ACAGGACCTTGGTTCTATTTT~GTTGG~~TCTTAGGAACACAA~GGTAATGATCAATG~T
GGACAG~GCGGGGGCAT~TCGTATTGCG~GCGTTAGA~~~~~~~~~~~~~~~~~~GGTGA
AATTCTTGGATC~GTCGCAAGACGCACTAGAGCGAAAGCATTTGCCAAGTATGTCCTAAT
T~~~~~~~~~~~~~~~~~~~~~~~~~~~~~~~~~~~~~GAT~CAAGAACGAAAGTTAG~~
~~~~AGGTT~~~~~CGAAG~~~~~~~~~~GCGATCAGATACCGCCCTAGTTCTAACCATA
AACGATGCCAG~CCAGCGA~TCCGCCGATGTTCCTCCGA~TGACTCG~GCGGGGA~GCTT
T~CC~CGGGAAACCA~AA~GCTTTTGGGTTCCGGGGGAAGTATGGTTGCAAA~GCTGAAA
CTTAAAGGAATTGACGGAAGGGCACCACA~AGGAGTGGA~GCCTGCGGCTT~AATTTGAC
TCAACACGGGAAACCTCACCAGGTCAGGACATTGGAATGATTGACAGATTGACAGCTCTT
TCTTGATTCAGTGGGTAGTGGTGCATGGCCGTTCTTAGTTGGTGGATCGATTTGTCTGGT
CAATTCCGATAACGAACGAGACTCT~AGCCTATTAACTAGACGTT~~CCCGGTATC~~GT
CT~~~~~GCTACCGGCG~AAACCTTA~TCTTCTTAGGGGGACAGGCGGCTTTCAGCCGCA
CGAGATTGAGCAATAACAGGTCTGTGATGCCCTTAGATGTCCTGGGCC~GCACGCGCGCT
ACACTGAA~GGAATCAGC~GTGTGCTTTCCCTTGC~CCGAAAGGCCCGGGTAA~CCCGCT
GAACCTCCTTCGTGCT~AGGAATTGGGGCTTGCAATTGTTCCCCAT~GAAC~GAGGAATT
CCGAGTAAGCGCGAGTCATAA~GCT~CGCGTTGATTAAGTCCCTGCCCTTTGTACACACC
GCCCGTC~GCTACTACCG~ATTGAATGATTTAGTGAGG~T~CTTCGGACCGGCGGTTTTG
ACCTG~ACCGG~CTCGCG~~TCGGTTTTGA~CAGACGCTGGAAAGATGACC~AAACTTGA
TCATTTAGA~GGAAGTAAAAGTCGTAACAAGGTTTCCGTAGTGACTGCAAAAAGATGATC
ACCACTCTTGAGACCGCTGCTAGTATATAAACTCGGGAGATGATGAGTGTGGCCCTCTTT
TCGGCGTCTGTCAAACGACCACAGCCGGTGAGTTCACACCGCGGCTCGAACTACTTCATA
ACTCTTCGTCGATAGCGAGCGCGGGGGGGTGTGTTACGAGGGGGCAGGATCTTTAATCAG
CGGCTTATTCCTCCTTCATGCATATTCTTTTTAGGGGGAACATCTCTACCTTCCCACAAA
AGAGGGTCGGGTTCTTCATCTTTTTGAAAGAGAACGACGCTATCCATCAGTTGTAGGCGC
GCCGCACTAGGATCAACGATATTTTAGTCTGTGGGGCAGACTTCAAAGAAGTTCGATCAG
ACAAGCACTATTATTAGGAAGCCGCTTCAGATTGATCCCACTAC
>gi|152206388|gb|EF487309.1|_Anthocoris_flavipes_18S_ribosomal_RNA_gene_partial_sequence
~~~~~~~~~~~~~~~~~~~~~~~~~~~~~~~~~~~GAGCCGTCCAGATAGCCATGC~A~G
T~CTCAGTACAGA~CTGTA~TTAAAGTGAAACC~GCAAAAGGC~TCAGTAAACCAG~TTT
TAATTTACTAGAG~T~AAAC~TTGACTGT~~~~~~GCTTGGATAAC~TGTGGTAATTCTA
GAGCTAATACATGCAAAC~AAACCCCCGGCCA~~TTTA~TGGTCGGGGCGC~TTTTATTG
GT~~~CCAAGACCATT~CGCCCGG~~~TTC~T~~~~~~~CCGGGCG~TC~~TCCTTGATG
~AATCCAAATAACAAA~~TCAGAT~CGCAT~GGTCTTA~GTACCGGCG~ACTTATCTTTC
AAA~~TGCCTGA~CTTATCA~ACTGAC~GATGGTAGACTC~TGT~GTCTACCATGGCTCC
TACGGGTAACGGGGAATCA~GGGTTCGATTCCGGAGAGGGAGCCTGAGAAACGGCTACCA
CATCCAAGGAAGGCAGCAGGCACGCAAATTACCCACTCCCGGCACGGGG~AGGTAGTGAC
AAAAAATAACGATACGGG~ACTCGATATGAGGCCCCGTAATC~GGAATGAGTACA~~CTT
TAAACCCTTATTCAAATATCA~ATTGG~AGGGAAAGTTCTGGTGCCAGCAGC~CGCGGTA
ATTCCAGCT~CCAATA~GCGTATATTAAA~GTTGTTGCGGTTAAAAAGCTCGTAGTTGGT
TCT~GCGTCCCACGCTGTCGGTACACC~TTTTGTTGGTG~ACACTGGCATGC~CGTGGTA
TGTCCTG~TCGGTGGCGG~CCTTTGGTGGTCCCTAGT~~~~~~~~~GCTTC~GGAT~AAA
AC~CGTCGT~~~~~~~~~GCAAAGGTCT~ACC~GG~~TCGCCGGCTACTATCCTACCGCG
G~TGCTCTTCATTGA~GTGTCGAGGTA~GGCCGACA~CGTTTACTTT~GAACAAATTTGA
GTGCTTAAA~GCA~GGCAAAAATCTCT~GCCT~GAATAGTG~~GTGCATGGAATAATGGA
ACAGGCCCTTGGTTCTATTTT~GTTGG~~TCTTCGGAACACAA~GGAAATGATCAATG~T
GGACAG~GCGGGGGCAT~TCGTATTGCG~GCGTTAGA~~~~~~~~~~~~~~~~~~GGTGA
AATTCTTGGATC~GTCGCAAGACGCACTAGAGCGAAAGCATTTGCCAAGTATGTCTTAAT
~~~~~~~~~~~~~~~~~~~~~~~~~~~~~~~~~~~~~~GAT~CAAGAACGAAAGTTAG~~
~~~~AGGTT~~~~~CGAAG~~~~~~~~~~GCGATCAGATACCGCCCTAGTTCTAACCATA
AACGATGCCAG~CCAGCGA~TCCGCCGATGTTCCTCCGA~TGACTCG~GCGGGGA~GCTT
T~CTTCGGGAAACCA~AACGCTTTTGGGTTCCGGGGGAAGTATGGTTGCAAA~GCTGAAA
CTTAAAGGAATTGACGGAAGGGCACCACA~AGGAGTGGA~GCCTGCGGCTT~AATTTGAC
TCAACACGGGAAACCTCACCAGGTCAAGACATTGGAATGATTGACAGATTGATAGCTCTT
TCTTGATTCAGTGGGTAGTGGTGCATGGCCGTTCTTAGTTGGTGGATCGATTTGTCTGGT
TAATTCCGATAACGAACGAGACTCT~AGCCAATTAACTAGACGTT~~TCCGGTATC~~GA
A~~~~~~GCTACCGGCG~ATATATAT~TCTTCTTAGGGGGACAGGCGGCTCTTAGCCGCA
CGAGATTGAGCAATAACAGGTCTGTGATGCCCTTAGATGTCCTGGGCC~GCACGCGCGCT
ACACTGAA~GGAATCAGC~CTGTTCGTTCCCTTGG~CCGAAAGGCCCGGGTAA~CCCGCT
GAACCTCCTTCGTGCT~AGGAATTGGGGCTTGCAATTGTTCCCCAT~GAAC~GAGGAATT
CCTAGTAAGCGCGAGTCATAA~GCT~CGCGTTGATTACGTCCCTGCCCTTTGTACACACC
GCCCGTC~GCTACTACCG~ATTGAATGATTTAGTGAGG~T~CTTCGGACCGGCGGT~~AA
GCCCA~ACCGT~CTCCGG~~ACGGTTTTGT~CGAACGCTGGAAAGATGACC~AAACTTGA
TCATTTAGA~GGAAGTAAAAGTCGTGACA~GGTT~TCCGTAGTGACGTGCCAAA~AAAGG
ATCACCATAGAATACCGCCGCTATTTCCTATAAGAAAAAAGGGAGAAGATGACCCTCTTC
CGCCCCGAAAAACGGCGGGAGACGGTTGGGCCTACGCCGTCAACTCTCTTAATATTCATC
GTAGTAGCGACGGTGGTGTGTTACAAGGGGGAGGGGCTAATCAGCGACTATGCGTCTTAC
TAGTATGTTTGGGAACCTGCATTCACGAAGAAGTACGGGTTCGAGGGCTTGCAGGAACAA
GAGAAATTCTCGTGAGGCGTGCGACAAAGGCTACCGTAGTTATGTTCGGGGTAGGCAGTC
CAAAT~~~~~~~~~~~~~~~~~~~~~~~~~~~~~~~~~~~~~~~~~~~~~~~~~~~~~~~
~~~~~~~~~~~~~~~~~~~~~~~~~~~~~~~~~~~~~~~~~~~~
>gi|152206389|gb|EF487310.1|_Montandoniola_moraguesi_18S_ribosomal_RNA_gene_partial_sequence
~~~~~~~~~~~~~~~~~~~~~~~~~~~~~~~~~GGTCTATCTCAGCTTAGCCATGC~A~G
T~CTCAGTACAGA~CTGAA~ATAAAGTGAAACC~GCAAAAGGC~TCAGTAAACCAG~TCA
TGATTCACTGGAG~T~AAACCTTGACTGTG~~~~~TCTTGGATAAC~TGTGGTAATTCTA
GAGCTAATACATGTAACCAAAGTCTCCGACCG~~GTAA~CGGCGGGGACGC~TTTTATTA
GG~~ATCAAGACCATT~CGC~~~~~~~TTC~~~~~~~~~~~~GGCG~TT~~TACTTGATG
~ACTCAGAATAACACA~~TCAGAT~CGCGTCGGTCTTT~GTACCGGCG~ACTTATCTTTC
AAA~~TGCCTGA~CTTATCA~ACTGAC~GATGGTAGACTC~TGC~GTCTACCATGGTCGT
TACGGGTAACGGGGAATCA~GGGTTCGATTCCGGAGAGGGAGCCTGAGAAACGGCTACCA
CATCCAAGGAAGGCAGCAGGCACGCAAATTACCCACTCCCGGCACGGGG~AGGTAGTGAC
AAAAAATAACGATACGGG~ACTCTTTTAGAGGCCCCGTAATC~GGAATGAATACA~~CTT
TAAAACCTTGTTTAAAGGTCA~ATCGG~AGGGAAAGT~CTGGTGCCAGCAGC~CGCGGTA
ACCCCAGCT~CCGATA~GCGTATATTAAAA~TTGTTGCGGTTAAAAAGCTCGTAGTTGGT
TCT~GCGTACCACGCTGTCGGTACACC~GCCTGTCGGTG~ACACTGGCATGT~CGTGGTA
TGTCCTG~TCGGTGGCGG~CCGTCTAAGCCACGCGGA~~~~AAGCGGCACC~GGGTAATG
CCGAGTCGTGTTCATTCCGCGAGGCCCAAGCGCGG~~TCGCCGACTCCTATCCTACCGCG
G~TGCTCTTAATTGA~GTGTCGAGGTA~GGCCGACA~CGTTTACTTT~GAACAAATTAGA
GTGCTTAAA~GCA~GGCTAAAATTTCT~GCCT~GAATAGTG~~GTGCATGGAATAATGGA
ACAGGCCCTTGGTCCTATTCT~GTTGG~~TCTCCGGGACACAA~GGTAATGATCAATA~T
GGACAGTGCGGGGGCAT~TCGTATTGCG~GCGTTAGA~~~~~~~~~~~~~~~~~~GGTGA
AATTCTTGGATC~GTCGCAAGACGCACTAGAGCGAAAGCATTTGCCAAGTATGTCTTAAT
~~~~~~~~~~~~~~~~~~~~~~~~~~~~~~~~~~~~~~GAT~CAAGAACGAAAGTTAG~~
~~~~AGGTT~~~~~CGAAG~~~~~~~~~~GCGATCAGATACCGCCCTAGTTCTAACCATA
AACGATGCCAG~CCAGCGA~TCCGCCGATGTTCCTCCGA~TGACTCG~GCGGGGA~GCTT
C~CCCCGGGAAACCA~AA~GCGTTTGGGTTCCGGGGGAAGTATGGTTGCAAA~GCTGAAA
CTTAAAGGAATTGACGGAAGGGCACCACC~AGGAGTGGA~GCCTGCGGCTT~AATTTGAC
TCAACACGGGAAACCTCACCAGGTCAGGACATTGGAATGATTGACAGATTGATAGCTCTT
TCTTGATTCAGTGGGTAGTGGTGCATGGCCGTTCTTAGTTGGTGGATCGATTTGTCTGGT
TAATTCCGATAACGAACGAGACTCT~AGCCTATTAACTAGACGTT~~TCCGGTATC~~GT
A~~~~~~GCTACCGGCG~AAAAGTTC~TCTTCTTAGGGGGACAGGCGGCTTTTAGCCGCA
CGAGATTGAGCAATAACAGGTCTGTAATGCCCTTAGATGTCCTGGGCC~GCACGCGCGCT
ACACTGAA~GGAATCAGC~GTGTGTCTTCCCTTGG~CCGAAAGGTCCGGGTAA~CCCGCT
GAACCTCCTTCGTGCT~AGGAATTGGGGCTTGCAATTGTTCCCCAT~GAAC~GAGGAATT
CCCAGTAAGCGCGAGTCATAA~GCT~GGCGTTGATTACGTCCCTGCCCTTTGTACACACC
GCCCGTC~GCTGCTACCG~ATTGAATGGTTTAGTGAGG~T~CTTCGGACCGGCGGT~~AA
GCGGG~ACCGT~CTTCGTG~TCGGTCTTGC~CGAACGCTAGAAAGATGACC~AAACTTGA
GCATTTAGA~GGAAGCAAAAGTCGTAACAAGGTTTCCGTAGGTGAACCTGCAGAAAGGAT
CA~~~~~~~~~~~~~~~~~~~~~~~~~~~~~~~~~~~~~~~~~~~~~~~~~~~~~~~~~~
~~~~~~~~~~~~~~~~~~~~~~~~~~~~~~~~~~~~~~~~~~~~~~~~~~~~~~~~~~~~
~~~~~~~~~~~~~~~~~~~~~~~~~~~~~~~~~~~~~~~~~~~~~~~~~~~~~~~~~~~~
~~~~~~~~~~~~~~~~~~~~~~~~~~~~~~~~~~~~~~~~~~~~~~~~~~~~~~~~~~~~
~~~~~~~~~~~~~~~~~~~~~~~~~~~~~~~~~~~~~~~~~~~~~~~~~~~~~~~~~~~~
~~~~~~~~~~~~~~~~~~~~~~~~~~~~~~~~~~~~~~~~~~~~~~~~~~~~~~~~~~~~
~~~~~~~~~~~~~~~~~~~~~~~~~~~~~~~~~~~~~~~~~~~~
>gi|152206393|gb|EF487314.1|_Anthocoris_thibetanus_18S_ribosomal_RNA_gene_partial_sequence
~~~~~~~~~~~~~~~~~~~~~~~~~~~~~~~~~~~~~~~~~~~~~GATAGCCATGC~A~G
T~CTCAGTACAGA~CTGTA~TTAAAGTAAAACC~GCAAAAGGC~TCAGTAAACCAG~TTT
TAATTTACTAGAG~T~AAAC~TTGACTGT~~~~~~GCTTGGATAAC~TGTGGTAATTCTA
GAGCTAATACATGCAAAC~AAACCCCCGGCCA~~TTTA~TGGTCGGGGCGC~TTTTATTG
GT~~~CCAAGACCATT~CGCCCGG~~~TTC~T~~~~~~~CCGGGCG~TC~~TCCTTGATG
~AATCCAAATAACAAA~~TCAGAT~CGCAT~GGTCTTA~GTACCGGCG~ACTTATCTTTC
AAA~~TGCCTGA~CTTATCA~ACTGAC~GATGGTAGACTC~TGT~GTCTACCATGGCTCC
TACGGGTAACGGGGAATCA~GGGTTCGATTCCGGAGAGGGAGCCTGAGAAACGGCTACCA
CATCCAAGGAAGGCAGCAGGCACGCAAATTACCCACTCCCGGCACGGGG~AGGTAGTGAC
AAAAAATAACGATACGGG~ACTCGATATGAGGCCCCGTAATC~GGAATGAGTACA~~CTT
TAAACCCTTATTCAAATATCA~ATTGG~AGGGAAAGTTCTGGTGCCAGCAGC~CGCGGTA
ATTCCAGCT~CCAATA~GCGTATATTAAA~GTTGTTGCGGTTAAAAAGCTCGTAGTTGGT
TTT~GCGTCCCACGCTGTCGGTACACC~TTTTGTTGGTG~ACACTGGCATGC~CGTGGTA
TGTCCTG~TCGGTGGCGG~CCTT~GGTGGTCCCTAGC~~~~~~~~~GCTTC~GGAT~AAA
AC~CGTCGT~~~~~~~~~GCGAAGGTCT~ACC~GG~~TCGCCGGCTACTATCCTACCGCG
G~TGCTCTTCATTGA~GTGTCGAGGTA~GGCCGACA~CGTTTACTTT~GAACAAATTTGA
GTGCTTAAA~GCA~GGCAAAAATCTCT~GCCT~GAATAGTG~~GTGCATGGAATAATGGA
ACAGGCCCTTGGTTCTATTTT~GTTGG~~TCTTCGGAACACAA~GGAAATGATCAATG~T
GGACAG~GCGGGGGCAT~TCGTATTGCG~GCGTTAGA~~~~~~~~~~~~~~~~~~GGTGA
AATTCTTGGATC~GTCGCAAGACGCACTAGAGCGAAAGCATTTGCCAAGTATGTCTTAAT
~~~~~~~~~~~~~~~~~~~~~~~~~~~~~~~~~~~~~~GAT~CAAGAACGAAAGTTAG~~
~~~~AGGTT~~~~~CGAAG~~~~~~~~~~GCGATCAGATACCGCCCTAGTTCTAACCATA
AACGATGCCAG~CCAGCGA~TCCGCCGATGTTCCTCCGA~TGACTCG~GCGGGGA~GCTT
T~CCCCGGGAAACCA~AA~GCTTTTGGGTTCCGGGGGAAGTATGGTTGCAAA~GCTGAAA
CTTAAAGGAATTGACGGAAGGGCACCACA~AGGAGTGGA~GCCTGCGGCTT~AATTTGAC
TCAACACGGGAAACCTCACCAGGTCAAGACATTGGAATGATTGACAGATTGATAGCTCTT
TCTTGATTCAGTGGGTAGTGGTGCATGGCCGTTCTTAGTTGGTGGATCGATTTGTCTGGT
TAATTCCGATAACGAACGAGACTCT~AGCCAATTAACTAGACGTT~~TCCGGTATC~~GA
A~~~~~~GCTACCGGCG~ATATATAT~TCTTCTTAGGGGGACAGGCGGCTCTTAGCCGCA
CGAGATTGAGCAATAACAGGTCTGTGATGCCCTTAGATGTCCTGGGCC~GCACGCGCGCT
ACACTGAA~GGAATCAGC~CTGTTCGTTCCCTTGG~CCGAAAGGCCCGGGTAA~CCCGCT
GAACCTCCTTCGTGCT~AGGAATTGGGGCTTGTAATTGTTCCCCAT~GAAC~GAGGAATT
CCTAGTAAGCGCGAGTCATAA~GCT~CGCGTTGATTACGTCCCTGCCCTTTGTACACACC
GCCCGTC~GCTACTACCG~ATTGAATGATTTAGTGAGG~T~CTTCGGACCGGCGGT~~AA
GCCCA~ACCGT~CTTCGG~~ACGGTTTTGT~CGAACGCTGGAAAGATGACC~AAACTTGA
TCATTTAGA~GGAAGTAAAAGTCGTAACAAGGTT~TCCGTAGGTGAACCTGCAG~AAAGG
ATCA~~~~~~~~~~~~~~~~~~~~~~~~~~~~~~~~~~~~~~~~~~~~~~~~~~~~~~~~
~~~~~~~~~~~~~~~~~~~~~~~~~~~~~~~~~~~~~~~~~~~~~~~~~~~~~~~~~~~~
~~~~~~~~~~~~~~~~~~~~~~~~~~~~~~~~~~~~~~~~~~~~~~~~~~~~~~~~~~~~
~~~~~~~~~~~~~~~~~~~~~~~~~~~~~~~~~~~~~~~~~~~~~~~~~~~~~~~~~~~~
~~~~~~~~~~~~~~~~~~~~~~~~~~~~~~~~~~~~~~~~~~~~~~~~~~~~~~~~~~~~
~~~~~~~~~~~~~~~~~~~~~~~~~~~~~~~~~~~~~~~~~~~~~~~~~~~~~~~~~~~~
~~~~~~~~~~~~~~~~~~~~~~~~~~~~~~~~~~~~~~~~~~~~
>gi|193082191|gb|EU683111.1|_Anthocoris_sp._S297_18S_ribosomal_RNA_gene_partial_sequence
~~~~~~~~~~~~~~~~~~~~~~~~~~~~~~~~~TTGTCTCAAAGATTAAGCCATGC~AAG
T~CTCAGTACAGA~CTGTA~TTAAAGTGAAACC~GCAAAAGGC~TCAGTAAACCAG~TTT
TAATTTACTAGAG~T~AAAC~TTGACTGT~~~~~~GCTTGGATAAC~TGTGGTAATTCTA
GAGCTAATACATGCAAAC~AAACCCCCTGCCA~~TTTA~TGGTAGGGGCTGCTTTTATTG
GT~~~CCAAGACCATT~CGCCCGG~~~TCC~T~~~~~~~CCGGGCG~TC~~TCCTTGATG
~AATCCAAATAACACA~~TCAGAT~CGCAT~GGTCTTC~GTACCGGCG~ACTTATCTTTC
AAA~~TGCCTGA~CTTATCA~ACTGAC~GATGGTAGACTC~TGT~GTCTACCATGGCTCC
TACGGGTAACGGGGAATCA~GGGTTCGATTCCGGAGAGGGAGCCTGAGAAACGGCTACCA
CATCCAAGGAAGGCAGCAGGCACGCAAATTACCCACTCCCGGCACGGGG~AGGTAGTGAC
AAAAAATAACGATACGGG~ACTCGATATGAGGCCCCGTAATC~GGAATGAGTACA~~CTT
TAAACCCTTATTCAAATATCA~ATTGG~AGGGAAAGTTCTGGTGCCAGCAGC~CGCGGTA
ATTCCAGCT~CCAATA~GCGTATATTAAA~GTTGTTGCGGTTAAAAAGCTCGTAGTTGGT
TCT~GCGTCCCACGCTGTCGGTACACC~TTTTGTTGGTG~ACACTGGCATGC~CGTGGTA
TGTCCTG~TCGGTGGCGG~CCTTTGGTGGTCCCTAGC~~~~~~~~~GCTTC~GGGT~CAA
AC~CGTCGT~~~~~~~~~GCGAAGGTCT~ACCTGG~~TCGCCGGCTACTATCCTACCGCG
G~TGCTCTTCACTGA~GCGTCGAGGTA~GGCCGACA~CGTTTACTTT~GAACAAATTTGA
GTGCTTAAA~GCA~GGCAAAAATCTCT~GCCT~GAATAGTG~~GTGCATGGAATAATGGA
ACAGGCCCTTGGTTCTATTTT~GTTGG~~TCTTCGGAACACAA~GGAAATGATCAATG~T
GGACAG~GCGGGGGCAT~TCGTATTGCG~GCGTTAGA~~~~~~~~~~~~~~~~~~GGTGA
AATTCTTGGATC~GTCGCAAGACGCACTAGAGCGAAAGCATTTGCCAAGTATGTCTTAAT
T~~~~~~~~~~~~~~~~~~~~~~~~~~~~~~~~~~~~~GAT~CAAGAACGAAAGTTAG~~
~~~~AGGTT~~~~~CGAAG~~~~~~~~~~GCGATCAGATACCGCCCTAGTTCTAACCATA
AACGATGCCAG~CCAGCGA~TCCGCCGATGTTCCTCCGA~TGACTCG~GCGGGGA~GCTT
T~CTTCGGGAAACCA~AA~GCTTTTGGGTTCCGGGGGAAGTATGGTTGCAAA~GCTGAAA
CTTAAAGGAATTGACGGAAGGGCACCACA~AGGAGTGGA~GCCTGCGGCTT~AATTTGAC
TCAACACGGGAAACCTCACCAGGTCAAGACATTGGAATGATTGACAGATTGATAGCTCTT
TCTTGATTCAGTGGGTAGTGGTGCATGGCCGTTCTTAGTTGGTGGATCGATTTGTCTGGT
TAATTCCGATAACGAACGAGACTCT~AGCCAATTAACTAGACGTT~~TCCGGTATC~~GA
A~~~~~~GCTACCGGCG~ATATATTA~TCTTCTTAGGGGGACAGGCGGCTCTTAGCCGCA
CGAGATTGAGCAATAACAGGTCTGTGATGCCCTTAGATGTCCTGGGCC~GCACGCGCGCT
ACACTGAA~GGAATCAGC~CTGTTCGTTCCCTTGG~CCGAAAGGCCCGGGTAA~CCCGCT
GAACCTCCTTCGTGCT~AGGAATTGGGGCTTGCAATTGTTCCCCAT~GAAC~GAGGAATT
CCTAGTAAGCGCGAGTCATAA~GCT~CGCGTTGATTACGTCCCTGCCCTTTGTACACACC
GCCCGTC~GCTACTACCG~ATTGAATGATTTAGTGAGG~T~CTTCGGACCGGCGGT~~AA
GCCCA~ACCGG~TTTCGG~~CCGGTTTTGT~CGAACGCTGGAAAGATGACC~AAACTTGA
TCATTTAGA~GGAAGTAAAAGTCGTAACAAGGTT~TCC~~~~~~~~~~~~~~~~~~~~~~
~~~~~~~~~~~~~~~~~~~~~~~~~~~~~~~~~~~~~~~~~~~~~~~~~~~~~~~~~~~~
~~~~~~~~~~~~~~~~~~~~~~~~~~~~~~~~~~~~~~~~~~~~~~~~~~~~~~~~~~~~
~~~~~~~~~~~~~~~~~~~~~~~~~~~~~~~~~~~~~~~~~~~~~~~~~~~~~~~~~~~~
~~~~~~~~~~~~~~~~~~~~~~~~~~~~~~~~~~~~~~~~~~~~~~~~~~~~~~~~~~~~
~~~~~~~~~~~~~~~~~~~~~~~~~~~~~~~~~~~~~~~~~~~~~~~~~~~~~~~~~~~~
~~~~~~~~~~~~~~~~~~~~~~~~~~~~~~~~~~~~~~~~~~~~~~~~~~~~~~~~~~~~
~~~~~~~~~~~~~~~~~~~~~~~~~~~~~~~~~~~~~~~~~~~~
>gi|298578826|gb|GQ258393.1|_Amphiareus_obscuriceps_18S_ribosomal_RNA_gene_partial_sequence
~~~~~~~~~~~~~~~~~~~~~~~~~~~~~~~~~~~~~~~~~~~~~~~~~~~~~~~~~~~G
T~CTCAGTACAGA~CTGTA~TTAAAGTGAAACC~GCAAAAGGC~TCAGTAAACCAG~TTT
TAATTTACTAGAG~T~AAAC~TTCACTGT~~~~~~TATTGGATAAC~TGTGGTAATTCTA
GAGCTAATACATGCAAAC~AAAGCCTCGTCCA~~CCCA~TGGTTGGGGCGC~TTTTATTG
GA~~~TCAAGACCATT~CGCCCGG~~~CTCGT~~~~~~~CCGGGCG~TC~~TGCTTGATG
~ATACAAAATAACACA~~TCAGAT~CGCAT~GGTCTTC~GTACCGGCG~ACTTATCTTTC
AAA~~TGCCTGA~CTTATCA~ACTGAC~GATGGTAGACTC~TGT~GTCTACCATGGCTCT
TACGGGTAACGGGGAATCA~GGGTTCGATTCCGGAGAGGGAGCCTGAGAAACGGCTACCA
CATCCAAGGAAGGCAGCAGGCACGCAAATTACCCACTCCCGGCACGGGG~AGGTAGTGAC
AAAAAATAACGATACGGG~ACTCGATAAGAGGCCCCGTAATC~GGAATGAGTACA~~CTT
TAAACACTTTTTTAAAAATCC~ATTGG~AGGGCAAGT~CTGGTGCCAGCAGC~CGCGGTA
ATTCCAGCT~CCAATA~GCGTATATTAAA~GTTGTTGCGGTTAAAAAGCTCGTAGTTGGT
TCT~GCGTCCCACGCTGTCGGTACACC~GTTTGTCGGTG~ACACTGGCATGC~CGTGGTA
TGTCCTG~TCGGTGGCGG~CC~~~GACTATCCTTCGA~~~~~~~~~TCGTC~GAGT~TAG
CT~CGGCGG~~~~~~~~~TTGATGGTGT~CTTTGG~~TCGCCGGCTTCTATCCTGCCGCG
G~TGCTCTTCATTGA~GTGTCGAGGTA~GGCCGACA~CGTTTACTTT~GAACAAATTAGA
GTGCTTAAA~GCA~GGCTAAAATTTCT~GCCT~GAATAGTG~~GTGCATGGAATAATAAA
ACAGGCCCTTGGTTCTATTTT~GTTGG~~TCTTAGGAACACAA~GGAAATGATCAATG~T
GGACAG~GCGGGGGCAT~TCGTATTGCG~GCGTTAGA~~~~~~~~~~~~~~~~~~GGTGA
AATTCTTGGATC~GTCGCAAGACGCACTAGAGCGAAAGCATTTGCCAAGTATGTCT~AGT
~~~~~~~~~~~~~~~~~~~~~~~~~~~~~~~~~~~~~~GAT~CA~G~ACGAAAGTTAG~~
~~~~AGGTT~~~~~CGAAG~~~~~~~~~~~CGATCAGATACCGCCCTAGTTCTAACCATA
AACGATGCCAG~CCAGCGA~TCCGCCGATGTTCCCCCGA~TGACTCG~GCGGGGA~GCTT
T~CCCCGGGAAACCA~AA~GCTTTTGGGTTCCGGGGGAAGTATGGTTGCAAA~GCTGAAA
CTTAAAGGAATTGACGGAAGGGCACCACC~AGGAGTGGA~GCCTGCGGCTT~AATTTGAC
TCAACACGGGAAATCTTACCAGGTCAGGACATTGGAATGATTGACAGATTGATAGCTCTT
TCTTGATTCAGTGGGTAGTGGTGCATGGCCGTTCCTAGTTGGTGGACCGATTTGTCTGGT
TAATTCCGATAACGAACGAGACTCT~AGCCTATTAACTAGACGAT~~TTCGGTATC~~GA
A~~~~~~GCTACCGGCG~AACAATTA~TCTTCTTAGGGGGACAGGCGGCTTTTAGCCGCA
CGAGATTGAGCAATAACAGGTCTGTGATGCCCTTAGATGTCCTGGGCC~GCACGCGCGCT
ACACTGAA~GGAATCAGC~GTGTGCGTTTCCTTGG~CCGAAAGGTCCGGGTAA~CCCGCT
GAACCTCCTTCGTGCT~AGGAATTGGGGCTTGCAATTGTTCCCCAT~GAAC~GAGGAATT
CCCAGTAAGCGCGAGTCATAA~GCT~CGCGTTGATTACGTCCCTGCCCTTTGTACACACC
GCCCGTC~GCTACTACCG~ATTGAATGATTTAGTGAGG~T~CTTCGGACCGGCGGT~~AA
GCCCA~ACCGT~CCTTGCG~TCGGTTTTGT~CGAACGCTGGAAAGATGACC~AAACTTGA
TCATTT~AGAGGAAGTAAAAGTCGT~~~~~~~~~~~~~~~~~~~~~~~~~~~~~~~~~~~
~~~~~~~~~~~~~~~~~~~~~~~~~~~~~~~~~~~~~~~~~~~~~~~~~~~~~~~~~~~~
~~~~~~~~~~~~~~~~~~~~~~~~~~~~~~~~~~~~~~~~~~~~~~~~~~~~~~~~~~~~
~~~~~~~~~~~~~~~~~~~~~~~~~~~~~~~~~~~~~~~~~~~~~~~~~~~~~~~~~~~~
~~~~~~~~~~~~~~~~~~~~~~~~~~~~~~~~~~~~~~~~~~~~~~~~~~~~~~~~~~~~
~~~~~~~~~~~~~~~~~~~~~~~~~~~~~~~~~~~~~~~~~~~~~~~~~~~~~~~~~~~~
~~~~~~~~~~~~~~~~~~~~~~~~~~~~~~~~~~~~~~~~~~~~~~~~~~~~~~~~~~~~
~~~~~~~~~~~~~~~~~~~~~~~~~~~~~~~~~~~~~~~~~~~~
>gi|298578827|gb|GQ258394.1|_Amphiareus_ruficollaris_18S_ribosomal_RNA_gene_partial_sequence
~~~~~~~~~~~~~~~~~~~~~~~~~~~~~~~~~~~~~~~~~~~~~~~~~~~~~~~~~~~G
T~CTCAGTACAGA~CTGTA~TTAAAGTGAAACC~GCAAAAGGC~TCAGTAAACCAG~TTT
AAATTTACTAGAG~T~AAAC~TTAATTGT~~~~~~TATTGGATAAC~TGTGGTAATTCTA
GAGCTAATACATGCAAAT~AAAGCCTCGACCA~~CCCA~TGGTTGGGGCGC~TTTTATTG
GA~~~TCAAGACCATT~CGCCCGG~~~CTCGT~~~~~~~TCGGGCG~TC~~TGCTTGATG
~ATACAAAATAACACA~~TCAGAT~CGCAT~GGTCTCT~GTACCGGCG~ACTTATCTTTC
AAA~~TGCCTGA~CTTATCA~ACTGAC~GATGGTAGACTC~TGT~GTCTACCATGGCTCT
TACGGGTAACGGGGAATCA~GGGTTCGATTCCGGAGAGGGAGCCTGAGAAACGGCTACCA
CATCCAAGGAAGGCAGCAGGCACGCAAATTACCCACTCCCGGCACGGGG~AGGTAGTGAC
AAAAAATAACGATACGGG~ACTCGATAAGAGGCCCCGTAATC~GGAATGAGTACA~~CTT
TAAACACTTTTTTAAAAATCC~ATTGG~AGGGCAAGT~CTGGTGCCAGCAGC~CGCGGTA
ATTCCAGCT~CCAATA~GCGTATATTAAA~GTTGTTGCGGTTAAAAAGCTCGTAGTTGGT
TCT~GCGTCCCACGCTGTCGGTACACC~GTTTGTCGGTG~ACACTGGCATGC~CGTGGTA
TGTCCTG~TCGGTGGCGG~CC~~~GACTATCCTTCGA~~~~~~~~~TCGTC~GGGT~TTT
CT~CGTCGG~~~~~~~~~TCGATGGTGT~CTTTGG~~TCGCCGGCTTCTATCCTGCCGCG
G~TGCTCTTCATTGA~GTGTCGAGGTA~GGCCGACA~CGTTTACTTT~GAACAAATTAGA
GTGCTTAAA~GCA~GGCTAAAATTTCT~GCCT~GAATAGTG~~GTGCATGGAATAATAAA
ACAGGCCCTTGGTTCTATTTT~GTTGG~~TCTTCGGAACACAA~GGAAATGATCAATG~T
GGACAG~GCGGGGGCAT~TCGTATTGCG~GCGTTAGA~~~~~~~~~~~~~~~~~~GGTGA
AATTCTTGGTTC~TTCGCAAGACGCACTAGAGCGAAAGCATTTGCCAAGTATGTCTTAAT
~GATCAAGAACGAAGTAAGTGCCAAGTATGTCTTAATTGAT~CAAGAACGAAAGTTAG~~
~~~~AGGTT~~~~~CGAAG~~~~~~~~~~GCGATCAGATACCGCCCTAGTTCTAACCATA
AACGATGCCAG~CCAGCGA~TCCGCCGATGTTCCTCCGA~TGACTCG~GCGGGGA~GCTT
T~CCCCGGGAAACCA~AA~GCTTTTGGGYTCCGGGGGAAGTATGGTTGCAAA~GCTGAAA
CTTAAAGGAATTGACGGAAGGGCACCACC~AGGAGTGGA~GCCTGCGGCTT~AATTTGAC
TCAACACGGGAAATCTTACCAGGTCAGGACATTGGAATGATTGACAGATTGATAGCTCTT
TCTTGATTCAGTGGGTAGTGGTGCATGGCCGTTCCTAGTTGGTGGACCGATTTGTCTGGT
TAATTCCGATAACGAACGAGACTCT~AGCCTATTAACTAGACGAT~~TTCGGTATC~~GA
A~~~~~~GCTACCGGCG~AACAATTA~TCTTCTTAGGGGGACAGGCGGCTTTTAGCCGCA
CGAGATTGAGCAATAACAGGTCTGTGATGCCCTTAGATGTCCTGGGCC~GCACGCGCGCT
ACACTGAA~GGAATCAGC~GTGTGCGTTTCCTTGG~CCGAAAGGTCCGGGTAA~CCCGCT
GAACCTCCTTCGTGCT~AGGAATTGGGGCTTGCAATTGTTCCCCAT~GAAC~GAGGAATT
CCCAGTAAGCGCGAGTCATAA~GCT~CGCGTTGATTACGTCCCTGCCCTTTGTACACACC
GCCCGTC~GCTACTACCG~ATTGAATGATTTAGTGAGG~T~CTTCGGACCGGCGGT~~AA
GCCCA~AACGG~CTTGCG~~TCGGTTTTGT~CGAACGCTGGAAAGATGACC~AAACTTGA
TCATTAGAGGAAAAGTAAAAGTCGTAACAAGGTT~TCCGTAGGAC~~~~~~~~~~~~~~~
~~~~~~~~~~~~~~~~~~~~~~~~~~~~~~~~~~~~~~~~~~~~~~~~~~~~~~~~~~~~
~~~~~~~~~~~~~~~~~~~~~~~~~~~~~~~~~~~~~~~~~~~~~~~~~~~~~~~~~~~~
~~~~~~~~~~~~~~~~~~~~~~~~~~~~~~~~~~~~~~~~~~~~~~~~~~~~~~~~~~~~
~~~~~~~~~~~~~~~~~~~~~~~~~~~~~~~~~~~~~~~~~~~~~~~~~~~~~~~~~~~~
~~~~~~~~~~~~~~~~~~~~~~~~~~~~~~~~~~~~~~~~~~~~~~~~~~~~~~~~~~~~
~~~~~~~~~~~~~~~~~~~~~~~~~~~~~~~~~~~~~~~~~~~~~~~~~~~~~~~~~~~~
~~~~~~~~~~~~~~~~~~~~~~~~~~~~~~~~~~~~~~~~~~~~
>gi|298578828|gb|GQ258395.1|_Xylocoris_cerealis_18S_ribosomal_RNA_gene_partial_sequence
~~~~~~~~~~~~~~~~~~~~~~~~~~~~~~~~~~~~~~~~~~~~~~~~~~~~~~~~~~AC
T~CTCAGTA~AAA~CTGTG~ACCTGTTGAAACC~GCGCACGGC~TCAGTAAACCAG~~GT
ACA~TTAATAGAG~TCGAAACTTTATTG~~~~~~~TTGTGGATAAC~TGTGGAAATTCTA
GAGCTAATACATGCAACAAAAGCCCTGGACCT~~TAAA~TGGTAAGGGCGC~TTTTATTA
GA~~~CCAAGACCACA~CGCCCGG~~~CTTGC~~~~~~~CCGGGAG~TT~~ATCCTGACG
~AAACTAAATAACATA~~TCAGAT~CGCAT~AGTCATC~GCACTGGCG~ACTTATCTTTC
AAA~~TGCCTGA~CTTATCA~ACTGAC~GATGGTAGACTC~CAA~GTCTACCATGGTTCT
CACGGGTAACGGGGAATCT~GGGTTCGATTCCGGAGAGGGAGCCTGAGAAACGGCTACCA
CATCCAAGGAAGGCAGCAGGCACGCAAATTACCCACTCCCGGCACGGGG~AGGTAGTGAC
AAAAAATAACGATACGGA~ACTCGTAATGAGGCTCCGTAATC~GGAATGAGTACA~~CTT
TAAATCCTTTAACAAGGATCC~ATTGG~AGGGCAAGT~CTGGTGCCAGCAGC~CGCGGTA
ATTCCAGCT~CCAATA~GCGTATATTAAA~GTTGTTGCGGTTAAAAAGCTCGTAGTCGGT
TCT~GCGTCCCACGCTGCCGGGACACC~GTTTGTCGGTG~ATTCTGGCATGC~CGTGTGA
TGTCCTG~TCGGTGGTGA~CC~~~~GAGGCCTCGGTC~~~~~~~~~TCGTC~GGGCTACG
CC~CGGCGT~~~~~~~~~TCCTTGGCCC~~CCCGG~~TCACCGACTACTATCCTACCGCG
G~TGCTCTTAACCGA~GTGTCGAGGTA~GGCCGACA~CGTTTACTTT~GAACAAATTAGA
GTGCTTAAA~GCA~GGCTAAAATATCT~GCCT~GAATAAAT~~GTGCATGGAATAATGGA
ACAGGCCCTTGGTTCTATTCC~GTTGG~~TCTTAGGGACACAA~GGACATGATCAATA~T
GGACGG~TCGGGGGCAT~TCGTATTGCG~GCGTTAGA~~~~~~~~~~~~~~~~~~GGTGA
AATTCTTGGTTC~GTCGCAAGACGCACTAGAGCGAAAGCATTTGCCAAGTATGTCTTAAT
TGATCAAGAACGAAGATTT~GCCAAGTATGTCTTAATTGAT~CAAGAACGAAAGTTAG~~
~~~~AGGTT~~~~~CGAAG~~~~~~~~~~GCGATCAGATACCGCCCTAGTTCTAACCATA
AACGATGCCAG~CCAGCGA~TCCGCCGATGTTCCTCCGA~TGACTCG~GCGGGGA~GCTC
C~CCCCGGGAAACCAAAA~GCTTTTGGGTTCCGGGGGTAGTATGGTTGCAAA~GCTGAAA
CTTAAAGGAATTGACGGAAGGGCACCACC~AGGAGTGGA~GCCTGCGGCTT~AATTTGAC
TCAACACGGGAAACCTCACCAGGTCAGGACATTGGGATGATTGACAGATTGATAGCTCTT
TCTTGATTCAGTGGGTAGTGGTGCATGGCCGTTCTTAGTTGGTGGATCGATTTGTCTGGT
TAATTCCGATAACGAACGAGACTCT~GACCTATTAAATAGACGTT~~TCTGGTATC~~GT
A~~~~~~GCTACCAGCG~ACAAATTA~TCTTCTTAAGGGGACAGGCGGCTTTTAGCCGCA
CGAGATTGAGCAATAACAGGTCTGTGATGCCCTTAGATGTCCTGGGCC~GCACGCGCGCT
ACACTGAA~GGAATCAGC~GTGTGCTTTCCCTTGG~CCGAAAGGTCCGGGTAA~CCCGCT
GAACCTCCTTCGTGCT~AGGAATTGGGGCTTGAAATTGTTCCCCAT~GAAC~GAGGAATT
CCCAGTAAGCGCGAGTCATAA~GCT~CGCGTTGATTACGTCCCTGCCCTTTGTACACACC
GCCCGTC~GCTACTACCG~ATTGAATGATTTAGTGAGG~T~CTTCGGACTGGCGGA~~AA
ACCCG~ACCGA~CTCGT~~~TCGGTTTTGGTCGAACGCTGGAAAGATGACC~AAACTTGA
TCATTAAGA~GGAAGTAAAAGTCGTAACAAGGTTTCCGTAGG~~~~~~~~~~~~~~~~~~
~~~~~~~~~~~~~~~~~~~~~~~~~~~~~~~~~~~~~~~~~~~~~~~~~~~~~~~~~~~~
~~~~~~~~~~~~~~~~~~~~~~~~~~~~~~~~~~~~~~~~~~~~~~~~~~~~~~~~~~~~
~~~~~~~~~~~~~~~~~~~~~~~~~~~~~~~~~~~~~~~~~~~~~~~~~~~~~~~~~~~~
~~~~~~~~~~~~~~~~~~~~~~~~~~~~~~~~~~~~~~~~~~~~~~~~~~~~~~~~~~~~
~~~~~~~~~~~~~~~~~~~~~~~~~~~~~~~~~~~~~~~~~~~~~~~~~~~~~~~~~~~~
~~~~~~~~~~~~~~~~~~~~~~~~~~~~~~~~~~~~~~~~~~~~~~~~~~~~~~~~~~~~
~~~~~~~~~~~~~~~~~~~~~~~~~~~~~~~~~~~~~~~~~~~~
>gi|298578834|gb|GQ258401.1|_Anthocoris_confusus_18S_ribosomal_RNA_gene_partial_sequence
~~~~~~~~~~~~~~~~~~~~~~~~~~~~~~~~~~~~~~~~~~~~~~~~~~~~~~~~~~~~
T~CTCAGTACAGA~CTGTA~TTAAAGTAAAACC~GCAAAAGGC~TCAGTAAACCAG~TTT
TAATTTACTAGAG~T~AAAC~TTGACTGT~~~~~~GCTTGGATAAC~TGTGGTAATTCTA
GAGCTAATACATGCAAAC~AAACCCCCGGCCA~~TTTA~TGGTAGGGGCGC~TTTTATTG
GT~~~CCAAGACCATT~CGCCCGG~~~TTC~G~~~~~~~CCGGGCG~TC~~TCCTTGATG
~AATCCAAATAACAAA~~TCAGAT~CGCAT~GGTCTCC~GTACCGGCG~ACTTATCTTTC
AAA~~TGCCTGA~CTTATCA~ACTGAC~GATGGTAGACTC~TGT~GTCTACCATGGCTCC
TACGGGTAACGGGGAATCA~GGGTTCGATTCCGGAGAGGGAGCCTGAGAAACGGCTACCA
CATCCAAGGAAGGCAGCAGGCACGCAAATTACCCACTCCCGGCACGGGG~AGGTAGTGAC
AAAAAATAACGATACGGG~ACTCGATATGAGGCCCCGTAATC~GGAATGAGTACA~~CTT
TAAACCCTTATTCAAATATCA~ATTGG~AGGGAAAGTTCTGGTGCCAGCAGC~CGCGGTA
ATTCCAGCT~CCAATA~GCGTATATTAAA~GTTGTTGCGGTTAAAAAGCTCGTAGTTGGT
TCT~GCGTCCCACGCTGTCGGTACACC~TTTTGTTGGTG~ACACTGGCATGC~CGTGGTA
TGTCCTG~TCGGTGGCGG~CCTTTGGTGG~CCCTAGC~~~~~~~~~GCTTC~GGAT~TAA
AC~CTTAGT~~~~~~~~~GCGAAGGTCT~ACC~GG~~TCGCCGGCTACTATCCTACCGCG
G~TGCTCTTCATTGA~GTGTCGAGGTA~GGCCGACA~CGTTTACTTT~GAACAAATTTGA
GTGCTTAAA~GCA~GGCAAAAATCTCT~GCCT~GAATAGTG~~GTGCATGGAATAATGGA
ACAGGCCCTTGGTTCTATTTT~GTTGG~~TCTTCGGAACACAA~GGAAATGATCAATG~T
GGACAG~GCGGGGGCAT~TCGTATTGCG~GCGTTAGA~~~~~~~~~~~~~~~~~~GGTGA
AATTCTTGGATC~GTCGCAAGACGCACTAGAGCGAAAGCATTTGCCAAGTATGTCTTAAT
~~~~~~~~~~~~~~~~~~~~~~~~~~~~~~~~~~~~~~GAT~CAAGAACGAAAGTTAG~~
~~~~AGGTT~~~~~CGAAG~~~~~~~~~~GCGATCAGATACCGCCCTAGTTCTAACCATA
AACGATGCCAG~CCAGCGA~TCCGCCGATGTTCCTCCGA~TGACTCG~GCGGGGA~GCTT
T~CCCCGGGAAACCA~AA~GCTTTTGGGTTCCGGGGGAAGTATGGTTGCAAA~GCTGAAA
CTTAAAGGAATTGACGGAAGGGCACCACC~AGGAGTGGA~GCCTGCGGCTT~AATTTGAC
TCAACACGGGAAACCTCACCAGGTCAGGACATTGGAAGGATTGACAGATTGATAGCTCTT
TCTTGATTCAGTGGGTAGTGGTGCATGGCCGTTCTTAGTTGGTGGATCGATTTGTCTGGT
TAATTCCGATAACGAACGAGACTCT~AGCCTATTAACTAGGCGTT~~TCTGGTATC~~GT
A~~~~~~GCTACCAGCG~AAACATAT~TCTTCTTAAGGGGACAGGCGGCTTATAGCCGCA
CGAGATTGAGCAATAACAGGTCTGTGATGCCCTTAGATGTCCTGGGCC~GCACGCGCGCT
ACACTGAA~GGAATCAGC~GTGTGCTTTCCCTTGG~CCGAAAGGTCCGGGTAA~CCCGCT
GAACCTCCTTCGTGCT~AGGAATTGGGGCTTGCAATTGTTCCCCAT~GAAC~GAGGAATT
CCCAGTAAGCGCGAGTCATAA~GCT~CGCGTTGATTACGTCCCTGCCCTTTGTACACACC
GCCCGTC~GCTACTACCG~ATTGAATGATTTAGTGAGG~T~CTTCGGACTGGCGGT~~AA
GCCTT~GTCGA~CTCG~~~~TCGGCTTTGC~TGAACGCTGGAAAGATGACC~AAACTTGA
TCATTTAGA~GGAAGTAAAAGTCGT~~~~~~~~~~~~~~~~~~~~~~~~~~~~~~~~~~~
~~~~~~~~~~~~~~~~~~~~~~~~~~~~~~~~~~~~~~~~~~~~~~~~~~~~~~~~~~~~
~~~~~~~~~~~~~~~~~~~~~~~~~~~~~~~~~~~~~~~~~~~~~~~~~~~~~~~~~~~~
~~~~~~~~~~~~~~~~~~~~~~~~~~~~~~~~~~~~~~~~~~~~~~~~~~~~~~~~~~~~
~~~~~~~~~~~~~~~~~~~~~~~~~~~~~~~~~~~~~~~~~~~~~~~~~~~~~~~~~~~~
~~~~~~~~~~~~~~~~~~~~~~~~~~~~~~~~~~~~~~~~~~~~~~~~~~~~~~~~~~~~
~~~~~~~~~~~~~~~~~~~~~~~~~~~~~~~~~~~~~~~~~~~~~~~~~~~~~~~~~~~~
~~~~~~~~~~~~~~~~~~~~~~~~~~~~~~~~~~~~~~~~~~~~
>gi|298578835|gb|GQ258402.1|_Anthocoris_gracilis_18S_ribosomal_RNA_gene_partial_sequence
~~~~~~~~~~~~~~~~~~~~~~~~~~~~~~~~~~~~~~~~~~~~~~~~~~~~~~~~~~~~
T~ATCAGTACAGA~CTGTA~TTAAAGTGAAACC~GCAAAAGGC~TCAGTAAACCAG~~TT
GAATTTACTAGAG~T~AAAC~TTTATTGT~~~~~~GCTTGGATAAC~TGTGGTAATTCTA
GAGCTAATACATGCAAAC~AAACCCCCGGCCA~~TTTA~TGGTCGGGGCGC~TTTTATTG
GA~~~ACAAGACCATT~CGCTCGG~~~TTC~G~~~~~~~CCGAGCG~TC~~TCCTTGATG
~AATCCAAATAACAAA~~TCAGAT~CGCAT~GGTCCTG~GTACCGGCG~ACTTATCTTTC
AAA~~TGCCTGA~CTTATCA~ACTGAC~GATGGTAGACTC~TGT~GTCTACCATGGCTCC
TACGGGTAACGGGGAATCA~GGGTTCGATTCCGGAGAGGGAGCCTGAGAAACGGCTACCA
CATCCAAGGAAGGCAGCAGGCACGCAAATTACCCACTCCCGGCACGGGG~AGGTAGTGAC
AAAAAATAACGATACGGG~ACTCGATATGAGGCCCCGTAATC~GGAATGAGTACA~~CTT
TAAACCCTTATTCAAATATCA~ATTGG~AGGGAAAGTTCTGGTGCCAGCAGC~CGCGGTA
ATTCCAGCT~CCAATA~GCGTATATTAAA~GTTGTTGCGGTTAAAAAGCTCGTAGTTGGT
TCT~GCGTCCCACGCTGTCGGTACACC~TTTTGTTGGTG~ACACTGGCATGC~CGTGGTA
TGTCCTG~TCGGTGGCGG~CCTTTGGTGG~CCCTAGC~~~~~~~~~GCGTC~GGGT~AAA
AC~CGTCGT~~~~~~~~~GATAAGGTCT~ACC~GG~~TCGCCGGCTACTATCCTACCGCG
G~TGCTCTTCATTGA~GTGTCGAGGTA~GGCCGACA~CGTTTACTTT~GAACAAATTTGA
GTGCTTAAA~GCA~GGCAAAAATCTCT~GCCT~GAATAGTG~~GTGCATGGAATAATGGA
ACAGGCCCTTGGTTCTATTTT~GTTGG~~TCTTCGGAACACAA~GGAAATGATCAATG~T
GGACTG~GCGGGGGCAT~TCGTATTGCG~GCGTTAGA~~~~~~~~~~~~~~~~~~GGTGA
AATTCT~GGGTC~TTC~CAAGACGCACTAGAGCGAAAGCATTTGCCAAGTATGTCTTAAT
~GATCAAGAACGAAAGTAGTCCCAAGTATGTCTTAATTGAT~CAAGAACGAAAGTTAG~~
~~~~AGGCC~~~~~CGAAG~~~~~~~~~~GCGATCAGATACCGCCCTAGTTCTAACCATA
AACGATGCCAG~CCAGCGA~TCCGCCGATGTTCCTCCGA~TGACTCG~GCGGGGA~GCTT
T~CTTCGGGAAACCA~AA~GCTTTTGGGTTCCGGGGGGAGTATGGTTGCAAA~GCTGAAA
CTTAAAGGAATTGACGGAAGGGCACCACA~AGGAGTGGA~GCCTGCGGCTT~AATTTGAC
TCAACACGGGAAACCTCACCAGGTCAAGACATTGGAATGATTGACAGATTGATAGCTCTT
TCTTGATTCAGTGGGTAGTGGTGCATGGCCGTTCTTAGTTGGTGGATCGATTTGTCTGGT
TAATTCCGATAACGAACGAGACTCT~AGCCAATTAACTAGACGTT~~TCCGGTATC~~GA
A~~~~~~GCTACCGGCG~ACTCATAA~TCTTCTTAGGGGGACAGGCGGCTTTCAGCCGCA
CGAGATTGAGCAATAACAGGTCTGTGATGCCCTTAGATGTCCTGGGCC~GCACGCGCGCT
ACACTGAA~GGAATCAGC~CTGTTCGTTCCCTTGG~CCGAAAGGCCCGGGTAA~CCCGCT
GAACCTCCTTCGTGCT~AGGAATTGGAGCTTGCAATTGTTCCCCAT~GAAC~GAGGAATT
CCTAGTAAGCGCGAGTCATAA~GCT~CGCGTTGATTACGTCCCTGCCCTTTGTACACACC
GCCCGTC~GCTACTACT~AATTGGGTGATTTAGTGAGG~T~CTTCGGACCGGCGGT~~AA
GCCCC~TCCGA~CTTCGG~~CCGGTTTTGT~CGAACGCTGGAAAGATGACC~AAACTTGA
TCATT~AGA~AGAAG~~~~~~~~~~~~~~~~~~~~~~~~~~~~~~~~~~~~~~~~~~~~~
~~~~~~~~~~~~~~~~~~~~~~~~~~~~~~~~~~~~~~~~~~~~~~~~~~~~~~~~~~~~
~~~~~~~~~~~~~~~~~~~~~~~~~~~~~~~~~~~~~~~~~~~~~~~~~~~~~~~~~~~~
~~~~~~~~~~~~~~~~~~~~~~~~~~~~~~~~~~~~~~~~~~~~~~~~~~~~~~~~~~~~
~~~~~~~~~~~~~~~~~~~~~~~~~~~~~~~~~~~~~~~~~~~~~~~~~~~~~~~~~~~~
~~~~~~~~~~~~~~~~~~~~~~~~~~~~~~~~~~~~~~~~~~~~~~~~~~~~~~~~~~~~
~~~~~~~~~~~~~~~~~~~~~~~~~~~~~~~~~~~~~~~~~~~~~~~~~~~~~~~~~~~~
~~~~~~~~~~~~~~~~~~~~~~~~~~~~~~~~~~~~~~~~~~~~
>gi|298578837|gb|GQ258404.1|_Anthocoris_japonicus_18S_ribosomal_RNA_gene_partial_sequence
~~~~~~~~~~~~~~~~~~~~~~~~~~~~~~~~~~~~~~~~~~~~~~~~~~~~~~~~~~~~
T~CTCAGTACAGA~CTGATCATACAGTGAAACC~GCAAAAGGC~TCAGTAAACCAA~ATT
TAATTTACTAGAG~T~AAAC~TTGACTGT~~~~~~GCTTGGATAAC~TGTGGTAATTCTA
GAGCTAATACATGCAAAC~AAACCCCCGGCCA~~TTTA~TGGTAGGGGCGC~TTTTATTG
GT~~~CCAAGACCATT~CGCCCGG~~~TTC~G~~~~~~~CCGGGCG~TC~~TCCTTGATG
~AATCCAAATAACACA~~TCAGAT~CGCAT~GGTCTCC~GTACCGGCG~ACTTATCTTTC
AAA~~TGCCTGA~CTTATCA~ACTGAC~GATGGTAGACTC~TGT~GTCTACCATGGCTCC
TACGGGTAACGGGGAATCA~GGGTTCGATTCCGGAGAGGGAGCCTGAGAAACGGCTACCA
CATCCAAGGAAGGCAGCAGGCACGCAAATTACCCACTCCCGGCACGGGG~AGGTAGTGAC
AAAAAATAACGATACGGG~ACTCGATATGAGGCCCCGTAATC~GGAATGAGTACA~~CTT
TAAACCCTTATTCAAATATCA~ATTGG~AGGGAAAGTTCTGGTGCCAGCAGC~CGCGGTA
ATTCCAGCT~CCAATA~GCGTATATTAAA~GTTGTTGCGGTTAAAAAGCTCGTAGTTGGT
TCT~GCGTCCCACGCTGTCGGTACACC~TTTTGTTGGTG~ACACTGGCATGC~CGTGGTA
TGTCCTG~TCGGTGGCGG~CCTATGGTGG~CCCTAGC~~~~~~~~~GCTTC~GGAT~AAA
AC~CGTCGT~~~~~~~~~GCGAAGGTCT~ACC~GG~~TCGCCGGCTACTATCCTACCGCG
G~TGCTCTTCATTGA~GTGTCGAGGTA~GGCCGACA~CGTTTACTTT~GAACAAATTTGA
GTGCTTAAA~GCA~GGCAAAAATCTCT~GCCT~GAATAGTG~~GTGCATGGAATAATGGA
ACAGGCCCTTGGTTCTATTTT~GTTGG~~TCTTCGGAACACAA~GGAAATGATCAATG~T
GGACAG~GCGGGT~CAT~TCGTATTGCG~GCGTTAGA~~~~~~~~~~~~~~~~~~GGTGA
AATTCTTGGATC~GCCCCAAGACGCACTAGAGCGAAAGCATTTGCCAAGTATGTCTTAAT
TGATCAAGAACGAAAGTAG~~~~~AGTCCAGACTAATTGAT~CAAGAACGAAAGTTAG~~
~~~~AGGTT~~~~~CGAAG~~~~~~~~~~GCGATCAGATACCGCCCTAGTTCTAACCATA
AACGATGCCAG~CCAGCGA~TCCGCCGATGTTCCTCCGA~TGACTCG~GCGGGGA~GCTT
T~CTTCGGGAAACCA~AA~GCTTTTGGGTTCCGGGGGAAGTATGGTTGCAAA~GCTGAAA
CTTAAAGGAATTGACGGAAGGGCACCACA~AGGAGTGGA~GCCTGCGGCTT~AATTTGAC
TCAACACGGGAAACCTCACCAGGTCAAGACATTGGAATGATTGACAGATTGATAGCTCTT
TCTTGATTCAGTGGGTAGTGGTGCATGGCCGTTCTTAGTTGGTGGATCGATTTGTCTGGT
TAATTCCGATAACGAACGAGACTCT~AGCCAATTAACTAGACGTT~~TCCGGTATC~~GA
A~~~~~~GCTACCGGCG~ATATATAA~TCTTCTTAGGGGGACAGGCGGCTCTTAGCCGCA
CGAGATTGAGCAATAACAGGTCTGTGATGCCCTTAGATGTCCTGGGCC~GCACGCGCGCT
ACACTGAA~GGAATCAGC~CTGTTCGTTCCCTTGG~CCGAAAGGCCCGGGTAA~CCCGCT
GAACCTCCTTCGTGCT~AGGAATTGGGGCTTGCAATTGTTCCCCAT~GAAC~GAGGAATT
CCTAGTAAGCGCGAGTCATAA~GCT~CGCGTTGATTACGTCCCTGCCCTTTGTACACACC
GCCCGTC~GCTACTACTG~ATTGGATGATTTAGTGAGG~T~CTTCGGACCGGCGGT~~AA
GCCCA~ACCGA~CTTCGG~~CCGGTTTTGT~CGAACGCTGGAAAGATGACC~AAACTTGA
TCATTTAGA~AGAAGTAAAAGTCGT~~~~~~~~~~~~~~~~~~~~~~~~~~~~~~~~~~~
~~~~~~~~~~~~~~~~~~~~~~~~~~~~~~~~~~~~~~~~~~~~~~~~~~~~~~~~~~~~
~~~~~~~~~~~~~~~~~~~~~~~~~~~~~~~~~~~~~~~~~~~~~~~~~~~~~~~~~~~~
~~~~~~~~~~~~~~~~~~~~~~~~~~~~~~~~~~~~~~~~~~~~~~~~~~~~~~~~~~~~
~~~~~~~~~~~~~~~~~~~~~~~~~~~~~~~~~~~~~~~~~~~~~~~~~~~~~~~~~~~~
~~~~~~~~~~~~~~~~~~~~~~~~~~~~~~~~~~~~~~~~~~~~~~~~~~~~~~~~~~~~
~~~~~~~~~~~~~~~~~~~~~~~~~~~~~~~~~~~~~~~~~~~~~~~~~~~~~~~~~~~~
~~~~~~~~~~~~~~~~~~~~~~~~~~~~~~~~~~~~~~~~~~~~
>gi|298578838|gb|GQ258405.1|_Anthocoris_miyamotoi_18S_ribosomal_RNA_gene_partial_sequence
~~~~~~~~~~~~~~~~~~~~~~~~~~~~~~~~~~~~~~~~~~~~~~~~~~~~~~~~~~~~
T~CTCAGTACAGA~CTGAC~TTAAAGTGAAACC~GCAAAAGGC~TCAGTAAAAAAG~~CT
TAATTTACTAGAG~T~AAAC~TTTACTGT~~~~~~GCTTGGATAAC~TGTGGTAATTCTA
GAGCTAATACATGCTAAC~AGACCCCCGGCCA~~TTTA~TGGTAGGGGCGC~TTTTATTG
GT~~~CCAAGACCATT~CGCCCGG~~~TGC~G~~~~~~~CCGGGCG~TC~~TCCTTGATG
~AAACCAAATAACAAA~~TCAGAT~CGCAT~GGTCCTC~GTACCGGCG~ACTTATCTTTC
AAA~~TGCCTGA~CTTATCA~ACTGAC~GATGGTAGACTC~TGT~GTCTACCATGGCTCC
TACGGGTAACGGGGAATCA~GGGTTCGATTCCGGAGAGGGAGCCTGAGAAACGGCTACCA
CATCCAAGGAAGGCAGCAGGCACGCAAATTACCCACTCCCGGCACGGGG~AGGTAGTGAC
AAAAAATAACGATACGGG~ACTCGATATGAGGCCCCGTAATC~GGAATGAGTACA~~CTT
TAAACCCTTATTCAAATATCA~ATTGG~AGGGAAAGTTCTGGTGCCAGCAGC~CGCGGTA
ATTCCAGCT~CCAATA~GCGTATATTAAA~GTTGTTGCGGTTAAAAAGCTCGTAGTTGGT
TCT~GCGTCCCACGCTGTCGGTACACC~TTTTGTTGGTG~ACACTGGCATGC~CGTGGTA
TGTCCTG~TCGGTGGCGG~CCTTTGGTAT~ACCTAGC~~~~~~~~~GCGTC~GGAT~AAA
AC~CGTCGT~~~~~~~~~GTTAAGGTCT~ACC~GG~~TCGCCGGCTACTATCCTACCGCG
G~TGCTCTTCATTGA~GTGTCGAGGTA~GGCCGACA~CGTTTACTTT~GAACAAATTTGA
GTGCTTAAA~GCA~GGCAAAAATCTCT~GCCT~GAATAGTG~~GTGCATGGAATAATGGA
ACAGGCCCTTGGTTCTATTTT~GTTGG~~TCTTCGGAACACAA~GGAAATGATCAATG~T
GGACAG~GCGGGGGCAT~TCGTATTGCG~GCGTTAGA~~~~~~~~~~~~~~~~~~GGTGA
AATTCTTGGATC~GTCTCAAGACGCACTAGAGCGAAAGCATTTGCCAAGTATGTCTTAAT
TGATCAAGAACGAAAGTA~~~~~~~~~~~~~~~TAATTGAT~CAAGAACGAAAGTTAG~~
~~~~ATGCG~~~~~CGAAG~~~~~~~~~~GCGATCAGATACCGCCCTAGTTCTAACCATA
AACGATGCCAG~CCAGCGA~TCCGCCGATGTTCCTCCGA~TGACTCG~GCGGGGA~GCTT
C~ATTCGGGAAACCA~AA~GCTTTTGGGTTCCGGGGGAAGTATGGTTGCAAA~GCTGAAA
CTTAAAGGAATTGACGGAAGGGCACCACA~AGGAGTGGA~GCCTGCGGCTT~AATTTGAC
TCAACACGGGAAACCTCACCAGGTCAAGACATTGGAATGATTGACAGATTGATAGCTCTT
TCTTGATTCAGTGGGTAGTGGTGCATGGCCGTTCTTAGTTGGTGGATCGATTTGTCTGGT
TAATTCCGATAACGAACGAGACTCT~AGCCAATTAACTAGACGTT~~TCCGGTATC~~GA
A~~~~~~GCTACCGGCG~ATATATAA~TCTTCTTAGGGGGACAGGCGGCTCTCAGCCGCA
CGAGATTGAGCAATAACAGGTCTGTGATGCCCTTAGATGTCCTGGGCC~GCACGCGCGCT
ACACTGAA~GGAATCAGC~CTGTTCGTTCCCTTGG~CCGAAAGGCCCGGGTAA~CCCGCT
GAACCTCCTTCGTGCT~AGGAATTGGGGCTTGCAATTGTTCCCCAT~GAAC~GAGGAATT
CCTAGTAAGCGCGAGTCATAA~GCT~CGCGTTGATTACGTCCCTGCCCTTTGTACACACC
GCCCGTC~GCTACTACTG~ATTGAATGATTTAGTGAGG~T~CTTCGGACCGGCGGT~~AA
GCCCA~ACCGG~CTCCGG~~CCGGTTTTGT~CGAACGCTGGAAAGATGACC~AAACTTGA
TCATTTAGA~GGAAGTAAAAGTCGT~~~~~~~~~~~~~~~~~~~~~~~~~~~~~~~~~~~
~~~~~~~~~~~~~~~~~~~~~~~~~~~~~~~~~~~~~~~~~~~~~~~~~~~~~~~~~~~~
~~~~~~~~~~~~~~~~~~~~~~~~~~~~~~~~~~~~~~~~~~~~~~~~~~~~~~~~~~~~
~~~~~~~~~~~~~~~~~~~~~~~~~~~~~~~~~~~~~~~~~~~~~~~~~~~~~~~~~~~~
~~~~~~~~~~~~~~~~~~~~~~~~~~~~~~~~~~~~~~~~~~~~~~~~~~~~~~~~~~~~
~~~~~~~~~~~~~~~~~~~~~~~~~~~~~~~~~~~~~~~~~~~~~~~~~~~~~~~~~~~~
~~~~~~~~~~~~~~~~~~~~~~~~~~~~~~~~~~~~~~~~~~~~~~~~~~~~~~~~~~~~
~~~~~~~~~~~~~~~~~~~~~~~~~~~~~~~~~~~~~~~~~~~~
>gi|298578839|gb|GQ258406.1|_Bilia_sp._SHJ-2010_18S_ribosomal_RNA_gene_partial_sequence
~~~~~~~~~~~~~~~~~~~~~~~~~~~~~~~~~~~~~~~~~~~~~~~~~~~~~~~~~~~~
T~CTCAGTACAGA~CTGCAAATACGGTGAAACCTGCAGAAGGC~TCAGTAAACCAA~TCA
TGATTCACTGGAG~T~AAACCTTGACTGTG~~~~~TCTTGGATAAC~TGTGGTAATTCTA
GAGCTAATACATGCAACCTAAGTCTCCGACCG~~GTAA~CGGCGGGGACGC~TTTTATTA
GA~~ATCAAGACCATT~CGC~~~~~~~TTC~~~~~~~~~~~GGCG~~TT~~TACTTGATG
~ACTCAGAATAACACA~~TCAGAT~CGCGTCGGTCTCC~GTACCGGCG~ACTTATCTTTC
AAA~~TGCCTGA~CTTATCA~ACTGAC~GATGGTAGACTC~TGC~GTCTACCATGGTCCT
TACGGGTAACGGGGAATCA~GGGTTCGATTCCGGAGAGGGAGCCTGAGAAACGGCTACCA
CATCCAAGGAAGGCAGCAGGCACGCAAATTACCCACTCCCGGCACGGGG~AGGTAGTGAC
AAAAAATAACGATACGGG~ACTCTTTTAGAGGCCCCGTAATC~GGAATGAATACA~~CTT
TAAAACCTTGTTTAAAGGTCA~ATCGG~AGGGAAAGT~CTGGTGCCAGCAGC~CGCGGTA
ACCCCAGCT~CCGATA~GCGTATATTAAAA~TTGTTGCGGTTAAAAAGCTCGTAGTTGGT
TCT~GCGTACCACGCTGTCGGTACACC~GCCTGTCGGTG~ACACTGGCATGC~CGTGGTA
TGTCCTG~TCGGTGGCGG~CCGTCTAAGCCACGTGGA~~~~AAGCGGTGCCCGGGTCATG
CCGAGCCGTGTTTATTCCGCGAGGCCCAAGCGCGG~~TCGCCGACTCCTATCCTACCGCG
G~TGCTCTTCATTGA~GTGTCGAGGTA~GGCCGACA~CGTTTACTTT~GAACAAATTAGA
GTGCTTAAA~GCA~GGCTAAAATCTCT~GCCT~GAATAGTG~~GTGCATGGAATAATGGA
ACAGGCCCTTGGTCCTATTCT~GTTGG~~TCTCCGGGACACAA~GGTAATGATCAATA~T
GGACAGTGCGGGGGCAT~TCGTATTGCG~GCGTTAGA~~~~~~~~~~~~~~~~~~GGTGA
AATTCTTGGATC~GTCGCAAGACGCACTAGAGCGAAAGCATTTGCCAAGTATGTCTTAAT
~~~~~~~~~~~~~~~~~~~~~~~~~~~~~~~~~~~~~~GAT~CAAGAACGAAAGT~AGA~
~~~~GTGAA~ATT~CGAA~~~~~~~~~~~GCGATCAGATACCGCCCTAGTTCTAACCATA
AACGATGCCAG~CCAGCGA~TCCGCCGATGTTCCTCCGA~TGACTCG~GCGGGGA~GCTT
C~CCCCGGGAAACCA~AA~GCGTTTGGGTTCCGGGGGAAGTATGGTTGCAAA~GCTGAAA
CTTAAAGGAATTGACGGAAGGGCACCACC~AGGAGTGGA~GCCTGCGGCTT~AATTTGAC
TCAACACGGGAAACCTCACCAGGTCAGGACATTGGAATGATTGACAGATTGATAGCTCTT
TCTTGATTCAGTGGGTAGTGGTGCATGGCCGTTCTTAGTTGGTGGACCGATTTGTCTGGT
TAATTCCGATAACGAACGAGACTCT~AGCCTATTAACTAGACGTT~~TCCGGTATC~~GT
A~~~~~~GCTACCGGCG~AAAAGTTC~TCTTCTTAGGGGGACAGGCGGCTTTTAGCCGCA
CGAGATTGAGCAATAACAGGTCTGTAATGCCCTTAGATGTCCTGGGCC~GCACGCGCGCT
ACACTGAA~GGAATCAGC~GTGTGTCTTCCCTTGG~CCGAAAGGTCCGGGCAA~CCCGCT
GAACCTCCTTCGTGCT~AGGAATTGGGGCTTGCAATTGTTCCCCAT~GAAC~GAGGAATT
CCCAGTAAGCGCGAGTCATAA~GCT~GGCGTTGATTACGTCCCTGCCCTTTGTACACACC
GCCCGTC~GCTGCTACCG~ATTGAATGGTTTAGTGAGG~T~CTTCAGACTGGCGGT~~AA
GCGGG~ACCGT~CTTCGTG~TTGGTCTTGC~CGAACGCTGGGAAGATGACC~AAACTCGA
GCATT~AGA~GGAAGC~~~~~~~~~~~~~~~~~~~~~~~~~~~~~~~~~~~~~~~~~~~~
~~~~~~~~~~~~~~~~~~~~~~~~~~~~~~~~~~~~~~~~~~~~~~~~~~~~~~~~~~~~
~~~~~~~~~~~~~~~~~~~~~~~~~~~~~~~~~~~~~~~~~~~~~~~~~~~~~~~~~~~~
~~~~~~~~~~~~~~~~~~~~~~~~~~~~~~~~~~~~~~~~~~~~~~~~~~~~~~~~~~~~
~~~~~~~~~~~~~~~~~~~~~~~~~~~~~~~~~~~~~~~~~~~~~~~~~~~~~~~~~~~~
~~~~~~~~~~~~~~~~~~~~~~~~~~~~~~~~~~~~~~~~~~~~~~~~~~~~~~~~~~~~
~~~~~~~~~~~~~~~~~~~~~~~~~~~~~~~~~~~~~~~~~~~~~~~~~~~~~~~~~~~~
~~~~~~~~~~~~~~~~~~~~~~~~~~~~~~~~~~~~~~~~~~~~
>gi|298578840|gb|GQ258407.1|_Buchananiella_crassicornis_18S_ribosomal_RNA_gene_partial_sequence
~~~~~~~~~~~~~~~~~~~~~~~~~~~~~~~~~~~~~~~~~~~~~~~~~~~~~~~~~~~~
T~CTCAGTACAGA~CCGAT~TTAATGTGAAACC~GCAAAAGGC~TCAGTAAACTCA~TTT
TAATTTACTATAG~T~AAAC~TTGACTGT~~~~~~GCTTGGATAAC~TGTGGTAATTCTA
AAGCTAATACATGCAAAA~ATGTCCCTGGCCA~~CCCA~TGGCTAGGGCGC~TTTTATTT
GG~~~TCAAGACCATT~CGCCCGG~~~CTCGT~~~~~~~CCGGGCG~TC~~TACTTGACG
~AATCAGAATAACACA~~TCAGAT~CGCAT~GGTCTCC~GTACCGGCG~ACTTATCTTTC
AAA~~TGCCTGA~CTTATCA~ACTTAC~GATGGTAGACTC~TGT~GTCTACCATGGCTCT
TACGGGTAACGGGGAATCA~GGGTTCGATTCCGGAGAGGGAGCCTGAGAAACGGCTACCA
CATCCAAGGAAGGCAGCAGGCACGCAAATTACCCACTCCCGGCACGGGG~AGGTAGTGAC
AAAAAATAACGATGCGGG~ACTCGATTAGAGGCTCCGCAATC~GGAATGAGTACA~~CTT
TAAACACTTATTCGAAAGTCA~ATTGG~AGGGAAAGT~CTGGTGCCAGCAGC~CGCGGTA
ATTCCAGCT~CCGATA~GCGTATATTAAA~GTTGTTGCGGTTAAAAAGCTCGTAGTTGGT
TCT~GCGTCCCACGCTGTCGGTACACC~GTTTGTCGGTG~ACACTGGCACGC~CGTGGTA
TGTCCTG~TCGGTGGCGG~CC~~~~GAGG~CCTCTGC~~~~~~~~~GCGAC~GGGC~~TT
CC~CTTAGC~~~~~~~~~GCTCTGGCGTCACTCGG~~CCGCCGGCTTCTATCCTACCGCG
G~TGCTCTTCATTGA~GTGTCGAGGTA~GGCCGACA~CGTTTACTTT~GAACAAATTAGA
GTGCTTAAA~GCA~GGCCAAAACCTCT~GCCT~AAATAGTG~~GTGCATGGAATAATGGA
ACAGGACCTTGGTTCTATTTT~GTTGG~~TCTTAGGAACACAA~GGTAATGATCAATG~T
GGACAG~GCGGGGGCAT~TCGTATTGCG~GCGTTAGA~~~~~~~~~~~~~~~~~~GGTGA
AATTCTTGGATC~GTCGCAAGACGCACTAGAGCGAAAGCATTTGCCAAGTATGTCCTAAT
T~~~~~~~~~~~~~~~~~~~~~~~~~~~~~~~~~~~~~GAT~CAAGAACGAAAGT~AGA~
~~~~GTGAT~~~GACGAAG~~~~~~~~~~GCGATCAGATACCGCCCTAGTTCTAACCATA
AACGATGCCAG~CCAGCGA~TCCGCCGATGTTCCTCCGA~TGACTCG~GCGGGGA~GCTT
T~CCCCGGGAAACCA~AA~GCTTTTGGGTTCCGGGGGAAGTATGGTTGCAAA~GCTGAAA
CTTAAAGGAATTGACGGAAGGGCACCACA~AGGAGTGGA~GCCTGCGGCTT~AATTTGAC
TCAACACGGGAAACCTCACCAGGTCAGGACATTGGAATGATTGACAGATTGACAGCTCTT
TCTTGATTCAGTGGGTAGTGGTGCATGGCCGTTCTTAGTTGGTGGATCGATTTGTCTGGT
CAATTCCGATAACGAACGAGACTCT~AGCCTATTAACTAGACGTT~~CCCGGTATC~~GT
T~~~~~~GCTACCGGCG~AAATACTC~TCTTCTTAGGGGGACAGGCGGCTCCCAGCCGCA
CGAGATTGAGCAATAACAGGTCTGTGATGCCCTTAGATGTCCTGGGCC~GCACGCGCGCT
ACACTGAA~GGAATCAGC~GTGTGCTTTCCCTTGG~CCGAAAGGCCCGGGTAA~CCCGCT
GAACCTCCTTCGTGCT~AGGAATTGGGGCTTGCAATTGTTCCCCAT~GAAC~GAGGAATT
CCGAGTAAGCGCGAGTCATAA~GCT~CGCGTTGATTAAGTCCCTGCCCTTTGTACACACC
GCCCGTC~GCTACTACCG~ATTGAATGATTTAGTGAGG~T~CTTCGGACTGGCGGTTTTG
ACCTA~ACCGA~CTCTG~~~TCGGTTTTGA~CAGACGCTGGAAAGATGACC~AAACTTGA
TCATTTAGA~GGA~GTAAAAGTCGT~~~~~~~~~~~~~~~~~~~~~~~~~~~~~~~~~~~
~~~~~~~~~~~~~~~~~~~~~~~~~~~~~~~~~~~~~~~~~~~~~~~~~~~~~~~~~~~~
~~~~~~~~~~~~~~~~~~~~~~~~~~~~~~~~~~~~~~~~~~~~~~~~~~~~~~~~~~~~
~~~~~~~~~~~~~~~~~~~~~~~~~~~~~~~~~~~~~~~~~~~~~~~~~~~~~~~~~~~~
~~~~~~~~~~~~~~~~~~~~~~~~~~~~~~~~~~~~~~~~~~~~~~~~~~~~~~~~~~~~
~~~~~~~~~~~~~~~~~~~~~~~~~~~~~~~~~~~~~~~~~~~~~~~~~~~~~~~~~~~~
~~~~~~~~~~~~~~~~~~~~~~~~~~~~~~~~~~~~~~~~~~~~~~~~~~~~~~~~~~~~
~~~~~~~~~~~~~~~~~~~~~~~~~~~~~~~~~~~~~~~~~~~~
>gi|298578841|gb|GQ258408.1|_Buchananiella_leptocephala_18S_ribosomal_RNA_gene_partial_sequence
~~~~~~~~~~~~~~~~~~~~~~~~~~~~~~~~~~~~~~~~~~~~~~~~~~~~~~~~~~~~
T~CTCAGTACAGA~CTGCTATTACAGTGAAACG~GCAGAAGGCATCAGTAAAAAAC~~AA
TAATTTACTAGAG~T~AAAC~TTTATTGT~~~~~~GCTTGGATAAC~TGTGGTAATTCTA
GAGCTAATACATGCAAAA~ATGTCCCTGGCCA~~CCCA~TGGCTAGGGCGC~TTTTATTT
GG~~~TCAAGACCATT~CGCCCGG~~~CTCGT~~~~~~~CCGGGCG~TC~~TACTTGACG
~AATCAGAATAACACA~~TCAGAT~CGCAT~GGTCTCC~GTACCGGCG~ACTTATCTTTC
AAA~~TGCCTGA~CTTATCA~ACTTAC~GATGGTAGACTC~TGT~GTCTACCATGGCTCT
TACGGGTAACGGGGAATCA~GGGTTCGATTCCGGAGAGGGAGCCTGAGAAACGGCTACCA
CATCCAAGGAAGGCAGCAGGCACGCAAATTACCCACTCCCGGCACGGGG~AGGTAGTGAC
AAAAAATAACGATGCGGG~ACTCGATTAGAGGCTCCGCAATC~GGAATGAGTACA~~CTT
TAAACACTTATTCGAAAGTCA~ATTGG~AGGGAAAGT~CTGGTGCCAGCAGC~CGCGGTA
ATTCCAGCT~CCGATA~GCGTATATTAAA~GTTGTTGCGGTTAAAAAGCTCGTAGTTGGT
TCT~GCGTCCCACGCTGTCGGTACACC~GTTTGTCGGTG~ACACTGGCACGC~CGTGGTA
TGTCCTG~TCGGTGGCGG~CC~~~~GAGG~CCTTTGC~~~~~~~~~GCGAC~GGGA~~TT
CC~CTTAGC~~~~~~~~~GCACTGGCGTCACTCGG~~CCGCCGGCTTCTATCCTACCGCG
G~TGCTCTTCATTGA~GTGTCGAGGTA~GGCCGACA~CGTTTACTTT~GAACAAATTAGA
GTGCTTAAA~GCA~GGCCAAAACCTCT~GCCT~AAATAGTG~~GTGCATGGAATAATGGA
ACAGGACCTTGGTTCTATTTT~GTTGG~~TCTTAGGAACACAA~GGTAATGATCAATG~T
GGACAG~GCGGGGGCAT~TCGTATTGCG~GCGTTAGA~~~~~~~~~~~~~~~~~~GGTGA
AATTCTTGGATC~GTCTCAAGACGCACTAGAGCGAAAGCATTTGCCAAGTATGTCCTAAT
T~~~~~~~~~~~~~~~~~~~~~~~~~~~~~~~~~~~~~GAT~CAAGAACGAAAGT~AGTT
AGTCTATGATCAGACGAAGTAGAGTCGAAGCGATCAGATACCGCCCTAG~TCT~ACCATA
AACGATGCCAG~CCAGCGA~TCCGCCGATGTTCCTCCGA~TGACTCG~GCGGGGA~GCTT
T~CCCCGGGAAACCA~AA~GCTTTTGGGTTCCGGGGGAAGTATGGTTGCAAA~GCTGAAA
CTTAAAGGAATTGACGGAAGGGCACCACA~AGGAGTGGA~GCCTGCGGCTT~AATTTGAC
TCAACACGGGAAACCTCACCAGGTCAGGACATTGGAATGATTGACAGATTGACAGCTCTT
TCTTGATTCAGTGGGTAGTGGTGCATGGCCGTTCTTAGTTGGTGGATCGATTTGTCTGGT
CAATTCCGATAACGAACGAGACTCT~AGCCTATTAACTAGACGTT~~CCCGGTATC~~GT
T~~~~~~GCTACCGGCG~AAAAACTC~TCTTCTTAGGGGGACAGGCGGCTCCCAGCCGCA
CGAGATTGAGCAATAACAGGTCTGTGATGCCCTTAGATGTCCTGGGCC~GCACGCGCGCT
ACACTGAA~GGAATCAGC~GTGTGCTTTCCCTTGG~CCGAAAGGCCCGGGTAA~CCCGCT
GAACCTCCTTCGTGCT~AGGAATTGGGGCTTGCAATTGTTCCCCAT~GAAC~GAGGAATT
CCGAGTAAGCGCGAGTCATAA~GCT~CGCGTTGATTAAGTCCCTGCCCTTTGTACACACC
GCCCGTC~GCTACTACCG~ATTGAATGATTTAGTGAGG~T~CTTCGGACTGGCGGTTTTG
ACCTA~GCTGA~GTTTG~~~TCGGTTTTGA~CAGACGCTGGAAAGATGACC~AAACTTGA
TCATTAGAG~CAA~G~~~~~~~~~~~~~~~~~~~~~~~~~~~~~~~~~~~~~~~~~~~~~
~~~~~~~~~~~~~~~~~~~~~~~~~~~~~~~~~~~~~~~~~~~~~~~~~~~~~~~~~~~~
~~~~~~~~~~~~~~~~~~~~~~~~~~~~~~~~~~~~~~~~~~~~~~~~~~~~~~~~~~~~
~~~~~~~~~~~~~~~~~~~~~~~~~~~~~~~~~~~~~~~~~~~~~~~~~~~~~~~~~~~~
~~~~~~~~~~~~~~~~~~~~~~~~~~~~~~~~~~~~~~~~~~~~~~~~~~~~~~~~~~~~
~~~~~~~~~~~~~~~~~~~~~~~~~~~~~~~~~~~~~~~~~~~~~~~~~~~~~~~~~~~~
~~~~~~~~~~~~~~~~~~~~~~~~~~~~~~~~~~~~~~~~~~~~~~~~~~~~~~~~~~~~
~~~~~~~~~~~~~~~~~~~~~~~~~~~~~~~~~~~~~~~~~~~~
>gi|298578843|gb|GQ258410.1|_Lasiochilus_japonicus_18S_ribosomal_RNA_gene_partial_sequence
~~~~~~~~~~~~~~~~~~~~~~~~~~~~~~~~~~~~~~~~~~~~~~~~~~~~~~~~~~~~
T~GTCAGTACAGA~CTGTA~TTAAAGTGAAACC~GCAAATGGC~TCAGTAAATAAA~CAT
TGATTTACTAGAG~T~GAAC~TTGACTGT~~~~~~TCTTGGATAAC~TGTGGTAATTCTA
GAGCTAATACATGCAACA~AAGC~CCTGACCA~~CCTG~TGGAAAGGGCGC~TTTTATTA
GA~~~TCAAAACCATT~CGCTCGG~~~CTCGC~~~~~~~CCGGGCG~TC~~TGTATGATG
~AACCTAGATAACACA~~GTAGGT~CGCAT~GGTCCTG~GTACCGGCG~ACGTATCTTTC
AAA~~TGCCTGAACTTATCA~ACTGTC~GATGGTAGACTC~TGC~GTCTACCATGGCTCT
TACGGGTAACGGGGGATCA~GGGTTCGATTCCGGAGAGGGAGCCTGAGAAACGGCTACCA
CATCCAAGGAAGGCAGCAGGCACGCAAATTACCCACTCCCGGCACGGGG~AGGTAGTGAC
AAAAAATAACGATACGGG~ACTCGTATTGAGGCCTCGTAATC~GGAATGAGTACA~~CTT
TAAATCCTTTAACAAGGATCC~ATTGG~AGGGAAAGT~CTGGTGCCAGCAGC~CGCGGTA
ATTCCAGCT~CCAATA~GCGTATATTAAA~GTTGTTGCGGTTAAAAAGCTCGTAGTTGGT
TCT~GCGTCCCACGCTGTCGGTACACC~GTTTGCCGGTG~ACACTGGCATGT~CGTGGAA
TGTCCTG~TCGGTGGCGG~CC~~~~~GGG~CCTCTGG~~~~~~~~~TCGGC~GGGG~~CG
ACTCGTCCT~~~~~~~~~TCCAAAGA~~~ACCCGG~~TCGCCGACT~CTATCCTACCGCG
G~TGCTCTTAACTGA~GTGTCGAGGTA~GGCCGACA~CGTTTACTTT~GAACAAATTAGA
GTGCTTAAA~GCAAGGCCAAAATCTCC~GCCT~GAATAGTG~~GTGCATGGAATAATGGA
ACAGGACCTTGGTTCTATTTT~GTTGG~~TTTTCGGAACACAA~GGTAATGATCAATA~T
GGACAG~GCGGGGGCAT~TCGTATTGCG~ACGTTAGA~~~~~~~~~~~~~~~~~~GGTGA
AATTCTTGGATC~GTCGCAAGACGCACTAGAGCGAAAGCATTTGCCAAGTATGTCTTAAT
~GATCAAGAACGAAAGTAGA~~~~~~GTGAGAATAATTGAT~CAAGAACGAAAGTTAG~~
~~~~AGGTT~~~~~CGAAG~~~~~~~~~~GCGATCAGATACCGCCCTAGTTCTAACCATA
AACGATGCCAG~CCAGCGA~TCCGCCGATGTTCCTCCGA~TGACTCG~GCGGGGA~GCTT
T~CCCCGGGAAACCA~AA~GCTTTTGGGTTCCGGGGGAAGTATGGTTGCAAA~GCTGAAA
CTTAAAGGAATTGACGGAAGGGCACCACC~AGGAGTGGA~GCCTGCGGCTT~AATTTGAC
TCAACACGGGAAACCTCACCAGGTCAGGACATTGGAATGATTGACAGATTGATAGCTCTT
TCTTGATTCAGTGGGTAGTGGTGCATGGCCGTTCTTAGTTGGTGGATCGATTTGTCTGGT
TAATTCCGATAACGAACGAGACTCT~AGCCTATTAACTAGACGTT~~TCTGGTATC~~GT
A~~~~~~GCTACCAGCG~AACAATTT~TCTTCTTAAGGGGACAGGCGGCTTTCAGCCGCA
CGAGATTGAGCAATAACAGGTCTGTGATGCCCTTAGATGTCCTGGGCC~GCACGCGCGCT
ACACTGAA~GGAATCAGC~GTGTACGTTCCCTTGG~CCGAAAGGTCCGGGTAA~CCCGCT
GAACCTCCTTCGTGCT~AGGAATTGGGGCTTGCAATTGTTCCCCAT~GAAC~GAGGAATT
CCCAGTAAGCGCGAGTCATAA~GCT~CGCGTTGATTACGTCCCTGCCCTTTGTACACACC
GCCCGTC~GCTACTACCG~ATTGAATGATTTAGTGAGG~T~CTTCGGACTGGCGGT~~AA
GCTTG~ACCGA~CTTG~~~~TCGGTTTTGA~TGAACGCTGGAAAGATGACC~AAACTTGA
TCATTTAGA~GGAAGTAAAAGTCGT~~~~~~~~~~~~~~~~~~~~~~~~~~~~~~~~~~~
~~~~~~~~~~~~~~~~~~~~~~~~~~~~~~~~~~~~~~~~~~~~~~~~~~~~~~~~~~~~
~~~~~~~~~~~~~~~~~~~~~~~~~~~~~~~~~~~~~~~~~~~~~~~~~~~~~~~~~~~~
~~~~~~~~~~~~~~~~~~~~~~~~~~~~~~~~~~~~~~~~~~~~~~~~~~~~~~~~~~~~
~~~~~~~~~~~~~~~~~~~~~~~~~~~~~~~~~~~~~~~~~~~~~~~~~~~~~~~~~~~~
~~~~~~~~~~~~~~~~~~~~~~~~~~~~~~~~~~~~~~~~~~~~~~~~~~~~~~~~~~~~
~~~~~~~~~~~~~~~~~~~~~~~~~~~~~~~~~~~~~~~~~~~~~~~~~~~~~~~~~~~~
~~~~~~~~~~~~~~~~~~~~~~~~~~~~~~~~~~~~~~~~~~~~
>gi|298578844|gb|GQ258411.1|_Lasiochilus_luceonotatus_18S_ribosomal_RNA_gene_partial_sequence
~~~~~~~~~~~~~~~~~~~~~~~~~~~~~~~~~~~~~~~~~~~~~~~~~~~~~~~~~~~~
T~GTCAGTACAGA~CTGATATTAAAGTGAAACC~GCAAATGGC~TCATTAAACCAG~TTT
TGATTTACTAGAG~T~GAAC~TTGACTGT~~~~~~TCTTGCATAAC~TGTGGTAATTCTA
GAGCTAATACATGCAACT~AAGC~CCTGACCA~~TCCC~TGGAAAGGGCGC~TTTTATTA
CA~~~TCAAAACCATT~CGCCCGG~~~CTTGT~~~~~~~CCGGGCG~TC~~TGCTTGATG
~AACCTAGATAACACA~~TCAGAT~CGCAT~GGTCTCA~ATACCGGCG~ACGTATCTTAC
ATA~~TGCCTGA~CTTATCA~ACTGTCA~ATGGTATACTC~TGC~GTCTACCATGGCTCT
TACGGGTAACGGGGGATCA~GGGTTCGATTCCGGAGAGGGAGCCTGACAAACGGCTACCA
CATCCAAGGAAGGCAGCTTGCACGCAAATTACCCACTCCCGGCACGGGG~AGGTAGTGAC
AAAAAATAACGATACGGG~ACTCGATTTGAGGCCCCGTAATC~GGAATGAGTACA~~CTT
TAAATCCTTTAACAAGGATCC~ATTGG~AGGGAAAGT~CTGGTGCCAGCAGC~CGCGGTA
ATTCCAGCT~CCAATA~GCGTATATTAAA~GTTGTTGCGGTTAAAAAGATTGTAGTTGGT
TGT~GCGTCCCCCGCAGTCGGTACACT~GTTAGTTGGTG~ACACTGGCATGT~CGTGGAA
TGTCCTG~TCGGAGGCGG~TC~~~~~GGGCCATGGGG~~~~~~~~~CCAGT~GGGG~~~~
ACTTGTTCC~~~~~~~~~TCAAGGGA~~~ACCCAG~~TTGCTTTCT~CTATCCTACCGCG
G~TGCTCTTGAATGA~GTGTCGAGGTA~GGCCGACA~CGTTTACTTT~GAACAAATTAGA
GTGCTTAAA~GCA~GGCCAAAATGTC~~GCCT~GAATATTTTTATGCATGGAATAATGGC
ACAGGACCTTGGTTGTATTTT~GTTGG~~TGTTAGGAACCCAA~GGTAATGATCAATA~C
GGACAG~GCGGGGGCAT~TCGTATTGGG~ACGTTAGA~~~~~~~~~~~~~~~~~~GGTGA
AATTCTTGGATT~GTCGCAAGACGCACTAGAGCGAAAGCATTTGCCAAAGATGTCTCA~~
~~~~~~~~~~~~~~~~~~~~~~~~~~~~~~~~~~~~~TAAT~CAAGAA~~~~~~TT~~~~
~~~~~~~~~~~~~~ATGAG~~~~~~~~~~ACG~~~~~~~~~~~~~~~~~~~~~~~~~~~~
~~~~~~~~~~~~~CAGCGA~TCCGCCGACGTTCCTCCGA~TGACTCG~GCGGGGA~GCTT
T~CCCCGGGAAACCA~AA~GCTTTTGGGTTCCGGGGGAAGTATGGTTGCAAA~GCTGAAA
CTTAAAGGAATTGACGGAAGGGCACCACC~AGGAGTGGA~GCCTGCGGCTT~AATTTGAC
TCAACACGGGAAACCTCACCAGGTCAGGACATTGGAATGATTGACAGATTGATAGCTCTT
TCTTGATTCAGTGGGTAGTGGTGCATGGCCGTTCTTAGTTGGTGGATCGATTTGTCTGGT
TAATTCCGATAACGAACGAGACTCT~AGCCTATTAACTAGACGTT~~TCCGGTATC~~GT
A~~~~~~GCTACCGGCG~ATGAACAA~TCTTCTTAAGGGGACAGGCGGCTCTTAGCCGCA
CGAGATTGAGCAATAACAGGTCTGTGATGCCCTTAGATGTCCTGGGCC~GCACGCGCGCT
ACACTGAA~GGAATCAGC~GTGTGCGTTCCCTTGG~CCGAAAGGTCCGGGTAA~CCCGCT
GAACCTCCTTCGTGCT~AGGAATTGGGGCTTGCAATTGTTCCCCAT~GAAC~GAGGAATT
CCCAGTAAGCGCGAGTCATAA~GCT~CGCGTTGATTACGTCCCTGCCCTTTGTACACACC
GCCCGTC~GCTACTACCG~ATTGAATGATTTAGTGAGG~T~CTTCGGACTGGCGGT~~AA
GCCTG~ACCGG~CCTCG~~~CCGGTTTTGA~TGAACGCTGGAAAGATGACCTAAACTTGA
TCATT~AGA~GGAAGTA~~~~~~~~~~~~~~~~~~~~~~~~~~~~~~~~~~~~~~~~~~~
~~~~~~~~~~~~~~~~~~~~~~~~~~~~~~~~~~~~~~~~~~~~~~~~~~~~~~~~~~~~
~~~~~~~~~~~~~~~~~~~~~~~~~~~~~~~~~~~~~~~~~~~~~~~~~~~~~~~~~~~~
~~~~~~~~~~~~~~~~~~~~~~~~~~~~~~~~~~~~~~~~~~~~~~~~~~~~~~~~~~~~
~~~~~~~~~~~~~~~~~~~~~~~~~~~~~~~~~~~~~~~~~~~~~~~~~~~~~~~~~~~~
~~~~~~~~~~~~~~~~~~~~~~~~~~~~~~~~~~~~~~~~~~~~~~~~~~~~~~~~~~~~
~~~~~~~~~~~~~~~~~~~~~~~~~~~~~~~~~~~~~~~~~~~~~~~~~~~~~~~~~~~~
~~~~~~~~~~~~~~~~~~~~~~~~~~~~~~~~~~~~~~~~~~~~
>gi|298578846|gb|GQ258413.1|_Montandoniola_moraguesi_18S_ribosomal_RNA_gene_partial_sequence
~~~~~~~~~~~~~~~~~~~~~~~~~~~~~~~~~~~~~~~~~~~~~~~~~~~~~~~~~~~~
T~CTCAGTACAGA~CTGAA~CTAAAGTGAAACC~GCAAAAGGC~TCAGTAAACCAG~TCA
TGATTCACTGGAG~T~AAACCTTGACTGTG~~~~~TCTTGGATAAC~TGTGGTAATTCTA
GAGCTAATACATGTAACCAAAGTCTCCGACCG~~GTAA~CGGCGGGGACGC~TTTTATTA
GG~~ATCAAGACCATT~CGC~~~~~~~TTC~~~~~~~~~~~GGCG~~TT~~TACTTGATG
~ACTCAGAATAACACA~~TCAGAT~CGCGTCGGTCTTT~GTACCGGCG~ACTTATCTTTC
AAA~~TGCCTGA~CTTATCA~ACTGAC~GATGGTAGACTC~TGC~GTCTACCATGGTCGT
TACGGGTAACGGGGAATCA~GGGTTCGATTCCGGAGAGGGAGCCTGAGAAACGGCTACCA
CATCCAAGGAAGGCAGCAGGCACGCAAATTACCCACTCCCGGCACGGGG~AGGTAGTGAC
AAAAAATAACGATACGGG~ACTCTTTTAGAGGCCTCGTAATC~GGAATGAATACA~~CTT
TAAAACCTTGTTTAAAGGTCA~ATCGG~AGGGAAAGT~CTGGTGCCAGCAGC~CGCGGTA
ACTCCAGCT~CCGATA~GCGTATATTAAAA~TTGTTGCGGTTAAAAAGCTCGTAGTTGGT
TCT~GCGTACCACGCTGTCGGTACACC~GCCTGTCGGTG~ACACTGGCATGT~CGTGGTA
TGTCCTG~TCGGTGGCGG~CCGTCTAAGCCACGTGGA~~~~AAGCGGCACC~GGGTTATG
CCGAGCCGTGTTTATTCCTCGAGGCCCAAGCGCGG~~TCGCCGACTCCTATCCTACCGCG
G~TGCTCTTTACTGA~GTGTCGAGGTA~GGCCGACA~CGTTTACTTT~GAACAAATTAGA
GTGCTTAAA~GCA~GGCTAAAATTTCT~GCCT~GAATAGTG~~GTGCATGGAATAATGGA
ACAGGCCCTTGGTCCTATTCT~GTTGG~~TCTCCGGGACACAA~GGTAATGATCAATA~T
GGACAGTGCGGGGGCAT~TCGTATTGCG~GCGTTAGA~~~~~~~~~~~~~~~~~~GGTGA
AATTCTTGGATC~GTCGCAAGACGCACTAGAGCGAAAGCATTTGCCAAGTATGTCTTAAT
T~~~~~~~~~~~~~~~~~~~~~~~~~~~~~~~~~~~~~GAT~CAAGAACGAAAGT~AG~~
~~~~~~~~~~~~~~~~~A~~~~~~~~~~~GTGA~CAGATACCGCCCTAGTTCTAACCATA
AACGATGCCAG~CCAGCGA~TCCGCCGATGTTCGTCTGA~TGACTCG~GCGGGGA~GCTT
C~CCCCGGGAAACCA~AA~GCGTTTGGGTTCCGGGGGAAGTATGGTTGCAAA~GCTGAAA
CTTAAAGGAATTGACGGAAGGGCACCACC~AGGAGTGGA~GCCTGCGGCTT~AATTTGAC
TCAACACGGGAAACCTCACCAGGTCAGGACATTGGAATGATTGACAGATTGATAGCTCTT
TCTTGATTCAGTGGGTAGTGGTGCATGGCCGTTCTTAGTTGGTGGATCGATTTGTCTGGT
TAATTCCGATAACGAACGAGACTCT~AGCCTATTAACTAGACGTT~~TCCGGTATC~~GA
A~~~~~~GCTACCGGCG~AAAATTTC~TCTTCTTAGGGGGACAGGCGGCTTTTAGCCGCA
CGAGATTGAGCAATAACAGGTCTGTAATGCCCTTAGATGTCCTGGGCC~GCACGCGCGCT
ACACTGAA~GGAATCAGC~GTGTGTCTTCCCTAGG~CCGAAAGGTCCGGGTAA~CCCGCT
GAACCTCCTTCGTGCT~AGGAATTGGGGCTTGCAATTGTTCCCCAT~GAAC~GAGGAATT
CCCAGTAAGCGCGAGTCATAA~GCT~GGCGTTGATTACGTCCCTGCCCTTTGTACACACC
GCCCGTC~GCTGCTACCG~ATTGAATGGTTTAGTGAGG~T~CTTCGGACCGGCGGT~~AA
GCGGG~ACCGT~CCTCTG~~TCGGTCTCGC~CGAACGCTAGAAAGATGACC~AAACTTGA
GCATT~AGA~GGAAGCAAAAGT~~~~~~~~~~~~~~~~~~~~~~~~~~~~~~~~~~~~~~
~~~~~~~~~~~~~~~~~~~~~~~~~~~~~~~~~~~~~~~~~~~~~~~~~~~~~~~~~~~~
~~~~~~~~~~~~~~~~~~~~~~~~~~~~~~~~~~~~~~~~~~~~~~~~~~~~~~~~~~~~
~~~~~~~~~~~~~~~~~~~~~~~~~~~~~~~~~~~~~~~~~~~~~~~~~~~~~~~~~~~~
~~~~~~~~~~~~~~~~~~~~~~~~~~~~~~~~~~~~~~~~~~~~~~~~~~~~~~~~~~~~
~~~~~~~~~~~~~~~~~~~~~~~~~~~~~~~~~~~~~~~~~~~~~~~~~~~~~~~~~~~~
~~~~~~~~~~~~~~~~~~~~~~~~~~~~~~~~~~~~~~~~~~~~~~~~~~~~~~~~~~~~
~~~~~~~~~~~~~~~~~~~~~~~~~~~~~~~~~~~~~~~~~~~~
>gi|193082248|gb|EU683168.1|_Orius_sp._S298_18S_ribosomal_RNA_gene_partial_sequence
~~~~~~~~~~~~~~~~~~~~~~~~~~~~~~~~~~~~~~~~~~~~~TTAAGCCATGC~AAG
T~GTCAGTACAGA~CTGAA~ATAAAGTGAAACC~GCAAAAGGC~TCAGTAAACCAG~TCA
TGATTCACTGGAG~T~AAACCTTGACTGTG~~~~~TCTTGGATAAC~TGTGGTAATTCTA
GAGCTAATACATGCAACCTAAGTCTCCGACCG~~GTAACAGGCGGGGACAGCTTTTATTA
GG~~ATCAAGACCATT~CGC~~~~~~~TTC~~~~~~~~~~~GGCG~~TT~~CACTTGATG
~ACTCAGAATAACACC~~TCAGAT~CGCGTCGGTCTCT~GTACCGGCG~ACTTATCTTTC
AAA~~TGCCTGA~CTTATCA~ACTGAC~GATGGTAGACTC~CGC~GTCTACCATGGTCGT
TACGGGTAACGGGGAATCA~GGGTTCGATTCCGGAGAGGGAGCCTGAGAAACGGCTACCA
CATCCAAGGAAGGCAGCAGGCACGCAAATTACCCACTCCCGGCACGGGG~AGGTAGTGAC
AAAAAATAACGATACGGG~ACTCTTTTAGAGGCCCCGTAATC~GGAATGAATACA~~CTT
TAAAACCTTGTTTAAAGGTCA~ATCGG~AGGGAAAGT~CTGGTGCCAGCAGC~CGCGGTA
ACTCCAGCT~CCGATA~GCGTATATTAAAA~TTGTTGCGGTTAAAAAGCTCGTAGTTGGT
TCT~GCGTACCACGCTGTCGGTACACC~GCCTGTCGGTG~ACACTGGCATGC~CGTGGTA
TGTCCTG~TCGGTGGCGG~CCGTCTAAGCCCCGCGGA~~~~AAGCGGCACC~GGGTCATG
CCGAGCCGTGTTCATACCGCGAGGTCCAAGCGCGG~~TCGCCGACTCCTATCCTACCGCG
G~TGCTCTTCATTGA~GTGTCGAGGTA~GGCCGACA~CGTTTACTTT~GAACAAATTAGA
GTGCTTAAA~GCA~GGCTCAAATTTCT~GCCT~GAATAGTG~~GTGCATGGAATAATGGA
ACAGGCCCTTGGTCCTATTCT~GTTGG~~TCTCCGGGACACAA~GGTAATGATCAATA~T
GGACAGTGCGGGGGCAT~TCGTATTGCG~GCGTTAGA~~~~~~~~~~~~~~~~~~GGTGA
AATTCTTGGATC~GTCGCAAGACGCACTAGAGCGAAAGCATTTGCCAAGTATGTCTTAAT
T~~~~~~~~~~~~~~~~~~~~~~~~~~~~~~~~~~~~~GAT~CAAGAACGAAAGTTAG~~
~~~~AGGTT~~~~~CGAAG~~~~~~~~~~GCGATCAGATACCGCCCTAGTTCTAACCATA
AACGATGCCAG~CCAGCGA~TCCGCCGATGTTCCTCCGA~TGACTCG~GCGGGGA~GCTT
C~CCCCGGGAAACCA~AA~GCGTTTGGGTTCCGGGGGAAGTATGGTTGCAAA~GCTGAAA
CTTAAAGGAATTGACGGAAGGGCACCACC~AGGAGTGGA~GCCTGCGGCTT~AATTTGAC
TCAACACGGGAAACCTCACCAGGTCAGGACATTGGAATGATTGACAGATTGATAGCTCTT
TCTTGATTCAGTGGGTAGTGGTGCATGGCCGTTCTTAGTTGGTGGACCGATTTGTCTGGT
TAATTCCGATAACGAACGAGACTCT~AGCCTATTAACTAGACGTT~~TCCGGTATC~~GT
A~~~~~~GCTACCGGCG~AAAAGTTC~TCTTCTTAGGGGGACAGGCGGCTTTTAGCCGCA
CGAGATTGAGCAATAACAGGTCTGTAATGCCCTTAGATGTCCTGGGCC~GCACGCGCGCT
ACACTGAA~GGAATCAGC~GTGTGTCTTCCCTTGG~CCGAAAGGTCCGGGTAA~CCCGCT
GAACCTCCTTCGTGCT~AGGAATTGGGGCTTGCAATTGTTCCCCAT~GAAC~GAGGAATT
CCCAGTAAGCGCGAGTCATAA~GCT~GGCGTTGATTACGTCCCTGCCCTTTGTACACACC
GCCCGTC~GCTGCTACCG~ATTGAATGGTTTAGTGAGG~T~CTTCGGACCGGCGGT~~AA
GCGGG~ACCGT~CTTCGTG~TCGGTCTTGC~CGAACGCTGGGAAGATGACC~AAACTTGA
GCATTTAGA~GGAAGCAAAAGTCGTAACAAGGTTTCC~~~~~~~~~~~~~~~~~~~~~~~
~~~~~~~~~~~~~~~~~~~~~~~~~~~~~~~~~~~~~~~~~~~~~~~~~~~~~~~~~~~~
~~~~~~~~~~~~~~~~~~~~~~~~~~~~~~~~~~~~~~~~~~~~~~~~~~~~~~~~~~~~
~~~~~~~~~~~~~~~~~~~~~~~~~~~~~~~~~~~~~~~~~~~~~~~~~~~~~~~~~~~~
~~~~~~~~~~~~~~~~~~~~~~~~~~~~~~~~~~~~~~~~~~~~~~~~~~~~~~~~~~~~
~~~~~~~~~~~~~~~~~~~~~~~~~~~~~~~~~~~~~~~~~~~~~~~~~~~~~~~~~~~~
~~~~~~~~~~~~~~~~~~~~~~~~~~~~~~~~~~~~~~~~~~~~~~~~~~~~~~~~~~~~
~~~~~~~~~~~~~~~~~~~~~~~~~~~~~~~~~~~~~~~~~~~~
>gi|298578829|gb|GQ258396.1|_Cimex_lectularius_18S_ribosomal_RNA_gene_partial_sequence
~~~~~~~~~~~~~~~~~~~~~~~~~~~~~~~~~~~~~~~~~~~~~~~~~~~~~~~~~~~~
~~~~~~~~~~AGA~CTATC~TTAAAGTGAAACC~GCAAAAGGC~TCAGTAAACCAG~TTT
AAATTTACTAGAG~TT~AAC~TTGACTGT~~~~~~GCTTGGATAAC~TGTGGTAATTCTA
GAGCTAATACATGCAACC~AAGC~CGTGACCA~~TTCG~TGGTCAGGGCGC~TTTTGTTA
GA~~~CCAAGACCAAT~CGCCCGG~~~CCAGT~~~~~~~CCGGGCG~TT~~AAGTTGAGG
~AACCTAGATAACACA~~GCAGAT~CGCAT~GGTCTCC~GTACCGGCG~ACTTATCTTTC
AAA~~TGCCTGA~CTTATCA~ACTGAC~GATGGTAGACTC~TGT~GTCTACCATGGCTGT
TACGGGTAACGGGGAATCA~GGGTTCGATTCCGGAGAGGGAGCCTGAGAAACGGCTACCA
CATCCAAGGAAGGCAGCAGGCACGCAAATTACCCACTCCCGGAACGGGG~AGGTAGTGAC
AAAAAATAACGATACGGG~ACTCGATATGAGGCCTCGTAATC~GGAATGAGTACA~~CTC
TAAATCCTTTAACAAAAATCT~ATTGG~AGGGCAAGT~CTGGTGCCAGCAGC~CGCGGTA
ATTCCAGCT~CCAATA~GCGTATATTAAA~GTTGTTGCGGTTAAAAAGCTCGTAGTTGGT
TCT~GCGTCCCGCGCTGTCGGTACACC~GTTTGTCGGTG~ACACTGGCATGA~CGCGGGA
TGTCCTG~TCGGTGGCGG~CG~~~~GAGACCATATCG~~~~~~~~~CCGTC~GGATAACA
CCGCGGCGT~~~~~~~~~~~GTTGGCCT~~TCTG~~~TCGCCGGCTA~TATCCTACCGCG
G~TGCTCTTCACTGA~GTGTCGAGGTA~GGCCGACA~CGTTTACTTT~GAACAAATTAGA
GTGCTTAAA~GCA~GGCAAAAATCTCT~GCCA~GAATAGTG~~GTGCATGGAATAATGGA
ACAGGACCTTGGTTCTATTCT~GTTGG~~TCTCCGGAACACAA~GGTAATGATCAATG~T
GGACAG~GCGGGGGCAT~TCGTATTGCG~GCGTTAGA~~~~~~~~~~~~~~~~~~GGTGA
AATTCTTGGTTC~TTCGCAAGACGCACTAGAGCGAAAGCAATTGCCAAGTATGTCTTAAT
~GATCAAGAACGAAAAAT~~GCCAAGTATGTCTTAATTGAT~CAAGAACGAAAGTTAG~~
~~~~AGGTT~~~~~CGAAG~~~~~~~~~~GCGATCAGATACCGCCCTAGTTCTAACCATA
AACGATGCCAG~CGAGCGACTCCGCCGATGTTCCTTTGA~TGACTCG~GCGGGGA~GCTT
T~CCCCGGGAAACCA~AA~GCTTTTGGGTTCCGGGGGAAGTATGGTTGCAAA~GCTGAAA
CTTAAAGGAATTGACGGAAGGGCACCACC~AGAAGTGGA~GCCTGCGGCTT~AATTTGAC
TCAACACGGGAAACCTCACCAGGTCAGGACATTGGAATGATTGACAGATTGATAGCTCTT
TCTTGATTCAGTGGGTAGTGGTGCATGGCCGTTCTTAGTTGGTGGATCGATTTGTCTGGT
TAATTCCGATAACGAACGAGACTCT~AGCCTATTAACTAGACGCG~~TTTGGTATC~~GA
A~~~~~~TCTACCGGCG~AACAATAT~TCTTCTTAAGGGGACAGGCGGCTTTTAGCCGCA
CGAGATTGAGCAATAACAGGTCTGTGATGCCCTTAGATGTCCTGGGCC~GCACGCGCGCT
ACACTGAA~GGAATCAGC~GTGTGCGTTCCCTTGG~CCGAAAGGTCCGGGTAA~CCCGCT
GAACCTCCTTCGTGCT~AGGAATTGGGGCTTGCAATTGTTCCCCAT~GAAC~GAGGAATT
CCCAGTAAGCGCGAGTCATAA~GCT~CGCGTTGATTACGTCCCTGCCCTTTGTACACACC
GCCCGTC~GCTACTACCG~ATTGAATGATTTAGTGAGG~T~CTTCGGACTGGCGGT~~AA
GCCCA~ACCGA~CTTTG~~~TCGGTTTTGT~CGAACGCTGGAAAGATGACC~AAACTTGA
TCATTTAGA~GGAAGTAAAAGTCGTAACAA~~~~~~~~~~~~~~~~~~~~~~~~~~~~~~
~~~~~~~~~~~~~~~~~~~~~~~~~~~~~~~~~~~~~~~~~~~~~~~~~~~~~~~~~~~~
~~~~~~~~~~~~~~~~~~~~~~~~~~~~~~~~~~~~~~~~~~~~~~~~~~~~~~~~~~~~
~~~~~~~~~~~~~~~~~~~~~~~~~~~~~~~~~~~~~~~~~~~~~~~~~~~~~~~~~~~~
~~~~~~~~~~~~~~~~~~~~~~~~~~~~~~~~~~~~~~~~~~~~~~~~~~~~~~~~~~~~
~~~~~~~~~~~~~~~~~~~~~~~~~~~~~~~~~~~~~~~~~~~~~~~~~~~~~~~~~~~~
~~~~~~~~~~~~~~~~~~~~~~~~~~~~~~~~~~~~~~~~~~~~~~~~~~~~~~~~~~~~
~~~~~~~~~~~~~~~~~~~~~~~~~~~~~~~~~~~~~~~~~~~~
>gi|193082208|gb|EU683128.1|_Curalium_cronini_voucher_S554_18S_ribosomal_RNA_gene_partial_sequence
~~~~~~~~~~~~~~~~~~~~~~~~~TCATATGCTTGTCTCAAAGCTTAAGCCATGCCAAG
TCTCCAGTACAGA~CTGTT~TTAAAGTGAAACC~GCAAA~GGC~TCAGTAAACCAG~TTT
TAATTTACTAGAG~T~AAAC~TTGACTGT~~~~~~TCTTGGATAAC~TGTGGTAATTCTA
GAGCTAATACATGCAACA~AAGC~CCCGACCT~~TAAT~TGGAAGAGGCGC~TTTTTATA
GA~~~TCAAAACCATT~CGCCCGG~~~TTC~T~~~~~~~CCGGGCG~TC~~TATTTGATG
GAACCTAGATAACACA~~TCAGAT~CGCAT~GGTCTTTAGTACCGGCG~ACTTATCTTTC
AAA~~TGCCTGA~CTTATCA~ACTGTC~GATGGTAGACTC~TGT~GTCTACCATGGCTCT
TACGGGTAACGGGGAATCA~GGGTTCG~TTCCGGAGAGGGAGCCTGAGAAACGGCTACCA
CATCCAAGGAAGGCAGCAGGCACGCAAATTACCCACTCCCGGCACGGGG~AGGTAGTGAC
AAAAAATAACGATACGGG~ACTCTAAAAGAGGCCTCGTAATC~GGAATGAGTACA~~CTT
TAAACCCTTTAACGAGGATCC~ATTGG~AGGGTAAGT~CTGGTGCCAGCAGC~CGCGGTA
ATTCCAGCT~CCAATA~GCGTATATTAAA~GTTGTTGCGGTTAAAAAGCTCGTAGTCGGT
TCT~GCGTCCCACGCTGTCGGTACACC~~~~~GTTGGTG~ATACTGGCATGT~CGTGGAA
TGTCCTG~TCGGTGGCGG~CA~~~GATGCATTTT~~~~~~~~~~~~GTGCTCAAGTTCGC
TTGCGGCGC~~~~~~~~~~TTAATGTAT~~~TCGG~~TCGCCGACTA~TATCCTACCGCG
G~TGCCCTTTAACGG~ACGTCGAGGTA~GGCCGACA~CGTTTACTTT~GAACAAATTAGA
GTGCTTAAA~GCA~GGCCAAAATTTTT~GCCT~GAATAGTG~~GTGCATGGAATAATGGA
ACAGGACCTTGGTTCTATTTT~GTTGG~~TTTTCGGAGCACAA~GGTAATGATCAATA~T
GGACAG~GCGGGGGCAT~TCGTATTGCG~ACGTTAGA~~~~~~~~~~~~~~~~~~GGTGA
AATTCTTGGATC~GTCGCAAGACGCACTAGAGCGAAAGCATTTGCCAAGTATGTCTTAAT
T~~~~~~~~~~~~~~~~~~~~~~~~~~~~~~~~~~~~~GAT~CAAGAACGAAAGTTAG~~
~~~~AGGTT~~~~~CGAAG~~~~~~~~~~GCGATCAGATACCGCCCTAGTTCTAACCATA
AACGATGCCAG~CCAGCGA~TCCGCTGTAGTTTCATTGTTTGACTCG~GCGGGGA~GCTT
T~CCCCGGGAAACCA~AA~GCTTTTGGGTTCCGGGGGAAG~ATGGTTGCAAA~GCTGAAA
CTTAAAGGAATTGACCGGAGGGCACCACCCAGGAGTGGAAGCCTGCGGCTTTAATTTGAC
TCAACACGGGAAACCTCACCAGGTCAGGACATTGGAATGATTGACAGATTGATAGCTCTT
TCTTGATTCAGTGGGTAGTGGTGCATGGCCGTTCTTAGTTGGTGGATCGATTTGTCTGGT
TAATTCCGATAACGAACGAGACTCT~AGCCTATTAACTAGACGT~~~TACGGTATC~~GT
A~~~~~~GCTACCGGCG~AAA~ATAA~TCTTTTTAAGGGGACAGGCGGATTTTAGCCGCA
CGAGATTGAGCAATAACAGGTCTGTGATGCCCTTAGATGTCCTGGGCC~GCACGCGCGCT
ACACTGAA~GGAATCAGC~GTGTGCTTCCCCTAGA~CCGAAAGGTCCGGGTAA~CCCGCT
GAACCTCCTTCGTGCT~AGGAATTGGGGCTTGCAATTATTCCCCAT~GAAC~GAGGAATT
CCCAGTAAGCGCGAGTCATAA~GCT~CGCGTTGATTACGTCCCTGCCCTTTGTACACACC
GCCCGTC~GCTACTACCG~ATTGAATGATTTAGTGAGG~T~CTTCGGACCGGCGGT~~AA
GCCTA~ATCGG~TGTTAAA~GCCGGTTATGATGAACGCTAGAAAGATGACC~AAACTTGA
TCATTTAGA~GGAAGTAAAAGTCGTAACAAGGTCTCC~~~~~~~~~~~~~~~~~~~~~~~
~~~~~~~~~~~~~~~~~~~~~~~~~~~~~~~~~~~~~~~~~~~~~~~~~~~~~~~~~~~~
~~~~~~~~~~~~~~~~~~~~~~~~~~~~~~~~~~~~~~~~~~~~~~~~~~~~~~~~~~~~
~~~~~~~~~~~~~~~~~~~~~~~~~~~~~~~~~~~~~~~~~~~~~~~~~~~~~~~~~~~~
~~~~~~~~~~~~~~~~~~~~~~~~~~~~~~~~~~~~~~~~~~~~~~~~~~~~~~~~~~~~
~~~~~~~~~~~~~~~~~~~~~~~~~~~~~~~~~~~~~~~~~~~~~~~~~~~~~~~~~~~~
~~~~~~~~~~~~~~~~~~~~~~~~~~~~~~~~~~~~~~~~~~~~~~~~~~~~~~~~~~~~
~~~~~~~~~~~~~~~~~~~~~~~~~~~~~~~~~~~~~~~~~~~~
>gi|117574580|gb|DQ910773.1|_Carventus_hainanensis_small_subunit_ribosomal_RNA_gene_complete_sequence
~~~~~~~~~~~~~~~~~~~~~~~~~~~~~~~~~~~~~~~~~~~~~~~TAAGCCATGCAAG
T~CTTAGTACATA~CTCTACGTAAGGTAAAACC~GCAGAAGGC~TCAGTAAACCGG~TCA
TGGTTCACAGGAC~T~~~ATTTATTAGTC~~~~~~ACTTGGATAAC~TGTGGTAATTCTA
GAGCTAATACATGCAATT~AAGT~CCCGACCA~~GCGA~TGGAGAGGACGC~TTTTATTG
GA~~~TCAAAACCATT~CACTCGG~~~CTTGT~~~~~~~CTGGGTG~TT~~GGCTTGATG
~ACTCTAGATAACACC~~GCAGAT~CGCAC~GGTCTTT~GCACCGGCG~ACATATCCTTC
AAA~~TGTCTGA~CTTATCA~GCCG~C~GATGGTAGACTC~TAT~GTCTACCATGGCTCT
CACGGGTAACGGGGAATCA~GGGTTCGATTCCGGAGAGGGAGCCTGAGAAACAGCTACCA
CATCCAAGGAAGGCAGCAGGCACGCAAATTACCCACTCCCGGCACGGGG~AGGTAGTGAC
AAAAAATAACGATACGGG~ACTC~ATCCGAGGCCCCGTAATC~GGAATGAGAACA~~CTT
TAAATACTTTAACAAGGATCA~ATTGG~AGGGCAAGT~CTGGTGCCAGCAGC~CGCGGTA
ATTCCAGCT~CCAATA~GCGTATATTAAA~GTTGTTGCGGTTAAAAAGCTCGTAGTTGGT
TCT~GCGTGCCATGCTGTTGGTTCACC~GCCTGTCGGTG~TAACTGGCATGTT~ATGGCA
TGTCCTG~TCGGTGGTGG~AT~~~GAGGTCCCGTAGTTCACCCTACATAACCGGTTTTTA
ACCGACTGTAGGTTCTT~GTTCTGCGGTGTATCTTGTTCGCCTACTTTAATCCTACCGCG
G~TGCTCTTTACCGA~GTGTCGAGGTA~GGCCGACAACGTTTACTTT~GAACAAATTAGA
GTGCTTAAA~GCA~GGCTCTAAAATCT~GCCT~AAATAGTG~~GTGCAGGAAATAATGGA
ACAGGACCTTGGTTCTATTTT~GTTGG~~TTTTCGGAATCCAA~GGTAATGATCAATA~A
GGACAG~GCGGGGGCAT~TCGTATTGCG~ACGTTAGA~~~~~~~~~~~~~~~~~~GGTGA
AATTCTTGGATC~GTCGCAAGACGCACTAGAGCGAAAGCATTTGCCAAGTATGTCTTAAT
T~~~~~~~~~~~~~~~~~~~~~~~~~~~~~~~~~~~~~GAT~CAAGAACGAAAGTTAG~~
~~~~AGGTT~~~~~CGAAG~~~~~~~~~~GCGATCAGATACCGCCCTAGTTCTAACCATA
AACGATGCCAG~CCAGCGA~TCCGCCGATGTTCCTCCGA~TGACTCG~GCGGGGA~GCTT
T~CCCCGGGAAACCA~AA~GCTTTTGGGTTCCGGGGGAAGTATGGTTGCAAA~GCTGAAA
CTTAAAGGAATTGACGGAAGGGCACCACC~AGGAGTGGA~GCCTGCGGCTT~AATTTGAC
TCAACACGGGAAACCTCACCAGGCCCGGACATTGGAAGGATTGACAGATCGATAGCTCTT
TCTCGATTCAGTGGGTAGTGGTGCATGGTCGTTCTTAGTTGGTGGACTGATTTGTCTGGT
TAATTCCGATAACGAACGAGACTCT~AGCCTATTAACTAGGCGTT~~TCCGGTATA~~CA
AA~~~~~CCTACCGGCG~AGCTTTAT~TCTTCTTAAGGGGACAGGCGGCTCATAGCCGCA
CGAGATTGAGCAATAACAGGTCTGTGATGCCCTTAGATGTTCTGGGCC~GCACGCGCGCT
ACACTGAA~GGAATCAGC~GTGTT~CTT~CCCTGT~TCGAAAGGACCGGGTAA~CCCGCT
GAACCTCCTTCGTGCT~AGGAATTGGGGCTTGCAATTGTTCCCCAT~AAAC~GAGGAATT
CCCAGTAAGCGCGAGTCATAA~GCT~CGCGTTGATTACGTCCCTGCCCTTTGTACACACC
GCCCGTC~GCTACTACCG~ATTGAATGATTTAGTGAGG~T~CTTCGGACCGGCGGT~~AA
CAGGC~ATCGA~CTTGT~~~TTGGTCTCTG~TTC~CGCTGGAAAGATGACC~AAACTTGA
TCATTT~AGAGGAAGTAAAAGTCGTAACAAGGTTTCCGTAGGTGAACCTGCA~~~~~~~~
~~~~~~~~~~~~~~~~~~~~~~~~~~~~~~~~~~~~~~~~~~~~~~~~~~~~~~~~~~~~
~~~~~~~~~~~~~~~~~~~~~~~~~~~~~~~~~~~~~~~~~~~~~~~~~~~~~~~~~~~~
~~~~~~~~~~~~~~~~~~~~~~~~~~~~~~~~~~~~~~~~~~~~~~~~~~~~~~~~~~~~
~~~~~~~~~~~~~~~~~~~~~~~~~~~~~~~~~~~~~~~~~~~~~~~~~~~~~~~~~~~~
~~~~~~~~~~~~~~~~~~~~~~~~~~~~~~~~~~~~~~~~~~~~~~~~~~~~~~~~~~~~
~~~~~~~~~~~~~~~~~~~~~~~~~~~~~~~~~~~~~~~~~~~~~~~~~~~~~~~~~~~~
~~~~~~~~~~~~~~~~~~~~~~~~~~~~~~~~~~~~~~~~~~~~
>gi|47175059|gb|AY252268.1|_Stauralia_chloracantha_18S_ribosomal_RNA_gene_partial_sequence
~~~~~~~~~~~~~~~~~~~~~~~~~~~~~~~~~~~~~~~~~~~~~~~~~~~~~~~~~~~~
~~CTCAGTACGAG~CTGAC~TTAAAGTGAAACC~GCAAAAGGC~TCAGTAAACCGG~TCA
TAGTTTACCGGAT~~~~~ATATGCCACTC~~~~~~ACGTGGACAAC~TGTGGTAATTCTA
GAGCTAATACATGCAACC~AAGT~CCCGACCA~~GCGA~TGGAAAGGACGC~TTTTATTG
GA~~~TCAAAACCATT~CGCCCGG~~CACCGC~~~~~~~CCGGGCG~TC~~TGCTTGATG
~ACTCTAGATAACACC~~ACAGAT~CGCAC~GGTCTTA~GTACCGGCG~ACGTATCCGTC
AAA~~TGTCTGA~CTTATCA~GCTGTC~GATGGTAGACTC~TGT~GTCTACCATGGCGCT
CACGGGTAACGGGGAATCA~GGGTTCGATTCCGGAGAGGGAGCCTGAGAAACGGCTACCA
CATCCAAGGAAGGCAGCAGGCACGCAAATTACCCACTCCCGGCACGGGG~AGGTAGTGAC
AAAAAATAACGATACGGG~ACTC~ATCCGAGGCCCCGTAATC~GGAATGAGAACA~~CCC
TAAATCCTTTAACGAGGATCT~ATTGG~AGGGCAAGT~CTGGTGCCAGCAGC~CGCGGTA
ATTCCAGCT~CCAATA~GCGTATATTAAA~GTTGTTGCGGTTAAAAAGCTCGTAGTTGGT
TCT~GCGTGCCACGCTGTCGGTTCACC~GCCTGTCGGTG~CAACTGGCATGC~CGTGGCA
TGTCCTG~TCGGTGGCTTCAC~~~~AGGCTTCGCGGCG~~~~CGCCCTATGCG~~~~TTA
ACACGTGTAGGTAGTTGCGCCGCGTTGT~TCTTGT~~AGGCCGGCTCAAT~CCTGCCGCG
G~TGCTCTTTACCGA~GTGTCGAGGTA~GGCCGACACTGTTTACTTT~GAACAAATTAGA
GTGCTTCAA~GCA~GGCTCTGAAAGCA~GCCT~GAATAGTG~~GTGCATGGAATAATGGA
ACAGGACCTTGGTTCTATTTT~GTTGG~~TTTTAGGAATCCAA~GGTAATGATCAATA~A
GGACAG~GCGGGGGCAT~TCGTATTGCG~ACGTTAGACTTGGCAAATGCTTTCGCGGTGA
AATTCTTGGATC~GTCGCAAGACGCACTAGAGCGAAAGCATTTGCCAAGTATGTCTTAAT
T~~~~~~~~~~~~~~~~~~~~~~~~~~~~~~~~~~~~~GAT~CAAGAACGAAAGTTAG~~
~~~~AGGTT~~~~~CGAAG~~~~~~~~~~GCGATCAGATACCGCCCTAGTTCTAACCATA
AACGATGCCAG~CCAGCGA~TCCGCCGATGTTCCTCCGA~TGACTCG~GCGGGGA~GCTT
T~CCCCGGGAAACCA~AA~GCTTTTGGGTTCCGGGGGAAGTATGGTTGCAAA~GCTGAAA
CTTAAAGGAATTGRCGGAAGGGCACCACA~AGGAGTGGA~GCCTGCGGCTT~AATTTGAC
TCAACACGGGAAACCTCACCAGGCCCGGACATTGGAAGGATTGACAGATCGATAGCTCTT
TCTCGATTCAGTGGGTAGTGGTGCATGGCCGTTTCTAGTTGGTGGACTGATTTGTCTGGT
TAATTCTGATAACGAACGAGACTCT~AACCTATTAACTAGGCGAC~~CCCGGTATA~~TC
TA~~~~~GCTACCGGCG~AGATTTAT~TCTTCTTAAGGGGACAGGCGGCTCTTAGCCGCA
CGAGATTGAGCTAAAACAGGTCAGTGATGCCCTTAGATGTTCTGGGCC~GCACGCGCGCT
ACACTGAA~GGAATCAGC~GTGTG~CTC~CCCTGT~CCGAAAGGTCCGGGTAA~CCCGCT
GAACCTCCTGCGTGCT~AGGAATTGGGGCTTGCAATTGTTCCCCAT~GAAC~GAGGAATT
TCCAGTAAGCGCGAGTCATAA~GCT~CGCGCTGACTACGTCCCTGCCCTTTGCACACACC
GCCCGTC~GCTACTACCG~ATTGAATGATTTAGTGAGG~T~CTTCGGACCGGCGAT~~AT
CCGGC~ACCGA~CTTCTCGTCTGGTATCGG~TT~TCGCTGGAAAGATGACC~GAACTTGA
TTATTT~AGAGGAAGTAAAAGTCGTAACAAGGTTTCC~~~~~~~~~~~~~~~~~~~~~~~
~~~~~~~~~~~~~~~~~~~~~~~~~~~~~~~~~~~~~~~~~~~~~~~~~~~~~~~~~~~~
~~~~~~~~~~~~~~~~~~~~~~~~~~~~~~~~~~~~~~~~~~~~~~~~~~~~~~~~~~~~
~~~~~~~~~~~~~~~~~~~~~~~~~~~~~~~~~~~~~~~~~~~~~~~~~~~~~~~~~~~~
~~~~~~~~~~~~~~~~~~~~~~~~~~~~~~~~~~~~~~~~~~~~~~~~~~~~~~~~~~~~
~~~~~~~~~~~~~~~~~~~~~~~~~~~~~~~~~~~~~~~~~~~~~~~~~~~~~~~~~~~~
~~~~~~~~~~~~~~~~~~~~~~~~~~~~~~~~~~~~~~~~~~~~~~~~~~~~~~~~~~~~
~~~~~~~~~~~~~~~~~~~~~~~~~~~~~~~~~~~~~~~~~~~~
>gi|47175060|gb|AY252269.1|_Stauralia_compuncta_18S_ribosomal_RNA_gene_partial_sequence
~~~~~~~~~~~~~~~~~~~~~~~~~~~~~~~~~~~~~~~~~~~AGCTTAAGCCATGCAAG
T~CTCAGTACGAG~CTGAC~TTAAAGTGAAACC~GCAAAAGGC~TCAGTAAACCGG~TCA
TAGTTTACCGGAT~~~~~ATATGCCACTC~~~~~~ACGTGGACAAC~TGTGGTAATTCTA
GAGCTAATACATGCAACC~AAGT~CCCGACCA~~GCAGATGGAAAGGACGC~TTTTATTG
GA~~~TCAAAACCATT~CGCCCGG~~CACCGC~~~~~~~CCGGGCG~TC~~TGCTTGATG
~ACTCTAGATAACACC~~ACAGAT~CGCAC~GGTCTTA~GTACCGGCG~ACGTATCCGTC
AAA~~TGTCTGA~CTTATCA~GCTGTC~GATGGTAGACTC~TGT~GTCTACCATGGCGCT
CACGGGTAACGGGGAATCA~GGGTTCGATTCCGGAGAGGGAGCCTGAGAAACGGCTACCA
CATCCAAGGAAGGCAGCAGGCACGCAAATTACCCACTCCCGGCACGGGG~AGGTAGTGAC
AAAAAATAACGATACGGG~ACTC~ATCCGAGGCCCCGTAATC~GGAATGAGAACA~~CCC
TAAATCCTTTAACGAGGATCT~ATTGG~AGGGCAAGT~CTGGTGCCAGCAGC~CGCGGTA
ATTCCAGCT~CCAATA~GCGTATATTAAA~GTTGTTGCGGTTAAAAAGCTCGTAGTTGGT
TCT~GCGTGCCACGCTGTCGGTTCACC~GCCTGTCGGTG~CAACTGGCATGC~CGTGGCA
TGTCCTG~TCGGTGGCTTCAC~~~~AGGCTTCGTGGCG~~~~CGCCCTATGCG~~~~TTA
ACACGTGTAGGGAGTTGCGCCGCGTTGT~TCTTGT~~AGGCCGGCTCAAT~CCTGCCGCG
G~TGCTCTTTACCGA~GTGTCGAGGTA~GGCCGACACTGTTTACTTT~GAACAAATTAGA
GTGCTTCAA~GCA~GGCTCTGAAAGCA~GCCT~GAATAGTG~~GTGCATGGAATAATGGA
ACAGGACCTTGGTTCTATTTT~GTTGG~~TTTTAGGAATCCAA~GGTAATGATCAATA~A
GGACAG~GCGGGGGCAT~TCGTATTGCG~ACGTTAGACTTGGCAAATGCTTTCGCGGTGA
AATTCTTGGATC~GTCGCAAGACGCACTAGAGCGAAAGCATTTGCCAAGTATGTCTTAAT
T~~~~~~~~~~~~~~~~~~~~~~~~~~~~~~~~~~~~~GAT~CAAGAACGAAAGTTAG~~
~~~~AGGTT~~~~~CGAAG~~~~~~~~~~GCGATCAGATACCGCCCTAGTTCTAACCATA
AACGATGCCAG~CCAGCGA~TCCGCCGATGTTCCTCCGA~TGACTCG~GCGGGGA~GCTT
T~CCCCGGGAAACCA~AA~GCTTTTGGGTTCCGGGGGAAGTATGGTTGCAAA~GCTGAAA
CTTAAAGGAATTGACGGAAGGGCACCACC~AGGAGTGGA~GCCTGCGGCTT~AATTTGAC
TCAACACGGGAAACCTCACCAGGCCCGGACATTGGAAGGATTGACAGATCGATAGCTCTT
TCTCGATTCAGTGGGTAGTGGTGCATGGCCGTTCTTAGTTGGTGGACTGATTTGTCTGGT
TAATTCCGATAACGAACGAGACTCT~GACCTATTAACTAGGCGCT~~CCCGGTATA~~CA
TA~~~~~CCTACCGGCG~AGATTTAT~TCTTCTTAAGGGGACAGGCGGCTCTTAGCCGCA
CGAGATTGAGCAATAACAGGTCTGTGATGCCCTTAGATGTTCTGGGCC~GCACGCGCGCT
ACACTGAA~GGAATCAGC~GTGTG~CTC~CCCTGT~CCGAAAGGACCGGGCAA~CCCGCT
GAACCTCCTTCGTGCT~AGGAATTGGGGCTTGCAATTGTTCCCCAT~GAAC~GAGGAATT
CCCAGTAAGCGCGAGTCATAA~GCT~CGCGTTGATTACGTCCCTGCCCTTTGTACACACC
GCCCGTC~GCTACTACCG~ATTGAATGATTTAGTGAGG~T~CTTCGGACCGGCGGT~~AA
CCGGC~ACCGG~CTCGT~~~TCGGTATCGG~TT~TCGCTGGAAAGATGACC~GAACTTGA
TCATTT~AGAGGAAGTAAAAGTCGTAACAAGGTTTCC~~~~~~~~~~~~~~~~~~~~~~~
~~~~~~~~~~~~~~~~~~~~~~~~~~~~~~~~~~~~~~~~~~~~~~~~~~~~~~~~~~~~
~~~~~~~~~~~~~~~~~~~~~~~~~~~~~~~~~~~~~~~~~~~~~~~~~~~~~~~~~~~~
~~~~~~~~~~~~~~~~~~~~~~~~~~~~~~~~~~~~~~~~~~~~~~~~~~~~~~~~~~~~
~~~~~~~~~~~~~~~~~~~~~~~~~~~~~~~~~~~~~~~~~~~~~~~~~~~~~~~~~~~~
~~~~~~~~~~~~~~~~~~~~~~~~~~~~~~~~~~~~~~~~~~~~~~~~~~~~~~~~~~~~
~~~~~~~~~~~~~~~~~~~~~~~~~~~~~~~~~~~~~~~~~~~~~~~~~~~~~~~~~~~~
~~~~~~~~~~~~~~~~~~~~~~~~~~~~~~~~~~~~~~~~~~~~
>gi|47175113|gb|AY252322.1|_Elasmostethus_sp._WCW-2003_18S_ribosomal_RNA_gene_partial_sequence
~~~~~~~~~~~~~~~~~~~~~~~~~~~~~~~~~~~~~~~~~~~~~~~~~~~~~~~~~~~~
~~~~~AGTACGAG~CTGAC~TTAAAGTGAAACC~GCAAAAGGC~TCAGTAAACCGG~TCA
TAGTTTACCGGAT~~~~~ATATGCCACTN~~~~~~ACGTGGACAAC~TGTGGTAATTCTA
GAGCTAATACATGCAACC~AAGTCCCTGACCA~~GCAGATGGAAAGGACGC~TTTTATTG
GA~~~TCAAAACCATT~CTCCCGG~CTCCGTC~~~~~~~CCGGGCGTAG~~TGCTTGATG
~ACTCTAGATAACACC~~ACAGAT~CGCAC~GGTCATA~GTACCGGCCTACGTATCCGTC
AAA~~TGTCTGA~CTTATCA~GCTGTCCGATGGTAGACTCCTGT~GTCTACCATGGCGCT
CACGGGTAACGGGGAATCA~GGGTTCGATTCCGGAGAGGGA~~TTGAGAA~CGGCTACCA
CATCCAAGGAAGGCAGCAGGCACGCAAATTACCCACTCCCGGCACGGGG~AGGTAGTGAC
AAAAAATAACGATACGGG~ACTC~ATCCGAGGCCCCGTAATC~GGAATGAGAACA~~CCC
TAAATCCTTTAACGAGGATCT~ATTGG~AGGGCAAGT~CTGGTGCCAGCAGC~CGCGGTA
ATTCCAGCT~CCAATA~GCGTATATTAAA~GTTGTTGCGGTTAAAAAGCTCGTAGTTGGT
TCT~GCGTGCCACGCTGTCGGTTCACC~GCCTGTCGGTG~CAACTGGCATGC~CGTGGCA
TGTCCTG~TCGGTGGCCTCAC~~~~AGGCTTCGTGGCG~~~~CGCCCTATGCG~~~~CTA
ACACGTGTAGGTAGTTGCGCCACGTTGT~TCTTGT~~AGGCCGGCTCAAT~CCTGCCGCG
G~TGCTCTTAAACGA~GTGTCGAGGTA~GGCCGACACTGTTTACTTT~GAACAAATTAGA
GTGCTTAAA~GCA~GGCTCTGAAAGCA~GCCT~GAATAGTG~~GTGCATGGAATAATGGA
ACAGGACCTTGGTTCTATTTT~GTTGG~~TTTTAGGAATCCAA~GGTAATGATCAATA~A
GGACAG~GCGGGGGCAT~TCGTATTGCG~ACGTTAGACTTGGCAAATGCTTTCGCGGTGA
AATTCTTGGATC~GTCGCAAGACGCACTAGAGCGAAAGCATTTGCCAAGTATGTCTTAAT
T~~~~~~~~~~~~~~~~~~~~~~~~~~~~~~~~~~~~~GAT~CAAGAACGAAAGTTAG~~
~~~~AGGTT~~~~~CGAAG~~~~~~~~~~GCGATCAGATACCGCCCTAGTTCTAACCATA
AACGATGCCAG~CCAGCGA~TCCGCCGATGTTCCTCCGA~TGACTCG~GCGGGGA~GCTT
T~CCCCGGGAAACCA~AA~GCTTTTGGGTTCCGGGGGAAGTATGGTTGCAAA~GCTGAAA
CTTAAAGGAATTGACGGAAGGGCACCACC~AGGAGTGGA~GCCTGCGGCTT~AATTTGAC
TCAACACGGGAAACCTCACCAGGCCCGGACATTGGAAGGATTGACAGATCGATAGCTCTT
TCTCGATTCAGTGGGTAGTGGTGCATGGCCGTTCTTAGTTGGTGGACTGATTTGTCTGGT
TAATTCCGATAACGAACGAGACTCT~GACCTATTAACTAGGCGCT~~CCCGGTATA~~CA
TA~~~~~CCTACCGGCG~AGATTTAT~TCTTCTTAAAGGGACAGGCGGCTCTTAGCCGCA
CGAGATTGAGCAATAACAGGTCTGTGATGCCCTTAGATGTTCTGGGCC~GCACGCGCGCT
ACACTGAA~GGAATCAGC~GTGTG~CTC~CCCTGT~CCGAAAGGACCGGGCAA~CCCGCT
GAACCTCCTTCGTGCT~AGGAATTGGGGCTTGCAATTGTTCCCCAT~GAAC~GAGGAATT
CCCAGTAAGCGCGAGTCATAA~GCT~CGCGTTGATTACGTCCCTGCCCTTTGTACACACC
GCCCGTC~GCTACTACCG~ATTGAATGATTTAGTGAGG~T~CTTCGGACCGGCGGT~~AA
CCGGC~ACCGG~CTCGT~~~TCGGTATCGG~TT~TCGCTGGAAAGATGACC~GAACTTGA
TCATTT~AGAGGAAGTAAAAGTCGTAACAAGGTTTCC~~~~~~~~~~~~~~~~~~~~~~~
~~~~~~~~~~~~~~~~~~~~~~~~~~~~~~~~~~~~~~~~~~~~~~~~~~~~~~~~~~~~
~~~~~~~~~~~~~~~~~~~~~~~~~~~~~~~~~~~~~~~~~~~~~~~~~~~~~~~~~~~~
~~~~~~~~~~~~~~~~~~~~~~~~~~~~~~~~~~~~~~~~~~~~~~~~~~~~~~~~~~~~
~~~~~~~~~~~~~~~~~~~~~~~~~~~~~~~~~~~~~~~~~~~~~~~~~~~~~~~~~~~~
~~~~~~~~~~~~~~~~~~~~~~~~~~~~~~~~~~~~~~~~~~~~~~~~~~~~~~~~~~~~
~~~~~~~~~~~~~~~~~~~~~~~~~~~~~~~~~~~~~~~~~~~~~~~~~~~~~~~~~~~~
~~~~~~~~~~~~~~~~~~~~~~~~~~~~~~~~~~~~~~~~~~~~
>gi|47175020|gb|AY252229.1|_Canopus_sp._WCW-2003_18S_ribosomal_RNA_gene_partial_sequence
~~~~~~~~~~~~~~~~~~~~~~~~~~~~~~~~TGCTCGTCTAAAGCTTAAGCCATGCAAG
T~CTCAGTACGAG~CTGAC~TTAAAGTGAAACC~GCAAAAAGC~TCAGTAAACCGG~TCA
TAGTTTACCGGAT~~~~~ATATGCCACTC~~~~~~ACGTGGATAAC~TGTGGTAATTCTA
GAGCTAATACATGCAACA~AAGT~CCCGACCA~~GTGA~TGGAAAGGACGC~TTTTATTG
GA~~~TCAAAACCATT~CGCCCGT~~~CTCGC~~~~~~~ACGGGCG~TT~~TGCTTGATG
~ACTCTAGATAACACC~~ACAGAT~CGCAC~GGTCACA~GTACCGGCG~ACGTATCTGTC
AAA~~TGTCTGA~CTTATCA~GCTGTC~GATGGTAGACTC~TGT~GTCTACCATGGCGCT
CACGGGTAACGGGGAATCA~GGGTTCGATTCCGGAGAGGGAGCCTGAGAAACGGCTACCA
CATCCAAGGAAGGCAGCAGGCACGCAAATTACCCACTCCCGGCACGGGG~AGGTAGTGAC
AAAAAATAACGATACGGG~ACTC~ATCCGAGGCCCCGTAATC~GGAATGAGAACA~~CCC
TAAATCCTTTAACGAGGATCT~ATTGG~AGGGCAAGT~CTGGTGCCAGCAGC~CGCGGTA
ATTCCAGCT~CCAATA~GCGTATATTAAA~GTTGTTGCGGTTAAAAAGCTCGTAGTTGGT
TCT~GCGTGTCACGCTGTCGGTTCACC~GCCTGTCGGTG~CAACTGGCATGC~CGTGGCA
TGTCCTG~TCGGTGGCCG~AC~~~~AGGCTTCGCGGCG~~~~CGCCCTATGCG~~~~TTC
ACACGTGTAGGTCGTTGCGCCGCGTTGT~CCTTGT~~AGGCCGGCTCAAT~CCTACCGCG
G~TGCTCTTTGCCGA~GTGTCGAGGTA~GGCCGACACTGTTTACTTT~GAACAAATTAGA
GTGCTTAAA~GCA~GGCTCTGAAAGCA~GCCT~GAATAATG~~GTGCATGGAATAATGGA
ACAGGACCTTGGTTCTATTTT~GTTGG~~TTTTAGGAAACCAA~GGTAATGATCAATA~A
GGACAG~GCGGGGGCAT~TCGTATTGCG~ACGTTAGACTTGGCAAATGCTTTCGCGGTGA
AATTCTTGGATC~GTCGCAAGACGCACTAGAGCGAAAGCATTTGCCAAGTATGTCTTAAT
T~~~~~~~~~~~~~~~~~~~~~~~~~~~~~~~~~~~~~GAT~CAAGAACGAAAGTTAG~~
~~~~AGGTT~~~~~CGAAG~~~~~~~~~~GCGATCAGATACCGCCCTAGTTCTAACCATA
AACGATGCCAG~CCAGCGA~TCCGCCGATGTTCCTCCGA~TGACTCG~GCGGGGA~GCTT
T~CCCCGGGAAACCA~AA~GCTTTTGGGTTCCGGGGGAAGTATGGTTGCAAA~GCTGAAA
CTTAAAGGAATTGACGGAAGGGCACCACC~AGGAGTGGA~GCCTGCGGCTT~AATTTGAC
TCAACACGGGAAACCTCACCAGGCCCGGACATTGGAAGGATTGACAGATCGATAGCTCTT
TCTCGATTCAGTGGGTAGTGGTGCATGGCCGTTCTTAGTTGGTGAAGTGATTTGTCTGGT
TAATTCCGATAACGAACGAGACTCT~GACCTATTAACTAGGCGCT~~CCCGGTATA~~CA
AA~~~~~CCTACCGGCG~ACATTTAT~TCTTCTTAAAGGGACAGGCGGCTCTTAGCCGCA
CGAGATTGAGCAATAACAGGTCTGTGATGCCCTTAGATGTTCTGGGCC~GCACGCGCGCT
ACACTGAA~GGAATCAGC~GTGTG~CTC~CCCTGG~CCGAAAGGTCCGGGCAA~CCCGCT
GAACCTCCTTCGTGCT~AGGAATTGGGGCTTGCAATTGTTCCCCAT~GAAC~GAGGAATT
CCCAGTAAGCGCGAGTCATAA~GCT~CGCGTTGATTACGTCCCTGCCCTTTGTACACACC
GCCCGTC~GCTACTACCG~ATTGAATGATTTAGTGAGG~T~CTTCGGACCGGCGGT~~AA
TTGGC~ACCGG~CCTGT~~~CCGGTATCGG~TT~TCGCTGGAAAGATGACC~GAACTTGA
TCATTT~AGAGGAAGTAAAAGTCGTAACAAGGTTTCC~~~~~~~~~~~~~~~~~~~~~~~
~~~~~~~~~~~~~~~~~~~~~~~~~~~~~~~~~~~~~~~~~~~~~~~~~~~~~~~~~~~~
~~~~~~~~~~~~~~~~~~~~~~~~~~~~~~~~~~~~~~~~~~~~~~~~~~~~~~~~~~~~
~~~~~~~~~~~~~~~~~~~~~~~~~~~~~~~~~~~~~~~~~~~~~~~~~~~~~~~~~~~~
~~~~~~~~~~~~~~~~~~~~~~~~~~~~~~~~~~~~~~~~~~~~~~~~~~~~~~~~~~~~
~~~~~~~~~~~~~~~~~~~~~~~~~~~~~~~~~~~~~~~~~~~~~~~~~~~~~~~~~~~~
~~~~~~~~~~~~~~~~~~~~~~~~~~~~~~~~~~~~~~~~~~~~~~~~~~~~~~~~~~~~
~~~~~~~~~~~~~~~~~~~~~~~~~~~~~~~~~~~~~~~~~~~~
>gi|47175015|gb|AY252224.1|_Megymenum_sp._WCW-2003_18S_ribosomal_RNA_gene_partial_sequence
~~~~~~~~~~~~~~~~~~~~~~~~~~~~~~~~~GCTTGTCTAAAGCTTAAGCCATGCAAG
T~CTCAGTACGAG~CTTAA~TTAAAGTGAAACC~GCAAAAGGC~TCAGTAAACCGG~TCA
TAGTTTACCGGGT~~~~~ATATGCCACTC~~~~~~ACGTGGATAAC~TGTGGTAATTCTA
GAGCTAATACATGATACC~AAGT~CCCGACCA~~GAGA~TGGAAAGGACGA~TTTTATTG
GA~~~TCAAAACCATT~CGCCCGG~~~CTTGT~~~~~~~CCGGGCG~TC~~TTCTTGACG
~AGTCTAGATAACAAA~~ACAGAT~CGCAC~GGTCACA~GTACCGGCG~ACGTATCCGTC
AAA~~TGTCTGA~CTTATCA~GCTGTC~GATGGTAGACTC~TGT~GTCTACCATGGCGCT
CACGGGTAACGGGGAATCA~GGGTTCGATTCCGGAGAGGGAGCCTGAGAAACGGCTACCA
CATCCAAGGAAGGCAGCAGGCACGCAAATTACCCACTCCCGGCACGGGG~AGGTAGTGAC
AAAAAATAACGATACGGG~ACTC~ATCCGAGGCCCCGTAATC~GGAATGAGAACA~~CCC
TAAATCCTTTAACGAGGATCC~ATTGG~AGGGCAAGT~CTGGTGCCAGCAGC~CGCGGTA
ATTCCAGCT~CCAATA~GCGTATATTAAA~GTTGTTGCGGTTAAAAAGCTCGTAGTTGGT
TCT~GCGTGCCACGCTGTCGGTTCACC~GCCTGTCGGTG~CAACTGGCATGC~CGTGGCA
TGTCCTG~TCGGTGGCCG~AC~~~~AGGCTTCACGGGG~~~~CGCCCTATGCG~~~~CTT
CTGCGCGTAGGTAGTTGCTCCGAGTTGT~CCTTGT~~AGGCCGGCTCAAT~CCTACCGCG
G~TGCTCTTTGCCGA~GTGTCGAGGTA~GGCCGACACTGTTTACTTT~GAACAAATTAGA
GTGCTTAAA~GCA~GGCTCTGAAAGCA~GCCT~GAATAGTG~~GTGCATGGAATAATGGA
ACAGGACCTTGGTTCTATTTT~GTTGG~~TTTCCGGAATCCAA~GGTAATGATCAATA~A
GGACAG~GCGGGGGCAT~TCGTATTGCG~ACGTTAGACTTGGCAAATGCTTTCGCGGTGA
AATTCTTGGATC~GTCGCAAGACGCACTAGAGCGAAAGCATTTGCCAAGTATGTCTTAAT
T~~~~~~~~~~~~~~~~~~~~~~~~~~~~~~~~~~~~~GAT~CAAGAACGAAAGTTAG~~
~~~~AGGTT~~~~~CGAAG~~~~~~~~~~GCGATCAGATACCGCCCTAGTTCTAACCATA
AACGATGCCAG~CCAGCGA~TCCGCCGATGTTCCTCCGA~TGACTCG~GCGGGGA~GCTT
T~CCCCGGGAAACCA~AA~GCTTTTGGGTTCCGGGGGAAGTATGGTTGCAAA~GCTGAAA
CTTAAAGGAATTGACGGAAGGGCACCACC~AGAAGTGGA~GCCTGCGGCTT~AATTTGAC
TCAACACGGGAAACCTCACCAGGCCCGGACATTGGAAGGATTGACAGATCGATAGCTCTT
TCTCGATTCAGTGGGTAGTGGTGCATGGCCGTTCTTAGTTGGTGGACTGATTTGTCTGGT
TAATTCCGATAACGAACGAGACTCT~AACCTATTAACTAGGCGTT~~GCCGGTATA~~AA
AC~~~~~GCTACCGGCG~AGATTTAT~TCTTCTTAAGGGGACAGGCGGCTCTTAGCCGCA
CGAGATTGAGCAATAACAGGTCTGTGATGCCCTTAGATGTTCTGGGCC~GCACGCGCGCT
ACACTGAA~GGAATCAGC~GTGTG~CAT~CCCTGT~CCGAAAGGTCCGGGTAA~CCCGCT
GAACCTCCTTCGTGCT~AGGAATTGGGGCTTGCAATTGTTCCCCAT~GAAC~GAGGAATT
CCCAGTAAGCGCGAGTCATAA~GCT~CGCGTTGATTACGTCCCTGCCCTTTGTACACACC
GCCCGTC~GCTACTACCG~ATTGAATGATTTAGTGAGG~T~CTTCGGACCGGCGAT~~AA
CCGGC~ACCGA~TTTT~~~~TCGGTATCGA~TT~TCGCTGGAAAGATGACC~GAACTTGA
TCATTT~AGAGGAAGTAAA~~~~~~~~~~~~~~~~~~~~~~~~~~~~~~~~~~~~~~~~~
~~~~~~~~~~~~~~~~~~~~~~~~~~~~~~~~~~~~~~~~~~~~~~~~~~~~~~~~~~~~
~~~~~~~~~~~~~~~~~~~~~~~~~~~~~~~~~~~~~~~~~~~~~~~~~~~~~~~~~~~~
~~~~~~~~~~~~~~~~~~~~~~~~~~~~~~~~~~~~~~~~~~~~~~~~~~~~~~~~~~~~
~~~~~~~~~~~~~~~~~~~~~~~~~~~~~~~~~~~~~~~~~~~~~~~~~~~~~~~~~~~~
~~~~~~~~~~~~~~~~~~~~~~~~~~~~~~~~~~~~~~~~~~~~~~~~~~~~~~~~~~~~
~~~~~~~~~~~~~~~~~~~~~~~~~~~~~~~~~~~~~~~~~~~~~~~~~~~~~~~~~~~~
~~~~~~~~~~~~~~~~~~~~~~~~~~~~~~~~~~~~~~~~~~~~
>gi|55274574|gb|AY627312.1|_Tessaratoma_papillosa_18S_ribosomal_RNA_gene_partial_sequence
~~~TCCCTGGTTGATCCTGCCAGTAGTTATATGCTTGCCTCAAAGCTTAAGCCATGCAAG
T~CTCAGTACGAG~CTGAC~TTAAAGTGAAACC~GCAAAAGGC~TCAGTAAACCGG~TCA
TAGTTTACCGGAT~~~~~ATATGCCACTC~~~~~~ACGTGGATAACC~GTGGTAATTCTA
GAGCTAATACATGCAACC~AAGT~CCCGACCA~~GCGA~TGGAAAGGACGC~TTTTATTG
GA~~~TCAAAACCATT~CGCCCGG~~~CTCGC~~~~~~~CCGGGCG~TC~~TGCTTGATG
~ACTCTAGATAACACC~~ACAGAT~CGCAC~GGTCACA~GTACCGGCG~ACGTATCCGTC
AAA~~TGTCTGA~CTTATCA~GCTGTC~GATGGTAGACTC~TGT~GTCTACCATGGCGCT
CACGGGTAACGGGGAATCA~GGGTTCGATTCCGGAGAGGGAGCCTGAGAAACGGCTACCA
CATCCAAGGAAGGCAGCAGGCACGCAAATTACCCACTCCCGGCACGGGG~AGGTAGTGAC
AAAAAATAACGATACGGG~ACTC~ATCCGAGGCCCCGTAATC~GGAATGAGAACA~~CCC
TAAATCCTTTAACGAGGATCT~ATTGG~AGGGCAAGT~CTGGTGCCAGCAGC~CGCGGTA
ATTCCAGCT~CCAATA~GCGTATATTAAA~GTTGTTGCGGTTAAAAAGCTCGTAGTTGGT
TCT~GCGTGCCACGCTGTCGGTTCACC~GCCCGTCGGTG~CAACTGGCATGC~CGTGGCA
TGTCCTG~TCGGTGGCTG~AC~~~~AGGCTTCACGGCG~~~~CGCCCTATGCG~~~~TTC
ACACGTGTAGGCTGCTGCGCCGCGTTGT~CCTTGT~~AGGCCGGCTCAAT~CCTACCGCG
G~TGCTCTTTGCCGA~GTGTCGAGGTA~GGCCGACACTGTCTACTTT~GAACAAATTAGA
GTGCTTCAA~GCA~GGCTCTTAAAGCA~GCCT~GAATAGTG~~GTGCATGGAATAATGGA
ACAGGACCTTGGTTCTATTTT~GTTGG~~TTTCCGGAATCCAA~GGTAATGATCAATA~A
GGACAG~GCGGGGGCAT~TCGTATTGCG~ACGTAAGA~~~~~~~~~~~~~~~~~~GGTGA
AATTCTTGGATC~GTCGCAAGACGCACTAGAGCGAAAGCATTTGCCAAGTATGTCTTAAT
T~~~~~~~~~~~~~~~~~~~~~~~~~~~~~~~~~~~~~GAT~CAAGAACGAAAGTTAG~~
~~~~AGGTT~~~~~CGAAG~~~~~~~~~~GCGATCAGATACCGCCCTAGTTCTAACCATA
AACGATGCCAG~CCAGCGA~TCCGCCGATGTTCCTCCGA~TGACTCG~GCGGGGA~GCTT
T~CCCCGGGAAACCA~AA~GCTTTTGGGTTCCGGGGGAAGTATGGTTGCAAA~GCTGAAA
CTTAAAGGAATTGACGGAAGGGCACCACC~AGGAGTGGA~GCCTGCGGCTT~AATTTGAC
TCAACACGGGAAACCTCACCAGGCTCGGACATTGGAAGGATTGACAGATCGATAGCTCTT
TCTCGATTCAGTGGGTAGTGGTGCATGGCCGTTCTTGGTTGGTGGACTGATTTGTCTGGT
TAATTCCGATAACGAACGAGACTCT~GACCTATTAACTAGGCGCT~~CCCGGTATA~~AA
TA~~~~~CCTACCGGCG~AGATTTAT~TCTTCTTAAGGGGACAGGCGGCTCTCAGCCGCA
CGAGATTGAGCAATAACAGGTCTGTGATGCCCTTAGATGTTCTGGGCC~GCACGCGCGCT
ACACTGAA~GGAATCAGC~GTGTG~CCC~CCCTGT~CCGAAAGGTCCGGGCAA~CCCGCT
GAACCTCCTTCGTGCT~AGGAATTGGGGCCTGCAATTGTTCCCCAT~GAAC~GAGGAATT
CCCAGTAAGCGCGAGTCATAA~GCT~CGCGTTGACTACGTCCCTGCCCTTTGTACACACC
GCCCGTC~GCTACTACCG~ATTGAATGATTTAGTGAGG~T~CTTCGGACCGGCGGT~~AA
CCGGC~ACCGG~CTCGT~~~TCGGTATCGG~TT~TCGCTGGAAAGATGACC~GAACTTGA
TCATTT~AGAGGAAGTAAAAGTCGTAACAAGGTTTCCGTAGGTGAACCTGCGGAAGGATC
ATTA~~~~~~~~~~~~~~~~~~~~~~~~~~~~~~~~~~~~~~~~~~~~~~~~~~~~~~~~
~~~~~~~~~~~~~~~~~~~~~~~~~~~~~~~~~~~~~~~~~~~~~~~~~~~~~~~~~~~~
~~~~~~~~~~~~~~~~~~~~~~~~~~~~~~~~~~~~~~~~~~~~~~~~~~~~~~~~~~~~
~~~~~~~~~~~~~~~~~~~~~~~~~~~~~~~~~~~~~~~~~~~~~~~~~~~~~~~~~~~~
~~~~~~~~~~~~~~~~~~~~~~~~~~~~~~~~~~~~~~~~~~~~~~~~~~~~~~~~~~~~
~~~~~~~~~~~~~~~~~~~~~~~~~~~~~~~~~~~~~~~~~~~~~~~~~~~~~~~~~~~~
~~~~~~~~~~~~~~~~~~~~~~~~~~~~~~~~~~~~~~~~~~~~
>gi|158324483|gb|EF641200.1|_Cydninae_sp._2_WCW-2007_18S_ribosomal_RNA_gene_partial_sequence
~~~~~~~~~~~~~~~~~~~~~~~~~~~~~~~~GCTTGTCTCAAAGCTTAAGCCATGCAAG
T~CTCAGTACGAG~CTGAC~TTAAAGTGAAACC~GCAAAAGGC~TCAGTAAACCAA~TCA
TAGTTTACCGGAT~~~~~ATATGCCACTC~~~~~~ACGTGGATAAC~TGTGGTAATTCTA
GAGCTAATACATGCAAGC~AAGT~CCCGACCA~~GCGA~TGGAAAGGACGC~TTTTATTG
GA~~~TCAAAACCATT~CGCCCGG~~~CTCGC~~~~~~~CCGGGCG~TC~~TGCTTGATG
~ACTCTAGATAACCCC~~ACAGAT~CGCAC~GGTCACA~GTACCGGCG~ACGTATCCTTC
AAA~~TGTCTGA~CTTATCA~GCTGTC~GATGGTAGACTC~TGT~GTCTACCATGGCGCT
CACGGGTAACGGGGAATCA~GGGTTCGATTCCGGAGAGGGAGCCTGAGAAACGGCTACCA
CATCCAAGGAAGGCAGCAGGCACGCAAATTACCCACTCCCGGCACGGGG~AGGTAGTGAC
AAAAAATAACGATACGGG~ACTC~ATCCGAGGCCCCGTAATC~GGAATGAGAACA~~CCC
TAAATCCTTTAACGAGGATCT~ATTGG~AGGGCAAGT~CTGGTGCCAGCAGC~CGCGGTA
ATTCCAGCT~CCAATA~GCGTATATTAAA~GTTGTTGCGGTTAAAAAGCTCGTAGTTGGT
TCT~GCGTGCCACGCTGTCGGTTCACC~GCCTGTCGGTG~CAACTGGCATGC~CGTGGCA
TGTCCTG~TCGGTGGCTG~AC~~~~AGGCTTCGCGGCG~~~~CGCCCCATGCG~~~~TTC
ACGCGTGTGGGTCGTTGCGCCGCGTCGT~CCTTGT~~AGGCCGGCTCAAT~CCTACCGCG
G~TGCTCTTTGCCGA~GTGTCGAGGTA~GGCCGACACTGTTTACTTT~GAACAAATTAGA
GTGCTTAAA~GCA~GGCTCTGAAAGCA~GCCT~GAATAGTT~~GTGCATGGAATAATGGA
ACAGGACCTTGGTTCTATTTT~GTTGG~~TTTTCTGAATCCAA~GGTAATGATCAATA~A
GGACAG~GCGGGGGCAT~TCGTATTGCG~ACGTTAGA~~~~~~~~~~~~~~~~~~GGTGA
AATTCTTGGATC~GTCGCAAGACGCACTAGAGCGAAAGCATTTGCCAAGTATGTCTTAAT
T~~~~~~~~~~~~~~~~~~~~~~~~~~~~~~~~~~~~~GAT~CAAGAACGAAAGTTAG~~
~~~~AGGTT~~~~~CGAAG~~~~~~~~~~GCGATCAGATACCGCCCTAGTTCTAACCATA
AACGATGCCAG~CCAGCGA~TCCGCCGATGTTCCTCCGA~TGACTCG~GCGGGGA~GCTT
T~CCCCGGGAAACCA~AA~GCTTTTGGGTTCCGGGGGAAGTATGGTTGCAAA~GCTGAAA
CTTAAAGGAATTGACGGAAGGGCACCACC~AGGAGTGGA~GCCTGCGGCTT~AATTTGAC
TCAACACGGGAAACCTCACCAGGCCCGGACATTGGAAGGATTGACAGATCGATAGCTCTT
TCTCGATTCAGTGGGTAGTGGTGCATGGCCGTTCTTAGTTGGTGGACTGATTTGTCTGGT
TAATTCCGATAACGAACGAGACTCT~AGCCTATTAACTAGGCGCT~~CCCGGTATA~~AA
TA~~~~~CCTACCGGCG~AGATTTAT~TCTTCTT~~GGGGACAGGCGGCTCTTAGCCGCA
CGAGATTGAGCAATAACAGGTCTGTGATGCCCTTAGATGTTCTGGGCC~GCACGCGCGCT
ACACTGAA~GGAATCAGC~GTGTG~CTC~CCCTGT~CCGAAAGGACCGGGCAA~CCCGCT
GAACCTCCTTCGTGCT~AGGAATTGGGGCTTGCAATTGTTCCCCAT~GAAC~GAGGAATT
CCCAGTAAGCGCGAGTCATAA~GCT~CGCGTTGATTACGTCCCTGCCCTTTGTACACACC
GCCCGTC~GCTACTACCG~ATTGAATGATTTAGTGAGG~T~CTTCGGACCGGCGGT~~AA
CCGGC~ACCGG~CTCGT~~~CCGGTATCGG~TT~TCGCTGGAAAGATGACC~GAACTTGA
TCATTTAGAGGAAGTAAAAGTCGTAACAAGGTTTCCTTGGCAAATGCTTTCGCAA~~~~~
~~~~~~~~~~~~~~~~~~~~~~~~~~~~~~~~~~~~~~~~~~~~~~~~~~~~~~~~~~~~
~~~~~~~~~~~~~~~~~~~~~~~~~~~~~~~~~~~~~~~~~~~~~~~~~~~~~~~~~~~~
~~~~~~~~~~~~~~~~~~~~~~~~~~~~~~~~~~~~~~~~~~~~~~~~~~~~~~~~~~~~
~~~~~~~~~~~~~~~~~~~~~~~~~~~~~~~~~~~~~~~~~~~~~~~~~~~~~~~~~~~~
~~~~~~~~~~~~~~~~~~~~~~~~~~~~~~~~~~~~~~~~~~~~~~~~~~~~~~~~~~~~
~~~~~~~~~~~~~~~~~~~~~~~~~~~~~~~~~~~~~~~~~~~~~~~~~~~~~~~~~~~~
~~~~~~~~~~~~~~~~~~~~~~~~~~~~~~~~~~~~~~~~~~~~
>gi|47175064|gb|AY252273.1|_Austrotechus_rugosus_18S_ribosomal_RNA_gene_partial_sequence
~~~~~~~~~~~~~~~~~~~~~~~~~~~~~~~~~~~TGTCTCAAAGCTTAAGCCATGCAAG
T~CTCAGTACGAG~CTAAC~TTAAAGTGAAACC~GCAAAAGGC~TCAGTAAACCGG~TCA
TAGTTTACCGGAT~~~~~ATATGCCACTC~~~~~~ACGTGGATAAC~TGTGGTAATTCTA
GAGCTAATACATGCAACC~AAGT~CCCGACCA~~GCGA~TGGGAAGGACGCCTTTTATTG
GA~~~TCAAAACCATT~CGCCCGG~~~CCCGC~~~~~~~CCGGGCG~TT~~TGCTTGATG
~ACTCTAGATAACACC~~ACAGAT~CGCAC~GGTCATA~GTACCGGCG~ACGTATCCGTC
AAA~~TGTCTGA~CTTATCA~GCTGTC~GATGGTAGACTC~TGT~GTCTACCATGGCGCT
CACGGGTGACGGGGAATCA~GGGTTCGATTCCGGAGAGGGAGCCTGAGAAACGGCTACCA
CATCCAAGGAAGGCAGCAGGCACGCAAATTACCCACTCCCGGCACGGGG~AGGTAGTGAC
AAAAAATAACGATACGGG~ACTC~ATCCGAGGCCCCGTAATC~GGAATGAGAACA~~CCC
TAAATCCTTTAACGAGGATCT~ATTGG~AGGGCAAGT~CTGGTGCCAGCAGC~CGCGGTA
ATTCCAGCT~CCAATA~GCGTATATTAAA~GTTGTTGCGGTTAAAAAGCTCGTAGTTGGT
TCT~GCGTGCCACGCTGTCGGTTCACC~GCCTGTCGGTG~CAACTGGCATGC~CGTGGCA
TGTCCTG~TCGGTGGCCG~AC~~~~AGGCTTCGCGGCG~~~~CGCCCTATGCG~~~~TTC
ACGCGTGTAGGTCGTCGCGCCACGTCGT~CCTTGT~~AGGCCGGCTCAAT~CCTACCGCG
G~TGCTCTTTGCCGA~GTGTCGAGGTA~GGCCGACACTGTTTACTTT~GAACAAATTAGA
GTGCTTAAA~GCA~GGCTCTGAAAGCA~GCCT~GAATAGTG~~GTGCATGGAATAATGGA
ACAGGACCTTGGTTCTATTTT~GTTGG~~TTTTCGGAATCCAA~GGTAATGATCAATA~A
GGACAG~GCGGGGGCAT~TCGTATTGCG~ACGTTAGACTTGGCAAATGCTTTCGCGGTGA
AATTCTTGGATC~GTCGCAAGACGCACTAGAGCGAAAGCATTTGCCAAGTATGTCTTAAT
T~~~~~~~~~~~~~~~~~~~~~~~~~~~~~~~~~~~~~GAT~CAAGAACGAAAGTTAG~~
~~~~AGGTT~~~~~CGAAG~~~~~~~~~~GCGATCAGATACCGCCCTAGTTCTAACCATA
AACGATGCCAG~CCAGCGA~TCCGCCGATGTTCCTCCGA~TGACTCG~GCGGGGA~GCTT
T~CCCCGGGAAACCA~AA~GCTTTTGGGTTCCGGGGGAAGTATGGTTGCAAA~GCTGAAA
CTTAAAGGAATTGACGGAAGGGCACCACC~AGGAGTGGA~GCCTGCGGCTT~AATTTGAC
TCAACACGGGAAACCTCACCAGGCCCGGACATTGGAAGGATTGACAGATCGATAGCTCTT
TCTCGATTCAGTGGGTAGTGGTGCATGGCCGTTCTTAGTTGGTGGACTGATTTGTCTGGT
TAATTCCGATAACGAACGAGACTCT~GACCTATTAACTAGGCGCT~~CCCGGTATA~~CA
TA~~~~~CCTACCGGCG~AGATTTAT~TCTTCTTAAAGGGACAGGCGGCTCTTAGCCGCA
CGAGATTGAGCAATAACAGGTCTGTGATGCCCTTAGATGTTCTGGGCC~GCACGCGCGCT
ACACTGAA~GGAATCAGC~GTGTG~CTC~CCCTGT~CCGAAAGGACCGGGCAA~CCCGCT
GAACCTCCTTCGTGCT~AGGAATTGGGGCTTGCAATTGTTCCCCAT~GAAC~GAGGAATT
CCCAGTAAGCGCGAGTCATAA~GCT~CGCGTTGATTACGTCCCTGCCCTTTGTACACACC
GCCCGTC~GCTACTACCG~ATTGAATGATTTAGTGAGG~T~CTTCGGACCGGCGGT~~AA
CCGGC~ACCGG~CACGT~~~TCGGTATCGG~TT~TCGCTGGAAAGATGACC~GAACTTGA
TCATTT~AGAGGAAGTAAAAGTCGTAACAAGGTTTCC~~~~~~~~~~~~~~~~~~~~~~~
~~~~~~~~~~~~~~~~~~~~~~~~~~~~~~~~~~~~~~~~~~~~~~~~~~~~~~~~~~~~
~~~~~~~~~~~~~~~~~~~~~~~~~~~~~~~~~~~~~~~~~~~~~~~~~~~~~~~~~~~~
~~~~~~~~~~~~~~~~~~~~~~~~~~~~~~~~~~~~~~~~~~~~~~~~~~~~~~~~~~~~
~~~~~~~~~~~~~~~~~~~~~~~~~~~~~~~~~~~~~~~~~~~~~~~~~~~~~~~~~~~~
~~~~~~~~~~~~~~~~~~~~~~~~~~~~~~~~~~~~~~~~~~~~~~~~~~~~~~~~~~~~
~~~~~~~~~~~~~~~~~~~~~~~~~~~~~~~~~~~~~~~~~~~~~~~~~~~~~~~~~~~~
~~~~~~~~~~~~~~~~~~~~~~~~~~~~~~~~~~~~~~~~~~~~
>gi|55274577|gb|AY627315.1|_Erthesina_fullo_18S_ribosomal_RNA_gene_partial_sequence
~~~~~~~~~~~~~~~~~~~~~~~~~~~~~~~~~CTTGTCT~AAAGCTTAAGCC~TGCAAG
T~CTCAGTACGAG~CTGAC~TTAAAGTGAAACC~GCAAAAG~C~TCAGTAAACCGG~TCA
TAGTTTACCGGAT~~~~~ATATGCCACTC~~~~~~ACGTGGATAAC~TGTGGTAATTCTA
GAGCTAATACATGCAACC~AAGT~CCCGACCA~~GCGA~TGGAAAGGACGC~TTTTATTG
GA~~~TCAAAACCATT~CGCCCGG~~~CTCGC~~~~~~~CCGGGCG~TC~~TGCTTGATG
~ACTCTAGATAACACC~~ACAGAT~CGCAC~GGTCACA~GTACCGGCG~ACGTATCCGTC
AAA~~TGTCTGA~CTTATCA~GCTGTC~GATGGTAGACTC~TGT~GTCTACCATGGCGCT
CACGGGTAACGGGGAATCA~GGGTTCGATTCCGGAGAGGGAGCCTGAGAAACGGCT~CCA
CATCCAAGGAAGGCAGCAGGCACGCAAATTACCCACTCCCGG~ACGGGG~AGGTAGTGAC
AAAAAATA~CGATACGGG~ACTC~ATTCGAGGCCCCGTAATC~GGAATGAGAACA~~CCC
TAAATCCTTTAACGAGGATCT~ATTGG~AGGGCAAGT~CTGGTGCCAGCAGC~CGCGGTA
ATTCCAGCT~CCAATA~GCGTATATTAAA~GTTGTTGCGGTTAAAAAGCTCGTAGTTGGT
TCT~GCGTGCCACGCTGTCGGTTCACC~GCCTGTCGGTG~CAACTGGCATGC~CGTGGCA
TGTCCTG~TCGGTGGCCG~AC~~~~GGGCTTCGCGGNG~~~~CGCCCCACTCG~~~~CTC
AGGCGTGTGGGTCGACGCGCCGTGTCAGTCCTCGT~~TGGCCGGCTCAAT~CCTACCGCG
G~AGCTCTTAAACGA~GTGTCGAGGTA~GCCCGACACTGTT~ACTTT~GACCAA~TTAGA
GTGCTTAAA~GCA~GGCTAATAAAGGA~GCTT~AAATAGTG~~G~GCATGGAATAATGGA
CCAGGACCTTGGTTCTATTTT~GTTGG~~TTTACGGAATCCAA~GGTAATGATCAATA~A
G~ACAG~GCGGGGGCAT~TCGTATTGCG~ACGTTAGA~~~~~~~~~~~~~~~~~~GGTGA
AATTCTTGGATC~GTCGCAAGACGCACTAGAGCGAAAGCATTTGCCAAGTATGTCTTAAT
T~~~~~~~~~~~~~~~~~~~~~~~~~~~~~~~~~~~~~GAT~CAAGAACGAAAGTTAG~~
~~~~AGGTT~~~~~CGAAG~~~~~~~~~~GCGATCAGATACCGCCCTAGTTCTAACCATA
AACGATGCCAG~CCAGCGA~TCCGCCGATGTTCCTCCGA~TGACTCG~GCGGGGA~GCTT
T~CCCCGGGAAACCA~AA~GCTTTTGGGTTCCGGGGGAAGTATGGTTGCAAA~GCTGAAA
CTTAAAGGAATTGACGGAAGGGCACCACC~AGGAGTGGA~GCCTGCGGCTT~AATTTGAC
TCAACACGGGAAACCTCACCAGGCCCGGACATTGGAAGGATTGACAGATCGATAGCTCTT
TCTCGATTCAGTGGGTAGTGGTGCATGGCCGTTCTTAGTTGGTGGACTGATTTGTCTGGT
TAATTCCGATAACGAACGAGACTCT~GACCTATTAACTAGGCGCT~~CCCGGTATA~~AA
TA~~~~~CCTACCGGCG~ACAATTAT~TCTTCTTAAGGGGACAGGCGGCTCTCAGCCGCA
CGAGATTGAGCAATAACAGGTCTGTGATGCCCTTAGATGTTTTGG~CC~GCACGCGCGCT
ACACTGAA~GGAATCAGC~GTGTT~CTC~CCCTGT~CCGAAAGGTCCGGGCAA~CCCGCT
GAACCTCCTTCGTGCT~AGGAATTGGGGCTTGCAATTGTTCCCCAT~GAAC~GAGGAATT
CCCAGTAAGCGCGAGTCATAA~GCT~CGCGTTGATTACGTCCCTGCCCTTTGTACACACC
GCCCGTC~GCTACTACCG~ATTGAATGATTTAGTGAGG~T~CTTCGGACCGGCGGT~~AA
CCGGC~ACCGG~CTCGC~~~TCGGTATCGG~TT~TCGCTGGAAAGATGACC~GAACTTGA
TCATTT~AGAGGAAGT~~~~~~~~~~~~~~~~~~~~~~~~~~~~~~~~~~~~~~~~~~~~
~~~~~~~~~~~~~~~~~~~~~~~~~~~~~~~~~~~~~~~~~~~~~~~~~~~~~~~~~~~~
~~~~~~~~~~~~~~~~~~~~~~~~~~~~~~~~~~~~~~~~~~~~~~~~~~~~~~~~~~~~
~~~~~~~~~~~~~~~~~~~~~~~~~~~~~~~~~~~~~~~~~~~~~~~~~~~~~~~~~~~~
~~~~~~~~~~~~~~~~~~~~~~~~~~~~~~~~~~~~~~~~~~~~~~~~~~~~~~~~~~~~
~~~~~~~~~~~~~~~~~~~~~~~~~~~~~~~~~~~~~~~~~~~~~~~~~~~~~~~~~~~~
~~~~~~~~~~~~~~~~~~~~~~~~~~~~~~~~~~~~~~~~~~~~~~~~~~~~~~~~~~~~
~~~~~~~~~~~~~~~~~~~~~~~~~~~~~~~~~~~~~~~~~~~~
>gi|71388304|gb|DQ133578.1|_Pentatomidae_sp._BYU_ACHP008_18S_ribosomal_RNA_gene_partial_sequence
~~TACCCTGGTTGATCCTGCCAGTAGTTATATGCTTGTCTCAAAGCTTAAGCCATGCAAG
T~CTCAGTACGAG~CTGAC~TTAAAGTGAAACC~GCAAAAGGC~TCAGTAAACCGG~TCA
TAGTTTACCGGAT~~~~~ATATGCCACTT~~~~~~ACGTGGATAAC~TGTGGTAATTCTA
GAGCTAATACATGAAAAC~AAGT~CCCGACCA~~GCGA~TGGAAAGGACGC~TTTTATTG
GA~~~TCAAAACCATT~CGCCCGG~~~CTCGC~~~~~~~CCGGGCG~TC~~TGCTTGATG
~ACTCTAGATAACACC~~ACAGAT~CGCAC~GGTCACA~GTACCGGCG~ACGTATCCGTC
AAA~~TGTCTGA~CTTATCA~GCTGTC~GATGGTAGACTC~TGT~GTCTACCATGGCGCT
CACGGGTAACGGGGAATCA~GGGTTCGATTCCGGAGAGGGAGCCTGAGAAACGGCTACCA
CATCCAAGGAAGGCAGCAGGCACGCAAATTACCCACTCCCGGCACGGGG~AGGTAGTGAC
AAAAAATAACGATACGGG~ACTC~ATCCGAGGCCCCGTAATC~GGAATGAGAACA~~CCC
TAAATCCTTTAACGAGGATCT~ATTGG~AGGGCAAGT~CTGGTGCCAGCAGC~CGCGGTA
ATTCCAGCT~CCAATA~GCGTATATTAAA~GTTGTTGCGGTTAAAAAGCTCGTAGTTGGT
TCT~GCGTGCCACGCTGTCGGTTCACC~GCCTGTCGGTG~CAACTGGCATGC~CGTGGCA
TGTCCTG~TCGGTGGCCG~AC~~~~GGGCTTCGCGGCG~~~~CGCCCCACACG~~~~CGT
TAGCGAGTGGGTCGACGCGCCGTGTC~GTCCTCGT~~TGGCCGGCTCAAT~CCTACCGCG
G~TGCTCTTAAACGA~GTGTCGAGGTA~GGCCGACACTGTTTACTTT~GAACAAATTAGA
GTGCTTCAA~GCA~GGCTCTGAAAGCA~GCCT~GAATAGTG~~GTGCATGGAATAATGGA
ACAGGACCTTGGTTCTATTTT~GTTGG~~TTTTCGGAATCCAA~GGTAATGATCAATA~A
GGACAG~GCGGGGGCAT~TCGTATTGCG~ACGTTAGA~~~~~~~~~~~~~~~~~~GGTGA
AATTCTTGGATC~GTCGCAAGACGCACTAGAGCGAAAGCATTTGCCAAGTATGTCTTAAT
T~~~~~~~~~~~~~~~~~~~~~~~~~~~~~~~~~~~~~GAT~CAAGAACGAAAGTTAG~~
~~~~AGGTT~~~~~CGAAG~~~~~~~~~~GCGATCAGATACCGCCCTAGTTCTAACCATA
AACGATGCCAG~CCAGCGA~TCCGCCGATGTTCCTCCGA~TGACTCG~GCGGGGA~GCTT
T~CCCCGGGAAACCA~AA~GCTTTTGGGTTCCGGGGGAAGTATGGTTGCAAA~GCTGAAA
CTTAAAGGAATTGACGGAAGGGCACCACC~AGGAGTGGA~GCCTGCGGCTT~AATTTGAC
TCAACACGGGAAACCTCACCAGGCCCGGACATTGGAAGGATTGACAGATCGATAGCTCTT
TCTCGATTCAGTGGGTAGTGGTGCATGGCCGTTCTTAGTTGGTGGACTGATTTGTCTGGT
TAATTCCGATAACGAACGAGACTCT~GACCTATTAACTAGGCGCT~~CCCGGTATA~~AA
TA~~~~~CCTACCGGCG~ACAATTAT~TCTTCTTAAGGGGACAGGCGGCTCTCAGCCGCA
CGAGATTGAGCAATAACAGGTCTGTGATGCCCTTAGATGTTCTGGGCC~GCACGCGCGCT
ACACTGAA~GGAATCAGC~GTGTT~CTC~CCCTGT~CCGAAAGGTCCGGGCAA~CCCGCT
GAACCTCCTTCGTGCT~AGGAATTGGGGCTTGCAATTGTTCCCCAT~GAAC~GAGGAATT
CCCAGTAAGCGCGAGTCATAA~GCT~CGCGTTGATTACGTCCCTGCCCTTTGTACACACC
GCCCGTC~GCTACTACCG~ATTGAATGATTTAGTGAGG~T~CTTCGGACCGGCGGT~~AA
CCGGC~ACCGG~CTCGT~~~TCGGTATCGG~TT~TCGCTGGAAAGATGACC~GAACTTGA
TCATTT~AGAGGAAGTAAAAGTCGTAACAAGGTTTCCGTAGGTGAACCTGCGGAAGGATC
A~~~~~~~~~~~~~~~~~~~~~~~~~~~~~~~~~~~~~~~~~~~~~~~~~~~~~~~~~~~
~~~~~~~~~~~~~~~~~~~~~~~~~~~~~~~~~~~~~~~~~~~~~~~~~~~~~~~~~~~~
~~~~~~~~~~~~~~~~~~~~~~~~~~~~~~~~~~~~~~~~~~~~~~~~~~~~~~~~~~~~
~~~~~~~~~~~~~~~~~~~~~~~~~~~~~~~~~~~~~~~~~~~~~~~~~~~~~~~~~~~~
~~~~~~~~~~~~~~~~~~~~~~~~~~~~~~~~~~~~~~~~~~~~~~~~~~~~~~~~~~~~
~~~~~~~~~~~~~~~~~~~~~~~~~~~~~~~~~~~~~~~~~~~~~~~~~~~~~~~~~~~~
~~~~~~~~~~~~~~~~~~~~~~~~~~~~~~~~~~~~~~~~~~~~
>gi|1150554|emb|X89495.1|_R.nebulosa_DNA_for_18S_ribosomal_RNA
~~~TACCTGGTGGATCCTGCCAGTAGTTATATGCTTGTCTCAAAGCTTAAGCCATGCAAG
T~CTCAGTACGAG~CTGAC~TTAAAGTGAAACC~GCAAAAGGC~TCAGTAAACCGG~TCA
TAGTTTACCGGAT~~~~~ATATGCCACTC~~~~~~ACGTGGATAAC~TGTGGTAATTCTA
GAGCTAATACATGCAACC~AAGT~CCCGACCA~~GCGA~TGGAAAGGACGC~TTTTATTG
GA~~~TCAAAACCATT~CGCCCGG~~~CTCGC~~~~~~~CCGGGCG~TC~~TGCTTGATG
~ACTCTAGATAACACC~~ACAGAT~CGCAC~GGTCACA~GTACCGGCG~ACGTATCCGTC
AAA~~TGTCTGA~CTTATCA~GCTGTC~GATGGTAGACTC~TGT~GTCTACCATGGCGCT
CACGGGTAACGGGGAATCA~GGGTTCGATTCCGGAGAGGGAGCCTGAGAAACGGCTACCA
CATCCAAGGAAGGCAGCAGGCACGCAAATTACCCACTCCCGGCACGGGG~AGGTAGTGAC
AAAAAATAACGATACGGG~ACTC~ATCCGAGGCCCCGTAATC~GGAATGAGAACA~~CCC
TAAATCCTTTAACGAGGATCT~ATTGG~AGGGCAAGT~CTGGTGCCAGCAGC~CGCGGTA
ATTCCAGCT~CCAATA~GCGTATATTAAA~GTTGTTGCGGTTAAAAAGCTCGTAGTTGGT
TCT~GCGTGCCACGCTGTCGGTTCACC~GCCTGTCGGTG~CAACTGGCATGC~CGTGGCA
TGTCCTG~TCGGTGGCTG~AC~~~~GGGCTTCGCGGCG~~~~CGCCCCACTCG~~~CTGC
ACGCGTGTGGGTCGACGCGCCGTGTT~GTCCTCGT~~TGGCCGGCTCAAT~CCTACCGCG
G~TGCTCTTAAACGA~GTGTCGAGGTA~GGCCGACACTGTTTACTTT~GAACAAATTAGA
GTGCTTCAA~GCA~GGCTCTGAAAGCA~GCCT~GAATAGTG~~GTGCATGGAATAATGGA
ACAGGACCTTGGTTCTATTTT~GTTGG~~TTTCCGGAATCCAA~GGTAATGATCAATA~A
GGACAG~GCGGGGGCAT~TCGTATTGCG~ACGTTAGA~~~~~~~~~~~~~~~~~~GGTGA
AATTCTTGGATC~GTCGCAAGACGCACTAGAGCGAAAGCATTTGCCAAGTATGTCTTAAT
T~~~~~~~~~~~~~~~~~~~~~~~~~~~~~~~~~~~~~GAT~CAAGAACGAAAGTTAG~~
~~~~AGGTT~~~~~CGAAG~~~~~~~~~~GCGATCAGATACCGCCCTAGTTCTAACCATA
AACGATGCCAG~CCAGCGA~TCCGCCGATGTTCCTCCGA~TGACTCG~GCGGGGA~GCTT
T~CCCCGGGAAACCA~AA~GCTTTTGGGTTCCGGGGGAAGTATGGTTGCAAA~GCTGAAA
CTTAAAGGAATTGACGGAAGGGCACCACC~AGGAGTGGA~GCCTGCGGCTT~AATTTGAC
TCAACACGGGAAACCTCACCAGGCCCGGACATTGGAAGGATTGACAGATCGATAGCTCTT
TCTCGATTCAGTGGGTAGTGGTGCATGGCCGTTCTTAGTTGGTGGACTGATTTGTCTGGT
TAATTCCGATAACGAACGAGACTCT~GACCTATTAACTAGGCGCT~~CCCGGTATA~~AA
TA~~~~~CCTACCGGCG~ACAATTAT~TCTTCTTAAGGGGACAGGCGGCTCTCAGCCGCA
CGAGATTGAGCAATAACAGGTCTGTGATGCCCTTAGATGTTCTGGGCC~GCACGCGCGCT
ACACTGAA~GGAATCAGC~GTGTT~CTC~CCCTGT~CCGAAAGGTCCGGGCAA~CCCGCT
GAACCTCCTTCGTGCT~AGGAATTGGGGCTTGCAATTGTTCCCCAT~GAAC~GAGGAATT
CCCAGTAAGCGCGAGTCATAA~GCT~CGCGTTGATTACGTCCCTGCCCTTTGTACACACC
GCCCGTC~GCTACTACCG~ATTGAATGATTTAGTGAGG~T~CTTCGGACCGGCGGT~~AA
CCGGC~ACCGG~CTCGT~~~TCGGTATCGG~TT~TCGCTGGAAAGATGACC~GAACTTGA
TCATTT~AGAGGAAGTAAAAGTCGTAACAAGGTTTCCGTAGGTGAACCTGCAGAAGGATC
ATTA~~~~~~~~~~~~~~~~~~~~~~~~~~~~~~~~~~~~~~~~~~~~~~~~~~~~~~~~
~~~~~~~~~~~~~~~~~~~~~~~~~~~~~~~~~~~~~~~~~~~~~~~~~~~~~~~~~~~~
~~~~~~~~~~~~~~~~~~~~~~~~~~~~~~~~~~~~~~~~~~~~~~~~~~~~~~~~~~~~
~~~~~~~~~~~~~~~~~~~~~~~~~~~~~~~~~~~~~~~~~~~~~~~~~~~~~~~~~~~~
~~~~~~~~~~~~~~~~~~~~~~~~~~~~~~~~~~~~~~~~~~~~~~~~~~~~~~~~~~~~
~~~~~~~~~~~~~~~~~~~~~~~~~~~~~~~~~~~~~~~~~~~~~~~~~~~~~~~~~~~~
~~~~~~~~~~~~~~~~~~~~~~~~~~~~~~~~~~~~~~~~~~~~
>gi|55274575|gb|AY627313.1|_Megacopta_cribraria_18S_ribosomal_RNA_gene_partial_sequence
~~~TCCCTGGTTGATCCTGCCAGTAGTTATATGCTTGCCTCAAAGCTTAAGCCATGCAAG
T~CTCAGTACGAG~CTGTA~TTAAAGTGAAACC~GCAAAAGGC~TCAGTAAACCGG~TCA
TAGTTTACCGGGT~~~~~ATATGCCACTT~~~~~~AGGTGGATAAC~TGTGGTAATTCTA
GAGCTAATACATGCAACC~AAGT~CCCGACCA~~GTGA~TGGAAAGGACGC~TTTTATTG
GA~~~TCAAAACCATT~CGCCCCG~~GTCCGC~~~~~~~CGGGGCG~TC~~TGCTTGATG
~ACTCTAGATAACACC~~ACAGAT~CGCAC~GGTCACA~GTACCGGCG~ACGTATCCGTC
AAA~~TGTCTGA~CTTATCA~GCTGTC~GATGGTAGACTC~TGT~GTCTACCATGGCGCT
CACGGGTAACGGGGAATCA~NGGTTCGATTCCGGAGAGGGAGCCTGAGAAACGGCTACCA
CATCCAAGGAAGGCAGCAGGCACGCAAATTACCCACTCCCGGCACGGGG~AGGTAGTGAC
AAAAAATAACGAT~CGGG~A~TC~ATCCGAGGCCCCGTAATC~NGAATGAGAACA~~CCC
TAAATCCTTTAACGAGGATCT~ATTGG~AGGGCAAGT~CTGGTGCCAGCAGC~CGCGATA
ATTCCAGCT~CCAATA~GCGTATATTAAA~GTTGNTGCGGTTAAAAAGCTCGTAGTTGGT
TCT~GCGTGCCACGCTGTCGGTTCACC~GCCTGTCGGTG~CAACTGGCATGC~CGTGGCA
TGTCCTG~TCGGTGGCCG~AC~~~~AGGCTTCGCGGCG~~~~CGCCCTATTCG~~~~TTC
ACACGTGTAGGTCGTCGCGCCGAGTT~GTCCTCGT~~AGGCCGGCTTCAATCCTACCGCG
G~TGCTCTTTACCGA~GTGTCGAAGTA~CGCCGACACTGTTTACTTT~GAACAAATTAAA
GTGCTTAAA~GCA~GGCTTTGAAAGCA~GCCT~GAATAGTG~~GTGCATGGAATAATGGA
ACAGGACCTTGGTTCTATTTT~GTGAGGTTTTCTGACATCCAA~GGTAATGGTCAATA~A
GGACAG~GCGGGGGCAT~TCGTATTGCG~ACGTTAGA~~~~~~~~~~~~~~~~~~GGTGA
AATTCTTGGATC~GTCGCAAGACGCATTAGAGCGAAAGCATTTGCCAAGTATGTCTTAAT
T~~~~~~~~~~~~~~~~~~~~~~~~~~~~~~~~~~~~~GAT~CAAGAACGAAAGTTAG~~
~~~~AGGTT~~~~~CGAAG~~~~~~~~~~GCGATCAGATACCGCCCTAGTTCTAACCATA
AACGATGCCAG~CCAGCGA~TCCGCCGATGTTCCTCCGA~TGACTCG~GCGGGGA~GCTT
T~CCCCGGGAAACCA~AA~GCTTTTGGGTTCCGGGGGAAGTATGGTTGCAAA~GCTGAAA
CTTAAAGGAATTGACGGAGGGGCACCACC~AGGAGTGGA~GCCTGCGGCTT~AATTTGAC
TCAACACGGGAAACCTCACCAGGCCCGGACATTGGAAGGATTGACAGATCGATAGCTCTT
TCTCGATTCAGTGGGTAGTGGTGCATGGCCGTTCTTAGTTGGTGGACTGATTTGTCTGGT
TAATTCCGATAACGAACGAGACTCT~GACCTATTAACTAGGCGCT~~CCCGGTATA~~AA
TG~~~~~CCTACCGGCG~AGATTTTA~TCTTCTTAAGGGGACAGGCGGCTCTTAGCCGCA
CGAGATTGAGCAATAACAGGTCTGTGATGCCCTTAGATGTTCTGGGCC~GCACGCGCGCT
ACACTGAA~GGAATCAGC~GTGTT~CTC~CCCTGG~CCGGAAGGTCCGGGCAA~CCCGCT
GAACCTCCTTCGTGCT~AGGAATTGGGGCTTGCAATTGTTCCCCAT~GAAC~GGGGAATT
CCCAGTAAGCGCGAGTCATAA~GCT~CGCGTTGATTACGTCCCTGCCCTTTGTACACACC
GCCCGTC~GCTACTACCG~ATTGAATGATTTAGTGAGG~T~CTTCGGACCGGCGGT~~AA
CCGGC~ACCGG~CTTGT~~~TCGGTATCGG~TT~TCGCTGGAAAGATGACC~GAACTTGA
TCATTT~AGAGGAAGTAAAAGTCGTAACAAGGTTTCCGTAGGTGAACCTGCGGAAGGATC
ATTA~~~~~~~~~~~~~~~~~~~~~~~~~~~~~~~~~~~~~~~~~~~~~~~~~~~~~~~~
~~~~~~~~~~~~~~~~~~~~~~~~~~~~~~~~~~~~~~~~~~~~~~~~~~~~~~~~~~~~
~~~~~~~~~~~~~~~~~~~~~~~~~~~~~~~~~~~~~~~~~~~~~~~~~~~~~~~~~~~~
~~~~~~~~~~~~~~~~~~~~~~~~~~~~~~~~~~~~~~~~~~~~~~~~~~~~~~~~~~~~
~~~~~~~~~~~~~~~~~~~~~~~~~~~~~~~~~~~~~~~~~~~~~~~~~~~~~~~~~~~~
~~~~~~~~~~~~~~~~~~~~~~~~~~~~~~~~~~~~~~~~~~~~~~~~~~~~~~~~~~~~
~~~~~~~~~~~~~~~~~~~~~~~~~~~~~~~~~~~~~~~~~~~~
>gi|55274573|gb|AY627311.1|_Poecilocoris_latus_18S_ribosomal_RNA_gene_partial_sequence
~~~~~~~~~~~~~~~~~~~~~~~~~~~~~~~~~~~~~~~~~~~~~CTTAAGCCATGCAAG
T~CTCAGTACGAG~CTGAC~TTAAAGTGAAACC~GCAAAAGGC~TCAGTAAACCGG~TCA
TAGTTTACCGGAT~~~~~ATATGCCACTC~~~~~~ACGTGGATAAC~TGTGGTAATTCTA
GAGCTAATACATGCAACC~AAGT~CCCGACCA~~GCGA~TGGGAAGGACGC~TTTTATTG
GA~~~TCAAAACCATT~CGCCCGG~~~CCCGC~~~~~~~CCGGGCG~TC~~TGCTTGATG
~ACTCTAGATAACACC~~ACAGAT~CGCAC~GGTCACA~GTACCGGCG~ACGTATCCGTC
AAA~~TGTCTGA~CTTATCA~GCTGTC~GATGGTAGACTC~TGT~GTCTACCATGGCGCT
CACGGGTGACGGGGAATCA~GGGTTCGATTCCGGAGAGGGAGCCTGAGAAACGGCTACCA
CATCCAAGGAAGGCAGCAGGCACGCAAATTACCCACTCCCGGCACGGGG~AGGTAGTGAC
AAAAAATAACGATACGGG~ACTC~ATCCGAGGCCCCGTAATC~GGAATGAGAACA~~CCC
TAAATCCTTTAACGAGGATCT~ATTGG~AGGGCAAGT~CTGGTGCCAGCAGC~CGCGGTA
ATTCCAGCT~CCAATA~GCGTATATTAAA~GTTGTTGCGGTTAAAAAGCTCGTAGTTGGT
TCT~GCGTGCCACGCTGTCGGTTCACC~GCCTGTCGGTG~CAACTGGCATGC~CGTGGCA
TGTCCTG~TCGGTGGCCG~AC~~~~AGGCTTCGCGGCG~~~~CGCCCTGTGCG~~~~TTC
ACGCGTGCAGGTCGCCGCGCCTCGTC~GTCCTTGT~~AGGCCGGCTCAAT~CCTACCGCG
G~TGCTCTTTGCCGAAGTGTCGAGGTA~GCCCGACACTGTTTACTTT~GAACAAATTAGA
GTGCTTCAAAGCA~GGCTCTGAAAGCA~GCCT~GAATAGTG~~GTGCATGGAATAATGGA
ACAGGACCT~GGTTCTATTTT~GGTGG~~TTTTCGGAATCCAA~GGTAATGATCAATA~A
GNACAG~GCGGGGGCAT~TCGTATTGCG~ACGTTAGA~~~~~~~~~~~~~~~~~~GGTGA
AATTCTTGGATC~GTCGCAAGACGCACTAGAGCGAAAGCATTTGCCAAGTATGTCTTAAT
T~~~~~~~~~~~~~~~~~~~~~~~~~~~~~~~~~~~~~GAT~CAAGAACGAAAGTTAG~~
~~~~AGGTT~~~~~CGAAG~~~~~~~~~~GCGATCAGATACCGCCCTAGTTCTAACCATA
AACGATGCCAG~CCAGCGA~TCCGCCGATGTTCCTCCGA~TGACTCG~GCGGGGA~GCTT
T~CCCCGGGAAACCA~AA~GCTTTTGGGTTCCGGGGGAAGTATGGTTGCAAA~GCTGAAA
CTTAAAGGAATTGACGGAAGGGCACCACC~AGGAGTGGA~GCCTGCGGCTT~AATTTGAC
TCAACACGGGAAACCTCACCAGGCCCGGACATTGGAAGGATTGACAGATCGATAGCTCTT
TCTCGATTCAGTGGGTAGTGGTGCATGGCCGTTCTTAGTTGGTGGACTGATTTGTCTGGT
TAATTCCGATAACGAACGAGACTCT~GACCTATTAACTAGGCGCT~~TCCGGTATA~~AA
TA~~~~~CCTACCGGCG~AGATTTAT~TCTTCTTAAGGGGACAGGCGGCTCTTAGCCGCA
CGAGATTGAGCAATAACAGGTCTGTGATGCCCTTAGATGTTTTGGGCC~GCACGCGCGCT
ACACTGAA~GGAATCAGC~GTGTG~CTC~CCCTGT~CCGAAAGGTCCGGGCAA~CCCGCT
GAACCTCCTTCGTGCT~AGGAATTGGGGCTTGCAATTGTTCCCCAT~GAAC~GAGGAATT
CCCAGTAAGCGCGAGTCATAA~GCT~CGCGTTGATTACGTCCCTGCCCTTTGTACACACC
GCCCGTC~GCTACTACCG~ATTGAATGATTTAGTGAGG~T~TTTNGGACCGGCGGC~~AA
CCGGC~ACCGG~CTCGT~~~TCGGTATCGGGTT~CCGCTGGAAANATGACC~GAACTTGA
TCATTT~AGAGGAAGTAAAAGTCGTAACAAGAAATCGGTATGTGAAA~~~~~~~~~~~~~
~~~~~~~~~~~~~~~~~~~~~~~~~~~~~~~~~~~~~~~~~~~~~~~~~~~~~~~~~~~~
~~~~~~~~~~~~~~~~~~~~~~~~~~~~~~~~~~~~~~~~~~~~~~~~~~~~~~~~~~~~
~~~~~~~~~~~~~~~~~~~~~~~~~~~~~~~~~~~~~~~~~~~~~~~~~~~~~~~~~~~~
~~~~~~~~~~~~~~~~~~~~~~~~~~~~~~~~~~~~~~~~~~~~~~~~~~~~~~~~~~~~
~~~~~~~~~~~~~~~~~~~~~~~~~~~~~~~~~~~~~~~~~~~~~~~~~~~~~~~~~~~~
~~~~~~~~~~~~~~~~~~~~~~~~~~~~~~~~~~~~~~~~~~~~~~~~~~~~~~~~~~~~
~~~~~~~~~~~~~~~~~~~~~~~~~~~~~~~~~~~~~~~~~~~~
>gi|158324504|gb|EF641221.1|_Thaumastella_elizabethae_18S_ribosomal_RNA_gene_partial_sequence
~~~~~~~~~~~~~~~~~~~~~~~~~~~~~~~~GCTTGTCTCAAAGATTAAGCCATGCAAG
T~CTCAGTACGAG~CTGAC~TTAAAGTGAAACC~GCAAAAGGC~TCAGTAAACCGG~TCA
TAGTTTACCGGAT~~~~~ATATGCCACTC~~~~~~ACGTGGATAAC~TGTGGTAATTCTA
GAGCTAATACATGCAACC~AAGT~CCCGACCA~~GAGA~TGGAGAGGACGC~TTTTATTG
GA~~~TCAAAACCATT~CGCCCGG~~~CTCGC~~~~~~~CCGGGCG~TC~~TGTTTGATG
~ACTCTAGATAACACC~~ACAGAT~CGCAC~GGTCACA~GTACCGGGCGACGTATTCTTC
AAA~~TGTCTGA~CTTATCA~GCTGTC~GATGGTAGACTC~TGT~GTCTACCATGGCGCT
CACGGGTAACGGGGAATCA~GGGTTCGATTCCGGAGAGGGAGCCTGAGAAACGGCTACCA
CATCCAAGGAAGGCAGCAGGCACGCAAATTACCCACTCCCGGCACGGGG~AGGTAGTGAC
AATAAATAACGATACGGG~ACTC~ATCCGAGGCCCCGTAATC~GGAATGAGAACA~~CCC
TAAATCCTTTAACGAGGATCT~ATTGG~AGGGTAAGT~CTGGTGCCAGCAAC~CGCGGTA
ATTCCAGCT~CCAATA~GCGTATATTAAA~GTTGTTGCGGTTAAAAAGCTCGTAGTTGGT
TCT~GCGTGCCACGCTGTCGGTTCACC~GCCTGTCGGTG~CAACTGGCATGC~CGTGGCA
TGTCCTG~TCGGTGGCCG~AC~~~~AGGCTGCGTGGCGG~~~CGACCTATGCG~~~~TTA
ACAACGTGTAGGTACTGTTGCCGCGTTGTCCTTTT~~AGGCCGACTCAAT~CCTACCTTG
G~TGCTCTTTACCGA~GTGTCGAGGTA~GGCCGACACTGTTTACTTT~GAACAAATTAGA
GTGCTTCAA~GCA~GGCTCTGAAAGTA~GCCT~GAATAGTG~~GTGCATGGAATAATGGA
ACAGGACCTTGGTTCTATTTT~GTTGG~~TTTCCGGAATCCAA~GGTAATGATCAATA~A
GGACAG~GCGGGGGCAT~TCGTATTGCG~ACGTTAGA~~~~~~~~~~~~~~~~~~GGTGA
AATTCTTGGATC~GTCGCAAGACGCACTAGAGCGAAAGCATTTGCCAAGTATGTCTTAAT
T~~~~~~~~~~~~~~~~~~~~~~~~~~~~~~~~~~~~~GAT~CAAGAACGAAAGTTAG~~
~~~~AGGTT~~~~~CGAAG~~~~~~~~~~GCGATCAGATACCGCCCTAGTTCTAACCATA
AACGATGCCAG~CCAGCGA~TCCGCCGATGTTCCTCCGA~TGACTCG~GCGGGGA~GCTT
T~CCCCGGGAAACCA~AA~GCTTTTGGGTTCCGGGGGAAGTATGGTTGCAAA~GCTGAAA
CTTAAAGGAATTGACGGAAGGGCACCACA~AGGAGTGGG~GCCTGCGGCTT~AATTTGAC
TCAACACGGGAAACCTCACCAGGCCCGGACATTGGAAGGATTGACAGATCGATAGCTCTT
TCTCGATTCAGTGGGTAGTGGTGCATGGCCGTTCTTAGTTCGTGGACTGATTTGTCTGGT
TAATTCCGATAACGAACGAGACTCT~AACCTATTAACTAGGCGCT~~TCCGGTACA~~GA
TA~~~~~CTTACCGGCG~AGATTTAT~TCTTCTT~~GGGGACAGGCGGCTCTTAGCCGCA
CGAGATTGAGCAATAACAGGTCTGTGATGCCCTTAGATGTTCTGGGCC~GCACGCGCGCC
ACACTGAA~GGAATCAGC~GTGTG~CTC~CCCTGT~CCGAAAGGTCCGGGTAA~CCCGCT
GAACCTCCTTCGTGCT~AGGAATTGGGGCTTGCAATTGTTCCCCAT~GAAC~GAGGAATT
CCCAGTAAGCGCGAGTCATAA~GCT~CGCGTTGATCACGTCCCTGCCCTTTGTACACACC
GCCCGTC~GCTACTACTG~ATTGAATGATTTAGTGAGG~T~CTTCGGACCGGCGAA~~AA
CCGGC~ACCGG~CTCGT~~~TCGGTATCGG~TT~TCGCTGGAAAGATGACC~GAACTTGA
TCATTTAGAGGAAGTAAAAGTCGTAACAAGGGTTTCCTTGGCAAATGCTTTCGCAA~~~~
~~~~~~~~~~~~~~~~~~~~~~~~~~~~~~~~~~~~~~~~~~~~~~~~~~~~~~~~~~~~
~~~~~~~~~~~~~~~~~~~~~~~~~~~~~~~~~~~~~~~~~~~~~~~~~~~~~~~~~~~~
~~~~~~~~~~~~~~~~~~~~~~~~~~~~~~~~~~~~~~~~~~~~~~~~~~~~~~~~~~~~
~~~~~~~~~~~~~~~~~~~~~~~~~~~~~~~~~~~~~~~~~~~~~~~~~~~~~~~~~~~~
~~~~~~~~~~~~~~~~~~~~~~~~~~~~~~~~~~~~~~~~~~~~~~~~~~~~~~~~~~~~
~~~~~~~~~~~~~~~~~~~~~~~~~~~~~~~~~~~~~~~~~~~~~~~~~~~~~~~~~~~~
~~~~~~~~~~~~~~~~~~~~~~~~~~~~~~~~~~~~~~~~~~~~
>gi|47175203|gb|AY252412.1|_Neoneides_muticus_18S_ribosomal_RNA_gene_partial_sequence
~~~~~~~~~~~~~~~~~~~~~~~~~~~~~~~TGCTTGTCTCAAAGCTTAAGCCATGCAAG
T~CTCAGTCCAAG~CTGAA~CTAAAGTGAAACC~GCAAAAGGC~TCAGTAAACCGG~TCG
TTGTTCACAGGAA~~~~~AAAGTCCACTT~~~~~~ACGTGGACAAC~TGTGGTAATTCTA
GAGCTAATACATGCACTC~ACGT~CCCCTCCA~~GCGA~TGGGAGGGACTGTTTTTATCG
CC~~~TCAAAACCATT~CGCCCGG~~~CTCGT~~~~~~~CCGGGCG~TT~~CCCTTGGTG
~ACTCAAGGTAACCCC~~ACAGAT~CGCAC~GGCCACC~GTGCCGGTG~ACATATCCTTC
AAA~~TGTCTGA~CTTATCA~GCTGTC~GATGGTAGACTC~TGC~GTCTACCATGGCCCT
CACGGGTGACGGGGAATCA~GGGTTCGATTCCGGAGAGGGAGCCTGAGAAACGGCTACCA
CATCCAAGGAAGGCAGCAGGCACGCAAATTACCCACTCCCAGCACGGGG~AGGTAGTGAC
AAAAAATAACGATACGGG~ACTC~ATCCGAGGCCCCGTAATC~GGAATGAGAACA~~CTT
TAAATCCTTTAACGAGGATCC~ATTGG~AGGGCAAGT~CTGGTGCCAGCAGC~CGCGGTA
ATTCCAGCT~CCAATA~GCGTATATTAAA~GTTGTTGCGGTTAAAAAGCTCGTAGTTGGT
TCT~GCGTGCCACGCTGTCGGTTCACC~GCCTGCCGGTG~CAACTGGCATGC~CGTGGCA
TGTCCTG~CCGGTGGTGG~AC~~~~AGGTCTGGCGGTG~~~~~~CGCCCCGCGCGGTATA
CCAGCGTGTGGGTGTCCGCGCCGCTCTGGCTTCGT~~CCACCGTCCAAAT~CCTACCGCG
G~TGCTCTTCACCGA~GTGTCGAGGTA~GGCCGGCACTGTTTACTTT~GAACAAATTAGA
GTGCTCAAA~GCA~GGCTCTTAAATCA~GCCT~GAATAGTG~~GTGCATGGAATAATGGA
ACAGGACCTTGGTTCTATTTT~GTTGG~~TTTCCGGAATCCAA~GGTAATGATCAATA~A
GGACAG~GCGGGGGCAT~CCGTATTGCG~GCGTTAGACTTGGCAAATGCTTTCGCGGTGA
AATTCTTGGATC~GTCGCAAGACGCACTAAAGCGAAAGCATTTGCCAAGTATGTCTTAAT
T~~~~~~~~~~~~~~~~~~~~~~~~~~~~~~~~~~~~~GAT~CAAGAACGAAAGTTAG~~
~~~~AGGTT~~~~~CGAAG~~~~~~~~~~GCGATCAGATACCGCCCTAGTTCTAACCATA
AACGATGCCAG~CCAGTGA~TCCGTCGATGTTCCTAAGA~TGACTCG~GCGGGGG~GCTT
C~CCCCGGGAAACCA~AA~GCTTTTGGGTTCCGGGGGAAGTATGGTTGCAAA~GCTGAAA
CTTAAAGGAATTGACGGAAGGGCACCACC~AGAAGTGGA~GCCTGCGGCTT~AATTTGAC
TCAACACGGGAAACCTCACCAGGCCCGGACATTGGAAGGATTGACAGATCGATAGCTCTT
TCTCGATTCAGTGGGTAGTGGTGCATGGCCGTTCTTAGTTGGTGGATTGATTTGTCTGGT
TAATTCCGATAACGAACGAGACTCT~GACCTATTAACTAGGCGAT~~CCCGGTATA~~TA
TA~~~~~GCTACCGGCG~AGATTTAT~TCTTCTTAAGGGGACAGGCGGCTCTCAGCCGCA
CGAGATTGAGCGAGAACAGGTCAGTGATGCCCTTAGATGTTCTGGGCC~GCACGCGCGCT
ACACTGAA~GGAATCAGC~GTGTG~TTC~CCCTGT~CCGAAGGGTCCGGGTAA~CCCGCT
GAACCTCCTTCGTGCT~AGGAATTGGGGCTTGCAATTGTTCCCCAT~GAAC~GAGGAATT
CCCAGTAAGCGCGAGTCATAA~GCT~CGCGTTGATTACGTCCCTGCCCTTTGTCCACACC
GCCCGTC~GCTACTACCG~ATTGAATGATTTAGTGAGG~T~CTTCGGACCGGCGAA~~AA
CCGGC~ACCGA~CTCGT~~~TCGGTATCGG~TT~TCGCTGGAAAGATGACC~GAACTTGA
TCATTT~AGAGGAAGTAAAAGTCGTAACAAGGTTTCC~~~~~~~~~~~~~~~~~~~~~~~
~~~~~~~~~~~~~~~~~~~~~~~~~~~~~~~~~~~~~~~~~~~~~~~~~~~~~~~~~~~~
~~~~~~~~~~~~~~~~~~~~~~~~~~~~~~~~~~~~~~~~~~~~~~~~~~~~~~~~~~~~
~~~~~~~~~~~~~~~~~~~~~~~~~~~~~~~~~~~~~~~~~~~~~~~~~~~~~~~~~~~~
~~~~~~~~~~~~~~~~~~~~~~~~~~~~~~~~~~~~~~~~~~~~~~~~~~~~~~~~~~~~
~~~~~~~~~~~~~~~~~~~~~~~~~~~~~~~~~~~~~~~~~~~~~~~~~~~~~~~~~~~~
~~~~~~~~~~~~~~~~~~~~~~~~~~~~~~~~~~~~~~~~~~~~~~~~~~~~~~~~~~~~
~~~~~~~~~~~~~~~~~~~~~~~~~~~~~~~~~~~~~~~~~~~~
>gi|47175053|gb|AY252262.1|_Udeocoris_nigroaeneus_18S_ribosomal_RNA_gene_partial_sequence
~~~~~~~~~~~~~~~~~~~~~~~~~~~~~~~~~~~~~~~~~~~~GCTTAAGCCATGCAAG
T~CTCAGTACGAG~CTGAC~CTAAAGTGAAACC~GCAAAAGGC~TCAGTAAACCGG~TCA
TAGTTTACCGGAT~~~~~AAATGCCACTC~~~~~~ACGTGGATAAC~TGTGGTAATTCTA
GAGCTAATACATGCATAC~AAGTCCCTGACCA~~GCGA~TGGAGAGGACTGCTTTTGTCA
GA~~~TCAAAACCATT~CGCCCGG~~~CTTG~~~~~~~~CCGGGCG~TC~~GGCTCGATG
~ACTCTAGATAACACC~~ACAGAT~CGCAC~GGTCACA~GAACCGGTG~ACGTATCCTTC
AAA~~TGTCTGA~CTTATCA~GCTGTC~GATGGTAGACTC~TGT~GTCTACCATGGCGCT
CACGGGTGACGGGGAATCA~GGGTTCGATTCCGGAGAGGGAGCCTGAGAAACGGCTACCA
CATCCAAGGAAGGCAGCAGGCACGCAAATTACCCACTCCCGGAACGGGG~AGGTAGTGAC
AAAAAATAACGATACGGG~ACTC~ATCCGAGGCCCCGTAATC~GGAATGAGAACA~~CTC
TAAACCCTTTAACGAAAATCA~ATTGG~AAGGCAAGT~CTGGTGCCAGCAGCT~GCGATA
ATTCCAGCT~CCAATA~GCGTATATTAAA~GTTGTTGCGGTTAAAAAGCTCGTAGTTGGT
TCT~GCGTGCCACGCTGTCGGTTCACC~GCCTGTCGGTG~CAACTGGCATGC~CGTGGCA
TGTCCTG~TCGGTGGCGG~AT~~~~AGGCCCCGTTGCG~~~~TGCCCTATGCGGTATACC
AGC~GTGTAGGTCGCGGCGCAGC~GGGTGTCCTTGT~ACGCCGGATCAAT~CCTACCGCG
G~TGCTCTTCACCGA~GTGTCGAGGTA~GGCCGACACTGTTTACTTT~GAACAAATTAGA
GTGCTTAAA~GCA~GGCTCTTAAATCA~GCCT~GAATAGTG~~GTGCATGGAATAATGGA
ACAGGACCTTGGTTCTATTTT~GTTGG~~TTTTCGGAATCCAA~GGTAATGATCAATA~A
GGACAG~GCGGGGGCAT~TCGTATTGCG~ACGTTAGACTTGGCAAATGCTTTCGCGGTGA
AATTCTTGGATC~GTCGCAAGACGCACTAAAGCGAAAGCATTTGCCAAGTATGTCTTAAT
T~~~~~~~~~~~~~~~~~~~~~~~~~~~~~~~~~~~~~GAT~CAAGAACGAAAGTTAG~~
~~~~AGGTT~~~~~CGAAG~~~~~~~~~~GCGATCAGATACCGCCCTAGTTCTAACCATA
AACGATGCCAG~CCAGCGA~TCCGCCGACGTTCCTCCGA~TGACTCG~GCGGGGA~GCTT
T~CCCCGGGAAACCA~AA~GCTTTTGGGTTCCGGGGGAAGTATGGTTGCAAA~GCTGAAA
CTTAAAGGAATTGACGGAAGGGCACCACC~AGTAGTGGA~GCCTGCGGTTC~AATTTGAC
TCAACACGGGAAACCTCACCAGGCCCGGACATTTGAAGGATTGACAGATCGATAGCTCTT
TCTTAATTATTTGGGTAGTGGTGCATGGCCGTTCGTAGTTGGTGGACTGATTTGTCTGGT
TAATTCTGATAACGAACGAGACTCT~AACCTATTAACTAGACGAC~~ACCGGTATA~~GA
TA~~~~~GCTACCGGCG~AGATTTAT~TCTTCTTAAGGGGACTGGCGGCTCTCAGCCGCA
CGAGATTGAGCAATAACAGGTCAGTGATGCCCTTAGATGTACTGGGCC~GCACGCGCGCT
ACACTGAA~GGAATCAGC~GTGTG~CTC~CCCTGT~CCGTAAGGACCGGGTAA~CCCGTT
GAACCTCCTTCGTGCT~AGGAATTGGGGCTTGCAATTGTTCCCCAT~GAAC~GAGGAATT
TCCAGTAAGCGCGAGTCATAAAGCT~CGCGTTGATTACGTCCCTGCCCTTTGTACACACC
GCCCGTC~GCTACTACCG~ATTGAATGATTTAGTGAGG~T~CTTCGGACCGGCGAT~~AA
CCGGC~ACCGA~CTCGC~~~TCGGTATCGA~TT~TCGCTGGAAAGATGACC~GAACTTGA
TCATTT~AGAGGAAGTAAAAGTCGTAACAAGGTTTCC~~~~~~~~~~~~~~~~~~~~~~~
~~~~~~~~~~~~~~~~~~~~~~~~~~~~~~~~~~~~~~~~~~~~~~~~~~~~~~~~~~~~
~~~~~~~~~~~~~~~~~~~~~~~~~~~~~~~~~~~~~~~~~~~~~~~~~~~~~~~~~~~~
~~~~~~~~~~~~~~~~~~~~~~~~~~~~~~~~~~~~~~~~~~~~~~~~~~~~~~~~~~~~
~~~~~~~~~~~~~~~~~~~~~~~~~~~~~~~~~~~~~~~~~~~~~~~~~~~~~~~~~~~~
~~~~~~~~~~~~~~~~~~~~~~~~~~~~~~~~~~~~~~~~~~~~~~~~~~~~~~~~~~~~
~~~~~~~~~~~~~~~~~~~~~~~~~~~~~~~~~~~~~~~~~~~~~~~~~~~~~~~~~~~~
~~~~~~~~~~~~~~~~~~~~~~~~~~~~~~~~~~~~~~~~~~~~
>gi|47175201|gb|AY252410.1|_Kleidocerys_sp._WCW-2003_18S_ribosomal_RNA_gene_partial_sequence
~~~~~~~~~~~~~~~~~~~~~~~~~~~~~~ATGCTTGTCTCAAAGCTTAAGCCATGCAAG
T~CTCAGTACGAG~CTTAC~TTAAAGTGAAACC~GCAAAAGGC~TCAGTAAACCGG~TCA
TAGTTTACCGGAT~~~~~AAATGCCACTC~~~~~~ACGTGGATAAC~TGTGGTAATTCTA
GAGCTAATACATGAAAAC~AAGT~CCCGACCA~~GCGA~TGGAGAGGACGC~TTTTATTT
GA~~~TCAAAACCATT~CGCTCGG~~~CTTG~~~~~~~~CCGGGCG~TC~~GGCTTGATG
~ATTCTAGATAACACC~~ACAGAT~CGCAC~GGTCTCT~GTACCGGTG~ACATATCCTTC
AAA~~TGTCTGA~CTTATCA~GCTGTC~GATGGTAGACTC~TGT~GTCTACCATGGCGCT
CACGGGTGACGGGGAATCA~GGGTTCGATTCCGGAGAGGGAGCCTGAGAAACGGCTACCA
CATCCAAGGAAGGCAGCAGGCACGCAAATTACCCACTCCCGGCACGGGG~AGGTAGTGAC
AAAAAATAACGATACGGG~ACTC~ATCCGAGGCCCCGTAATC~GGAATGAGAACA~~CCC
TAAATCCTTTAGCGATGATCT~ATTGG~AGGGTAAG~CCTGGTGCCAGCAAC~CGCGGTA
ACTCCAGCT~CCAATA~GCGTATATTAAA~GTTGTTGCGGTTAAAAAGCTCGTAGTTGGT
TCT~GCGTGCCACGCTGTCGGTTCACC~GCCTGCCGGTG~CAACTGGCATGC~CGTGGCA
TGTCCTG~TCGGTGGCGG~AT~~~~AGGCTTTGCGGTG~~~~CGCGCTATGCGGTATACC
AGC~GCGTAGACTGCCGTACCGC~~TTTGTCCTTGT~ACGCCGACTCAAT~CCTACCGCG
G~TGCTCTTCACCGA~GTGTCGAGGTA~GGCCGACACTGTTTACTTT~GAACAAATTAGA
GTGCTTCAA~GCA~GGCTCTTAAATCA~GCCT~GAATAATG~~GTGCATGGAATAATAGA
ACAGGACCTTGGTTCTATTTT~GTTGG~~TTTTCGGAATCCAA~GGTAATGATCAATA~A
GGACAG~GCGGGGGCAT~TCGTATTGCG~ACGTTAGACTTGGCAAATGCTTTCGCGGTGA
AATTCTTGGATC~GTCGCAAGACGCACTAAAGCGAAAGCATTTGCCAAGTATGTCTTAAT
T~~~~~~~~~~~~~~~~~~~~~~~~~~~~~~~~~~~~~GAT~CAAGAACGAAAGTTAG~~
~~~~AGGCT~~~~~CGAAG~~~~~~~~~~GCGATCAGATACCGCCCTAGTTCTAACCATA
AACGATGCCAG~CCAGCGA~TCCGCCGACGTTCCTCCGA~TGACTCG~GCGGGGA~GCTT
T~CCCCGGGAAACCA~AA~GCTTTTGGGTTCCGGGGGAAGTATGGTTGCAAA~GCTGAAA
CTTAAAGGAATTGACGGAAGGGCACCACC~AGGACTGGA~GCCTGCGGCTT~AATTTGAC
TCAACACGGGAAACCTCACCGGGCCCGGACATTGGAAGGATTGACAGATCGATAGCTCTT
TCTCGATTCAGTGGGTAGTGGTGCATGGCCGTTCTTAGTTGGTGGACTGATTTGTCTGGT
TAATTCCGATAACGAACGAGACTCT~GACCTACTAACTAGGCGAC~~ACCGGTATA~~AA
ATA~~~~GCTACCGGCG~AGATTTAT~TCTTCTTAAGGGGACAGGCGGCTCTTAGCCGCA
CGAGATTGAGCAATAACAGGTCAGTGATGCCCTTAGATGTTCTGGGCC~GCACGCGCGCT
ACACTGAA~GGAATCAGC~GTGTG~CTC~CCCTGT~CCGAAAGGTCCGGGTAA~CCCGCT
GAACCTCCTTCGTGCT~AGGAATTGGGGCTTGCAATTGTTCCCCAT~GAAC~GAGGAATT
CCCAGTAAGCGCGAGTCATAAA~CT~CGCGTTGATTACGTCCCTGCCCTTTGTACACACC
GCCCGTC~GCTACTACCG~ATTGAATGATTTAGTGAGG~T~CTTCGGACCGGCGAT~~AA
CCGGC~ACCGG~CTCGT~~~CCGGTATCGA~TT~TCGCTGGAAAGATGACC~GAACTTGA
TCATTT~AGAGGAAGTAAAAGTCGTAACAAGGTCTCC~~~~~~~~~~~~~~~~~~~~~~~
~~~~~~~~~~~~~~~~~~~~~~~~~~~~~~~~~~~~~~~~~~~~~~~~~~~~~~~~~~~~
~~~~~~~~~~~~~~~~~~~~~~~~~~~~~~~~~~~~~~~~~~~~~~~~~~~~~~~~~~~~
~~~~~~~~~~~~~~~~~~~~~~~~~~~~~~~~~~~~~~~~~~~~~~~~~~~~~~~~~~~~
~~~~~~~~~~~~~~~~~~~~~~~~~~~~~~~~~~~~~~~~~~~~~~~~~~~~~~~~~~~~
~~~~~~~~~~~~~~~~~~~~~~~~~~~~~~~~~~~~~~~~~~~~~~~~~~~~~~~~~~~~
~~~~~~~~~~~~~~~~~~~~~~~~~~~~~~~~~~~~~~~~~~~~~~~~~~~~~~~~~~~~
~~~~~~~~~~~~~~~~~~~~~~~~~~~~~~~~~~~~~~~~~~~~
>gi|47175202|gb|AY252411.1|_Neacoryphus_sp._WCW-2003_18S_ribosomal_RNA_gene_partial_sequence
~~~~~~~~~~~~~~~~~~~~~~~~~~~~~~~~GCTTGTCTCAAAGCTTAAGCCATGCAAG
T~CTCAGTACGAG~CTGAC~TTAAAGTGAAACC~GCAAAAGGC~TCAGTAAACCGG~TCA
TAGTTTACCGGAT~~~~~AAATGCCACTC~~~~~~ACGTGGATAAC~TGTGGTAATTCTA
GAGCTAATACATGCAAAC~AAGT~CCCGACCA~~GCGA~TGGAGAGGACTGCTTTTATTT
GA~~~TCAAAACCATT~CGCCCGG~~~CTTG~~~~~~~~CCGGGCG~TC~~GGCTTGATG
~ACTCTGGATAACACC~~ACAGAT~CGCAC~GGTCACA~GTACCGGTG~ACATATCCTTC
AAA~~TGTCTGA~CTTATCA~GCTGTC~GATGGTAGACTC~TGT~GTCTACCATGGCGCT
CACGGGTGACGGGGAATCA~GGGTTCGATTCCGGAGAGGGAGCCTGAGAAACGGCCACCA
CATCCAAGGAAGGCAGCAGGCACGCAAATTACCCACTCCCGGCACGGGG~AGGTAGTGAC
AAAAAATAACGATACGGG~ACTC~ATCCGAGGCCCCGTAATC~GGAATGAGAACA~~CTC
TAAATCCTTTAACGATGATCT~ATTGG~AGGGCAAG~CCTGGTGCCAGCAGC~CGCGGTA
ATTCCAGCT~CCAATA~GCGTATATTAAA~GTTGTTGCGGTTAAAAAGCTCGTAGTTGGT
TCT~GCGTGCCACGCTGTCGGTTCACC~GCCTGCCGGTG~CAACTGGCATGC~CGTGGCA
TGTCCTG~TCGGTGGCGG~AT~~~~AGGCCTCCCGTCG~~~~TGCCCTATGCGGTATACC
AGC~GTGTAGGCTGCTGCGCCGG~GGGTGTCCTTGT~ACGCCGACTCAAT~CCTACCGCG
G~TGCTCTTTACCGA~GTGTCGAGGTA~GGCCGACACTGTTTACTTT~GAACAAATTAGA
GTGCTTCAA~GCA~GGCTCTTAAATCA~GCCT~GAATAGTG~~GTGCATGGAATAATGGA
ACAGGACCTTGGTTCTATTTT~GTTGG~~TTTCCGGAATCCAA~GGTAATGATCAATA~A
GGACAG~GCGGGGGCAT~TCGTATTGCG~ACGTTAGACTTGGCAAATGCTTTCGCGGTGA
AATTCTTGGATC~GTCGCAAGACGCACTAAAGCGAAAGCATTTGCCAAGTATGTCTTAAT
T~~~~~~~~~~~~~~~~~~~~~~~~~~~~~~~~~~~~~GAT~CAAGAACGAAAGTTAG~~
~~~~AGGTT~~~~~CGAAG~~~~~~~~~~GCGATCAGATACCGCCCTAGTTCTAACCATA
AACGATGCCAG~CCAGCGA~TCCGCCGACGTTCCTCCGA~TGACTCG~GCGGGGA~GCTT
T~CCCCGGGAAACCA~AA~GCTTTTGGGTTCCGGGGGGAGTATGGTTGCAAA~GCTGAAA
CTTAAAGGAATTGACGGAAGGGCACCACC~AGGAGTGGA~GCCTGCGGCTT~AATTTGAC
TCAACACGGGAAACCTCACCAGGCCCGGACATTGGAAGGATTGACAGATCGATAGCTCTT
TCTTAATTCAGTGGGTAGTGGTGCATGGCCGTTCTTAGTTGGTGGACTGATTTGTCTGGT
TAATTCCGATAACGAACGAGACTCC~GACCTATTAACTAGGCGAT~~ACCGGTATA~~GA
TG~~~~~ACTACCGGCG~AGATTTAT~TCTTCTTAAAGGGACAGGCGGCTCTTAGCCGCA
CGAGATTGAGCAATAACAGGTCAGTGATGCCCTTAGATGTTCTGGGCC~GCACGCGCGCT
ACACTGAA~GGAATCAGC~GTGTG~CTC~CCCTGT~CCGAAAGGTCCGGGTAA~CCCGCT
GAACCTCCTTCGTGCT~AGGAATTGGGGCTTGCAATTTTTCCCCAT~GAAC~GAGGAATT
CCCAGTAAGCGCGAGTCATAA~GCT~CGCGTTGATTAAGTCCCTGCCCTTTGTACACACC
GCCCGTC~GCTACTTCCG~ATTGAATGATTTAGTGAGG~T~CTTCGGACCGGCGAT~~AA
CCGGC~ACCGG~CTTTCTGTTCGGTATCGA~TT~TCGCTGGAAAGATGACC~GAACTTGA
TCATTT~AGAGGAAGTAAAAGTCGTAACAAGGTTTCCCT~~~~~~~~~~~~~~~~~~~~~
~~~~~~~~~~~~~~~~~~~~~~~~~~~~~~~~~~~~~~~~~~~~~~~~~~~~~~~~~~~~
~~~~~~~~~~~~~~~~~~~~~~~~~~~~~~~~~~~~~~~~~~~~~~~~~~~~~~~~~~~~
~~~~~~~~~~~~~~~~~~~~~~~~~~~~~~~~~~~~~~~~~~~~~~~~~~~~~~~~~~~~
~~~~~~~~~~~~~~~~~~~~~~~~~~~~~~~~~~~~~~~~~~~~~~~~~~~~~~~~~~~~
~~~~~~~~~~~~~~~~~~~~~~~~~~~~~~~~~~~~~~~~~~~~~~~~~~~~~~~~~~~~
~~~~~~~~~~~~~~~~~~~~~~~~~~~~~~~~~~~~~~~~~~~~~~~~~~~~~~~~~~~~
~~~~~~~~~~~~~~~~~~~~~~~~~~~~~~~~~~~~~~~~~~~~
>gi|37499573|gb|AY324852.1|_Pachygrontha_antennata_18S_ribosomal_RNA_gene_complete_sequence
~~~~ACCTGGTGGATCCTGCCAGTAGTCATATGCTTGTCTCAAAGCTTAAGCCATGCAAG
T~CTCAGTACGAG~CTAAC~TTAAAGTGAAACC~GCAAAAGGC~TCAGTAAACCGG~TCA
TAGTTTACCGGAT~~~~~AAATGCCACTC~~~~~~ACGTGGATAAC~TGTGGTAATTCTA
GAGCTAATACATGCAAAC~AAGT~CCTTACCA~~GCGA~TGGGGGGGACGC~TTTTATTG
GA~~~TCAAAACCATT~CGCCCGG~~~CTCGC~~~~~~~CCGGGCG~TC~~GGCTTGATG
~ACTCTAGATAACACC~~ACAGAT~CGCAC~GGTCATA~GTACCGGCG~ACATATCCTTC
AAA~~TGTCTGA~CTTATCA~GCTGTC~GATGGTAGACTC~TGT~GTCTACCATGGCGCT
TACGGGTGACGGGGAATCA~GGGTTCGATTCCGGAGAGGGAGCCTGAGAAACGGCTACCA
CATCCAAGGAAGGCAGCAGGCACGCAAATTACCCACTCCCGGCACGGGG~AGGTAGTGAC
AAAAAATAACGATACGGG~ACTC~ATCCGAGGCCCCGTAATC~GGAATGAGAACA~~CTC
TAAATCCTTTAACGAAAATCT~ATTGG~AGGGCAAGT~CTGGTGCCAGCAGC~CGCGGTA
ATTCCAGCT~CCAATA~GCGTATATTAAA~GTTGTTGCGGTTAAAAAGCTCGTAGTTGGT
TCT~GCGTGCCACGCTGTCGGTTCACC~GCCTGCCGGTG~CAACTGGCATGC~CGTGGCA
TGTCCTG~TCGGTGGCGG~AT~~~~AGGCTTCGTGGCG~~~~CGCCCTATGCGGTATACC
AAC~GTGTAGGTCGCCGCGCCGC~~GTTGTCCTTGT~ACGCCGAATCAAT~CCTACCGCG
G~TGCTCTTTACCGA~GTGTCGAGGTA~GGCCGACACTGTTTACTTT~GAACAAATTAGA
GTGCTTCAA~GCA~GGCTCTTAAATCA~GCCT~GAATAGTG~~GTGCATGGAATAATGGA
ACAGGACCTTGGTTCTATTTT~GTTGG~~TTTTCGGAATCCAA~GGTAATGATCAATA~A
GGACAG~GCGGGGGCAT~TCGTATTGCG~ACGTTAGA~~~~~~~~~~~~~~~~~~GGTGA
AATTCTTGGATC~GTCGCAAGACGCACTAGAGCGAAAGCATTTGCCAAGTATGTCTTAAT
T~~~~~~~~~~~~~~~~~~~~~~~~~~~~~~~~~~~~~GAT~CAAGAACGAAAGTTAG~~
~~~~AGGCT~~~~~CGAAG~~~~~~~~~~GCGATCAGATACCGCCCTAGTTCTAACCATA
AACGATGCCAG~CCAGCGA~TCCGCCGATGTTCCTCCGA~TGACTCG~GCGGGGA~GCTT
T~CCCCGGGAAACCAAAA~GCTTTTGGGTTCCGGGGGAAGTATGGTTGCAAA~GCTGAAA
CTTAAAGGAATTGACGGAAGGGCACCACC~AGGAGTGGA~GTCTGCGGCTT~AATTTGAC
TCAACACGGGAAACCTCACCAGGCCCGGACATTGGAAGGATTGACAGATCGATAGCTCTT
TCTCGATTCAGTGGGTAGTGGTGCATGGCCGTTCTTGGTTGGTGGACTGATTTGTCTGGT
TAATTCCGATAACGAACGAGACTCT~AACCTATTAACTAGGCGAC~~TCCGGTATA~~GA
CAA~~~~GCTACCGGCG~AGATTTAT~TCTTCTTAAGGGGACAGGCGGCTCTTAGCCGCA
CGAGATTGAGCAATAACAGGTCTGTGATGCCCTTAGATGTTCTGGGCC~GCACGCGCGCT
ACACTGAA~GGAATCAGC~GTGTG~CTC~CCCTGT~CCGAAAGGTCCGGGTAA~CCCGCT
GAACCTCCTTCGTGCT~AGGAATTGGGGCTTGCAATTGTTCCCCAT~GAAC~GAGGAATT
CCCAGTAAGCGCGAGTCATAAA~CT~CGCGTTGATTACGTCCCTGCCCTTTGTACACACC
GCCCGTC~GCTACTACCG~ATTGAATGATTTAGTGAGG~T~CTTCGGACTGGCGAT~~AA
CCGGC~ACCGA~CGTTCGT~TCGGTATCGA~TT~TCGCTGGAAAGATGACC~GAACTTGA
TTATTT~AGAGGAAGTAAAAGTCGTAACAAGGTTTCCGTAGGTGAACCTGCAGAAGGATC
~~~~~~~~~~~~~~~~~~~~~~~~~~~~~~~~~~~~~~~~~~~~~~~~~~~~~~~~~~~~
~~~~~~~~~~~~~~~~~~~~~~~~~~~~~~~~~~~~~~~~~~~~~~~~~~~~~~~~~~~~
~~~~~~~~~~~~~~~~~~~~~~~~~~~~~~~~~~~~~~~~~~~~~~~~~~~~~~~~~~~~
~~~~~~~~~~~~~~~~~~~~~~~~~~~~~~~~~~~~~~~~~~~~~~~~~~~~~~~~~~~~
~~~~~~~~~~~~~~~~~~~~~~~~~~~~~~~~~~~~~~~~~~~~~~~~~~~~~~~~~~~~
~~~~~~~~~~~~~~~~~~~~~~~~~~~~~~~~~~~~~~~~~~~~~~~~~~~~~~~~~~~~
~~~~~~~~~~~~~~~~~~~~~~~~~~~~~~~~~~~~~~~~~~~~
>gi|37499574|gb|AY324853.1|_Henestaris_oschanini_18S_ribosomal_RNA_gene_complete_sequence
~~~~ACCTGGTGGATCCTGCCAGTAGTCATATGCTTGTCTCAAAGCTTAAGCCATGCAAG
T~CTCAGTACGAG~CTGAC~TTAAAGTGAAACC~GCAAAAGGC~TCAGTAAACCGG~TCA
TAGTTTACCGGAT~~~~~AAATGCCACTC~~~~~~ACGTGGATAAC~TGTGGTAATTCTA
GAGCTAATACATGCAAAC~AAGT~CCCGACCA~~GCGA~TGGAGAGGACGC~TTTTATTT
GA~~~ACAAAACCAAT~CGCCCGG~~~CTTGC~~~~~~~CCGGGCG~TA~~AACTTGACG
~ATGCTAAATAACACC~~ACAGAT~CGCAC~GGTCATA~GTACCGGTG~ACGTATCCTTC
AAA~~TGTCTGA~CTTATCA~GCTGTC~GATGGTAGACTC~TGT~GTCTACCATGGCGCT
CACGGGTGACGGGGAATCA~GGGTTCGATTCCGGAGAGGGAGCCTGAGAAACGGCTACCA
CATCCAAGGAAGGCAGCAGGCACGCAAATTACCCACTCCCGGCACGGGG~AGGTAGTGAC
AAAAAATAACGATACGGG~ACTC~ATCCGAGGCCCCGTAATC~GGAATGAGAACA~~CCC
TAAATCCTTTAACGATGATCT~ATTGG~AGGGAAAGT~CTGGTGCCAGCAGC~CGCGGTA
ACTCCAGCT~CCAATA~GCGTATATTAAA~GTTGTTGCGGTTAAAAAGCTCGTAGTTGGT
TCT~GCGTGCCACGCTGTCGGTTCACC~GCCTGCCGGTG~CAACTGGCATGC~CGTGGCA
TGTCCTG~TCGGTGGCGG~AT~~~~AGGCTTCACGGTG~~~~CGCTCCGACCGGTGAAAC
ACCCGGGCGGGCCGCTGCGCCGG~~GTCGTCCTTGT~ACGCCGGCTCAAT~CCTACCGCG
G~TGCTCTTTACCGA~GTGTCGAGGTA~GGCCGACACTGTTTACTTT~GAACAAATTAGA
GTGCTTAAA~GCA~GGCTCTTAAATCA~GCCT~GGATAGTG~~GTGCATGGAATAATGGA
ACAGGACCTTGGTTCTATTTT~GTTGG~~TTTCCGGAATCCAA~GGTAATGATCAATA~A
GGACAG~GCGGGGGCAA~TCGTATTGCG~ACGTTAGA~~~~~~~~~~~~~~~~~~GGTGA
AATTCTTGGATC~GTCGCAAGACGCACTAAAGCGAAAGCATTTGCCAAGTATATCTTAAT
T~~~~~~~~~~~~~~~~~~~~~~~~~~~~~~~~~~~~~GAT~CAAGAACGAAAGTTAG~~
~~~~AGGTT~~~~~CGAAG~~~~~~~~~~GCGATCAGATACCGCCCTAGTTCTAACCATA
AACGATGCCAG~CCAGCGA~TCCGCCGACGTTCCTCCGA~TGACTCG~GCGGGGA~GCTT
T~CCCCGGGAAACCA~AA~GCTTTTGGGTTCCGGGGGAAGTATGGTTGCAAA~GCTGAAA
CTTAAAGGAATTGACGGAAGGGCACCACC~AGGACTGGA~GCATGCGGCTT~AATTTGAC
TCAACACGGGAAACCTCACCAGGCCCGGACATTGGAAGGATTGACAGATCGATAGCTCTT
TCTCGATTCAGTGGGTAGTGGTGCATGGCCGTTCATAGTTGGTGGACTGATTTGTCTGGT
TAATTCCGATAACGAACGAGACTCT~AACCTATTAACTAGGCGAT~~ACCGGTATA~~AA
TA~~~~~GCTACCGGCG~AGATTTAT~TCTTCTTAAGGGGACAGGCGGCTCTCAGCCGCA
CGAGATTGAGCAATAACAGGTCAGTGATGCCCTTAGATGTTTTGGGCC~GCACGCGCGCT
ACACTGAA~GGAATCAGC~GTGTT~CTC~CCCTGT~CCGAAAGGTCCGGGCAA~CCCGCT
GAACCTCCTTCGTGCT~AGGAATTGGGGCTTGCAATTGTTCCCCAT~GAAC~GAGGAATT
CCCAGTAAGCGGGAGTCATAA~GCT~CCTGTTGATTACGTCCCTGCCCTTTGTGCACACC
GCCCGTC~GCTACTACTG~ATTGGATGATTTAGTGAGG~T~CTTCGGACCGGCGAT~~AA
CCGGC~ACCGA~CTCGC~~~TCGGTATCGA~TT~TCGCTGGAAAGATGACC~GAACTTGA
TCATTT~AGAAGAAGTAAAAGTCGTAACAAGGTTTCCGTAGGTGAACCTGCAGAAGGATC
A~~~~~~~~~~~~~~~~~~~~~~~~~~~~~~~~~~~~~~~~~~~~~~~~~~~~~~~~~~~
~~~~~~~~~~~~~~~~~~~~~~~~~~~~~~~~~~~~~~~~~~~~~~~~~~~~~~~~~~~~
~~~~~~~~~~~~~~~~~~~~~~~~~~~~~~~~~~~~~~~~~~~~~~~~~~~~~~~~~~~~
~~~~~~~~~~~~~~~~~~~~~~~~~~~~~~~~~~~~~~~~~~~~~~~~~~~~~~~~~~~~
~~~~~~~~~~~~~~~~~~~~~~~~~~~~~~~~~~~~~~~~~~~~~~~~~~~~~~~~~~~~
~~~~~~~~~~~~~~~~~~~~~~~~~~~~~~~~~~~~~~~~~~~~~~~~~~~~~~~~~~~~
~~~~~~~~~~~~~~~~~~~~~~~~~~~~~~~~~~~~~~~~~~~~
>gi|55274581|gb|AY627319.1|_Spilostethus_hospes_18S_ribosomal_RNA_gene_partial_sequence
~~~~~~~~~~~~~~~~~~~~~~~~~~~~~~~~~~~~~~~~~~~~~~~~~~~~CCTGCAAG
T~CTCAGTACGAG~CTGAC~TTAAAGTGAAACC~GCANAAG~C~TCAGTAAACCGG~TCA
TAGTTTACCGGAT~~~~~AAATGCCACTC~~~~~~ACGTGGATAAC~TGTGGTAATTCTA
GAGCTAATACATGCAAAC~AAGT~CCCGACCA~~GCGA~TGGAGAGGACGC~TTTTATTT
GA~~~TCAAAACCATT~CGCCCGG~~~CTTGT~~~~~~~CCGGGCG~TC~~GGCTTGATG
~ACTCTGGATAACACC~~ACAGAT~CGCAC~GGTCACA~GTACCGGTG~ACATATCCTTC
AAA~~TGTCTGA~CTTATCA~GCTGTC~GATGGTAGACTC~TGT~GTCTACCATGGCGCT
CACGGGTGACGGGGAATCA~GGGTTCGATTCCGGAGAGGGAGCCTGAGAAACGGCTACCA
CATCCAAGGAAGGCAGCAGGCACGCAAATTACCCACTCCCGGCACGGGG~AGGTAGTGAC
AAAAAATAACGATACGGG~ACTC~ATCCGAGGCCCCGTAATC~GGAATGAGAACA~~CTC
TAAATCCTTTAACGATGATCT~ATTGG~AGGGCAAG~CCTGGTGCCAGCAGC~CGCGGTA
ATTCCAGCT~CCAATA~GCGTATATTAAA~GTTGTTGCGGTTAAAAAGCTCGTAGTTGGT
TCT~GCGTGCCACGCTGTCGGTTCACC~GCCTGCCGGTG~CAACTGGCATGC~CGTGGCA
TGTCCTG~TCGGTGGCGG~AT~~~~AGGCCTCCCGGCG~~~~TGCCCTATGCGGTATACC
AGC~GTGTAGGCTGTTGCTCCGG~GGGTGTCCTTGT~ACGCCGACTCAAT~CCTACCGCG
G~TGCTCTTTACCGA~GTGTCGAGGTA~GGCCGACACTGTTTACTTT~GAACAAATTAGA
GTGCTTCAA~GCA~GGCTCTTAAATCA~GCCT~GAATAGTG~~GTGCATGGAATAATGGA
ACAGGACCTTGGTTCTATTTT~GTTGG~~TTTCCGGAATCCAA~GGTAATGATCAATA~A
GGACAG~GCGGGGGCAT~TCGTATTGCG~ACGTTAGA~~~~~~~~~~~~~~~~~~GGTGA
AATTCTTGGATC~GTCGCAAGACGCACTAAAGCGAAAGCATTTGCCAAGTATGTCTTAAT
T~~~~~~~~~~~~~~~~~~~~~~~~~~~~~~~~~~~~~GAT~CAAGAACGAAAGTTAG~~
~~~~AGGTT~~~~~CGAAG~~~~~~~~~~GCGATCAGATACCGCCCTAGTTCTAACCATA
AACGATGCCAG~CCAGCGA~TCCGCCGACGTTCCTCCGA~TGACTCG~GCGGGGA~GCTT
T~CCCCGGGAAACCA~AA~GCTTTTGGGTTCCGGGGGAAGTATGGTTGCAAA~GCTGAAA
CTTAAAGGAATTGACGGAAGGGCACCACC~AGGAGTGGA~GCCTGCGGCTT~AATTTGAC
TCAACACGGGAAACCTCACCAGGCCCGGACATTGGAAGGATTGACAGATCGATAGCTCTT
TCTTAATTCAGTGGGTAGTGGTGCATGGCCGTTCTTAGTTGGTGGACTGATTTGTCTGGT
TAATTCCGATAACGAACGAGACTCC~GACCTATTAACTAGGCGAT~~ACCGGTATA~~GA
TG~~~~~ACTACCGGCG~AGATTTAT~TCTTCTTAAAGGGACAGGCGGCTCTTAGCCGCA
CGAGATTGAGCAATAACAGGTCAGTGATGCCCTTAAATGTTCTGGGCC~GCACGCGCGCT
ACACTGAA~GGAATCAGC~GTGTG~CTC~CCTGT~~CCGAAAGGTCCGGGTAA~CCCGCT
GAACCTCCTTCGTGCT~AGGAATTGGGGCTTGCAATTTTTCCCCAT~GAAC~GAGGAATT
CCCAGTAAGCGCGAGTCATAA~GCT~CGCGTTGATTAAGTCCCTGCCCTTTGTACACACC
GCCCGTC~GCTACTACCG~ATTGAATGATTTAGTGAGG~T~CTTCGGACCGGCGAT~~AA
CCGGC~ACCGG~CTTTCTGTTCGGTATCGA~TT~TCGCTGGAAAGATGACC~GAACTTGA
TCATTT~AGAGGAAGT~~~~~~~~~~~~~~~~~~~~~~~~~~~~~~~~~~~~~~~~~~~~
~~~~~~~~~~~~~~~~~~~~~~~~~~~~~~~~~~~~~~~~~~~~~~~~~~~~~~~~~~~~
~~~~~~~~~~~~~~~~~~~~~~~~~~~~~~~~~~~~~~~~~~~~~~~~~~~~~~~~~~~~
~~~~~~~~~~~~~~~~~~~~~~~~~~~~~~~~~~~~~~~~~~~~~~~~~~~~~~~~~~~~
~~~~~~~~~~~~~~~~~~~~~~~~~~~~~~~~~~~~~~~~~~~~~~~~~~~~~~~~~~~~
~~~~~~~~~~~~~~~~~~~~~~~~~~~~~~~~~~~~~~~~~~~~~~~~~~~~~~~~~~~~
~~~~~~~~~~~~~~~~~~~~~~~~~~~~~~~~~~~~~~~~~~~~~~~~~~~~~~~~~~~~
~~~~~~~~~~~~~~~~~~~~~~~~~~~~~~~~~~~~~~~~~~~~
>gi|55274587|gb|AY627325.1|_Graptostethus_quadrisignatus_18S_ribosomal_RNA_gene_partial_sequence
~~~~~~~~~~~~~~~~~~~~~~~~~~~~~~~~~~~~GTCTCAAAGCTTAAGCCATGCAAG
T~CTCAGTACGAG~CTGAC~TTAAAGTGAAACC~GCAAAAGGC~TCAGTAAACCGG~TCA
TAGTTTACCGGAT~~~~~AAATGCCACTC~~~~~~ACGTGGATAAC~TGTGGTAATTCTA
GAGCTAATACATGCAAAC~AAGT~CCCGACCA~~GCGA~TGGAGAGGACGC~TTTTATTT
GA~~~TCAAAACCATT~CGCCCGG~~~CTTGC~~~~~~~CCGGGCG~TC~~GGCTTGATG
~ACTCTGGATAACACC~~ACAGAT~CGCAC~GGTCACA~GTACCGGTG~ACATATCCTTC
AAA~~TGTCTGA~CTTATCA~GCTGTC~GATGGTAGACTC~TGT~GTCTACCATGGCGCT
CACGGGTGACGGGGAATCA~GGGTTCGATTCCGGAGAGGGAGCCTGAGAAACGGCTACCA
CATCCAAGGAAGGCAGCAGGCACGCAAATTACCCACTCCCGGCACGGGG~AGGTAGTGAC
AAAAAATAACGATACGGG~ACTC~ATCCGAGGCCCCGTAATC~GGAATGAGAACA~~CTC
TAAATCCTTTAACGATGATCT~ATTGG~AGGGCAAG~CCTGGTGCCAGCAGC~CGCGGTA
ATTCCAGCT~CCAATA~GCGTATATTAAA~GTTGTTGCGGTTAAAAAGCTCGTAGTTGGT
TCT~GCGTGCCACGCTGTCGGTTCACC~GCCTGTCGGTG~CAACTGGCATGC~CGTGGCA
TGTCCTG~TCGGTGGCGG~AT~~~~AGGCCTCCCGGCG~~~~TGCCCTATGCGGTATACC
AGC~GTGTAGGCTGCTGCGCCGG~GGGTGTCCTTGT~ACGCCGACTCAAT~CCTACCGCG
G~TGCTCTTTACCGA~GTGTCGAGGTA~GGCCGACACTGTTTACTTT~GAACAAATTAGA
GTGCTTCAA~GCA~GGCTCTTAAATCA~GCCT~GAATAGTG~~GTGCATGGAATAATGGA
ACAGGACCTTGGTTCTATTTT~GTTGG~~TTTCCGGAATCCAA~GGTAATGATCAATA~A
GGACAG~GCGGGGGCAT~TCGTATTGCG~ACGTTAGA~~~~~~~~~~~~~~~~~~GGTGA
AATTCTTGGATC~GTCGCAAGACGCACTAAAGCGAAAGCATTTGCCAAGTATGTCTTAAT
T~~~~~~~~~~~~~~~~~~~~~~~~~~~~~~~~~~~~~GAT~CAAGAACGAAAGTTAG~~
~~~~AGGTT~~~~~CGAAG~~~~~~~~~~GCGATCAGATACCGCCCTAGTTCTAACCATA
AACGATGCCAG~CCAGCGA~TCCGCCGACGTTCCTCCGA~TGACTCG~GCGGGGA~GCTT
T~CCCCGGGAAACCA~AA~GCTTTTGGGTTCCGGGGGAAGTATGGTTGCAAA~GCTGAAA
CTTAAAGGAATTGACGGAAGGGCACCACC~AGGAGTGGA~GCCTGCGGCTT~AATTTGAC
TCAACACGGGAAACCTCACCAGGCCCGGACATTGGAAGGATTGACAGATCGATAGCTCTT
TCTTAATTCAGTGGGTAGTGGTGCATGGCCGTTCTTAGTTGGTGGACTGATTTGTCTGGT
TAATTCCGATAACGAACGAGACTCC~GACCTATTAACTAGGCGAT~~ACCGGTATA~~GA
TG~~~~~ACTACCGGCG~AGATTTAT~TCTTCTTAAAGGGACAGGCGGCTTTTAGCCGCT
CGAGATTGAGCAATAACAGGTCAGTGATGCCCTTAGATGTTTTGGGCC~GCACGCGCGCT
ACACTGAA~GGAATCAGC~GTGTG~CTC~CCCTGT~CCGAAAGGTCCGGGTAA~CCCGCT
GAACCTCCTTCGTGGT~AGGAATTGGGGCTTGCAATTTTTCCCCAT~GAAC~GAGGAATT
CCCAGTAAGCGCGAGTCATAA~GCT~CGCGTTGATTAAGTCCCTGCCCTTTGTACACACC
GCCCGTC~GCTACTACCG~ATTGAATGATTTAGTGAGG~T~TTTCGGACCGGCGAT~~AA
CCGGC~ACCGA~CTTTCAGTTCGGTATCGA~TT~TCGCTGGAAANATGACC~GAACTTGA
TCATTT~AGAGGAAGTAAAAGTCGTAACAAGG~~~~~~~~~~~~~~~~~~~~~~~~~~~~
~~~~~~~~~~~~~~~~~~~~~~~~~~~~~~~~~~~~~~~~~~~~~~~~~~~~~~~~~~~~
~~~~~~~~~~~~~~~~~~~~~~~~~~~~~~~~~~~~~~~~~~~~~~~~~~~~~~~~~~~~
~~~~~~~~~~~~~~~~~~~~~~~~~~~~~~~~~~~~~~~~~~~~~~~~~~~~~~~~~~~~
~~~~~~~~~~~~~~~~~~~~~~~~~~~~~~~~~~~~~~~~~~~~~~~~~~~~~~~~~~~~
~~~~~~~~~~~~~~~~~~~~~~~~~~~~~~~~~~~~~~~~~~~~~~~~~~~~~~~~~~~~
~~~~~~~~~~~~~~~~~~~~~~~~~~~~~~~~~~~~~~~~~~~~~~~~~~~~~~~~~~~~
~~~~~~~~~~~~~~~~~~~~~~~~~~~~~~~~~~~~~~~~~~~~
>gi|55274588|gb|AY627326.1|_Nysius_sp._HL-2004_18S_ribosomal_RNA_gene_partial_sequence
~~~~~~~~~~~~~~~~~~~~~~~~~~~~~~~~~~~~GTCTCAAAGCTTAAGCC~TGCAAG
T~CTCAGTACGAG~CTGCA~TTAAAGTGAAACC~GCAAAAGGC~TCAGTAAACCGG~TCA
TAGTTTACCGGAT~~~~~AAATGCCACTC~~~~~~ACGTGGATAAC~TGTGGTAATTCTA
GAGCTAATACATGCAAAC~AAGT~CCCGACCA~~GCGA~TGGAGAGGACGC~TTTTATTT
GA~~~ACAAAACCATT~CGCCCGG~~~CTTG~~~~~~~~CCGGGCG~TA~~TTCTTGATG
~AATCTGGATAACAAC~~ACAGAT~CGCAC~GGTCACA~GTACCGGTG~ACGTATCCTTC
AAA~~TGTCTGA~CTTATCA~GCTGTC~GATGGTAGACTC~TGC~GTCTACCATGGCGCT
CACGGGTAACGGGGAATCA~GGGTTCGATTCCGGAGAGGGAGCCTGAGAAACGGCTACCA
CATCCAAGGAAGGCAGCAGGCACGCAAATTACCCACTCCCGGCACGGGG~AGGTAGTGAC
AAAAAATAACGATACGGG~ACTC~ATCCGAGGCCCCGTAATC~GGAATGAGAACA~~CTT
TAAACCCTTTAACGATGATCT~ATTGG~AGGGTAAG~CCTGGTGCCAGCAGC~CGCGGTA
ATTCCAGCT~CCAATA~GCGTATATTAAA~GTTGTTGCGTTTAAAAAGCTCGTAGTTGGT
TCT~GCGTGCCACGCTGTCGGTTCACC~GCCTGTCGGTG~CAACTGGCATGC~CGTGGCA
TGTCCTG~TCGGTGGCGG~AT~~~~AGGCCCCCCGGTG~~~~CGCCCCGTGCGCCTTCCC
GGC~GTGCGGGCTGCTGCTCCGGTGGGTGTCCTTGT~ACGCCGAATCAAT~CCCACCGCG
G~TGCTCTTCACCGA~GTGTCGAGGTG~GGCCGACAATGTTTACTTT~GAACAAATTAGA
GTGCTTCAA~GCA~GGCTCTTAAATCAA~CCT~GAATAGTG~~GTGCATGGAATAATGGA
ACAGGACCTTGGTTCTATTTT~GTTGG~~TTTCCGGAATCCAA~GGTAATGATCAATA~A
GGACAG~GCGGGGGCAT~TCGTATTGCG~ACGTTAGA~~~~~~~~~~~~~~~~~~GGTGA
AATTCTTGGATCCGTCGCAAGACGCACTAAAGCGAAAGCATTTGCCAAGTATGTCTTAAT
T~~~~~~~~~~~~~~~~~~~~~~~~~~~~~~~~~~~~~GAT~CAAGAACGAAAGTTAG~~
~~~~AGTTT~~~~~CGAAG~~~~~~~~~~GCGATCAGATACCGCCCTACTTCTAACCATA
AACGATGCCAG~CCAGCGA~TCCGCCGACGTTCCTCCGA~TGACTCG~GCGGGGA~GCTT
T~CCCCGGGAAACCAGAA~GCTTTTGGGTTCCGGGGGAAGTATGGTTGCAAA~GCTGAAA
CTTAAAGGAATTGACGGAAGGGCACCACC~AGAAATGGA~GCATGCGGCTT~AATTTGAC
TCAACACGGGAAACCTCACCAGGCCCGGACATTGGAAGGATTGACAGATCGATAGCTCTT
TCTTAATTCAGTGGGTAGTGGTGCATGGCCGTTCTTAGTTGGTGGACTGATTTGTCTGGT
TAATTCCGGTAACGAGCGAGACTCT~GGCCTATTAACTAGGCGAC~~ACCGGTATA~~AA
TG~~~~~ACTACCGGCG~AGATTTAT~TCTTCTTAAAGGGACAGGCGGTTTTCACCCGCA
CGAGATTGAGCAATAACAGGTCAGTGATGCCCTTAGATGTTTTGGGCC~GCACGCGCGCT
ACACTGAA~GGAATCAGC~GTGTG~CTC~CCCTGT~CCGTAAGGTCCGGGTAA~CCCGCT
GAACCTCCTTCGTGGT~AGGAATTGGGGCTTGCAATTGTTCCCCAT~GAAC~GAGGAACT
CCCAGTAAGCGTGGGTCATAA~GC~CCGCGTTGATTACGTCCCTGCCCTTTGTACACACC
GCCCGTC~GCTACTACCG~ATTGAATGATTTAGTGAGG~T~TTTCGGACCGGCGAT~~AA
CCGACAACCGG~ACTCGT~~TCGGTGTCGA~TT~TCGCTGGAAAAATG~~~~~~~~~~~~
~~~~~~~~~~~~~~~~~~~~~~~~~~~~~~~~~~~~~~~~~~~~~~~~~~~~~~~~~~~~
~~~~~~~~~~~~~~~~~~~~~~~~~~~~~~~~~~~~~~~~~~~~~~~~~~~~~~~~~~~~
~~~~~~~~~~~~~~~~~~~~~~~~~~~~~~~~~~~~~~~~~~~~~~~~~~~~~~~~~~~~
~~~~~~~~~~~~~~~~~~~~~~~~~~~~~~~~~~~~~~~~~~~~~~~~~~~~~~~~~~~~
~~~~~~~~~~~~~~~~~~~~~~~~~~~~~~~~~~~~~~~~~~~~~~~~~~~~~~~~~~~~
~~~~~~~~~~~~~~~~~~~~~~~~~~~~~~~~~~~~~~~~~~~~~~~~~~~~~~~~~~~~
~~~~~~~~~~~~~~~~~~~~~~~~~~~~~~~~~~~~~~~~~~~~~~~~~~~~~~~~~~~~
~~~~~~~~~~~~~~~~~~~~~~~~~~~~~~~~~~~~~~~~~~~~
>gi|55274589|gb|AY627327.1|_Pseudopachybrachius_guttus_18S_ribosomal_RNA_gene_partial_sequence
~~~~~~~~~~~~~~~~~~~~~~~~~~~~~~~~~~~~~~~~~~~~GCTTAAGCC~TGCAAG
T~CTCAGTACGAG~CTGCC~TTAAAGTGAAACC~GCAAAAGGC~TCAGTAAACCGG~TCA
TAGTTTACCGGAT~~~~~AAATGCCACGA~~~~~~ACGTGGATAAC~TGTGGTAATTCTA
GAGCTAATACATGTCAAA~AAGT~CCCGACCA~~GCGA~TGGAGAGGACGC~TTTTATCA
GA~~~TCAAAACCATT~CGCCCGG~~~CTTGT~~~~~~~CCGGGCG~TC~~TTCTGGACG
~ACTCTAGATAACACC~~ACAGAT~CGCAC~GGTCACA~GAACCGGTG~ACATATCCTTC
AAA~~TGTCTGA~CTTATCA~GCTGTC~GATGGTAGACTC~TGT~GTCTACCATGGCGCT
CACGGGTGACGGGGAATCA~GGGTTCGATTCCGGAGAGGGAGCCTGAGAAACGGCTACCA
CATCCAAGGAAGGCAGCAGGCACGCAAATTACCCACTCCCGGCACGGGG~AGGTAGTGAC
AAAAAATAACGATACGGG~ACTC~ATCCGAGGCCCCGTAATC~GGAATGAGAACA~~CTC
TAAATCCTTTAACGAAAATCT~ATTGG~AAGGCAAGT~CTGGTGCCAGCAGCT~GCGGTA
ATTCCAGCT~CCAATA~GCGTATATTAAA~GTTGTTGCGGTTAAAAAGCTCGTAGTTGGT
TCT~GCGTGCCACGCTGTCGGTTCACC~GCCTGCCGGTG~CAACTGGCATGC~CGTGGCA
TGTCCTG~TCGGTGGCGG~AT~~~~AGGCCCCGCTGGC~~~~CGCCCTGCGCGGTTCATA
CCT~GCGCAGGTAGTGG~ACAGA~GGGTGTCCTTGC~ACGCCGGCTCAAT~CCTACCGCG
G~TGCTCTTCACCGA~GTGTCGAGGTA~GGCCGACACTGTTTACTTT~GAACAAATTAGA
GTGCTTAAA~GCA~GGCTCTTAAATCA~GCCT~GAATAGTG~~GTGCATGGAATAATGGA
ACAGGACCTTGGTTCTATTTT~GTTGG~~TTTTCGGAATCCAA~GGTAATGATCAATA~A
GGACAG~GCGGGGGCAT~TCGTATTGCG~ACGTTAGA~~~~~~~~~~~~~~~~~~GGTGA
AATTCTTGGATC~GTCGCAAGACGCACTAAAGCGAAAGCATTTGCCAAGTATGTCTTAAT
T~~~~~~~~~~~~~~~~~~~~~~~~~~~~~~~~~~~~~GAT~CAAGAACGAAAGTTAG~~
~~~~AGGTT~~~~~CGAAG~~~~~~~~~~GCGATCAGATACCGCCCTAGTTCTAACCATA
AACGATGCCAG~CCAGCGA~TCCGCCGACGTTCCTCCGA~TGACTCG~GCGGGGA~GCTT
T~CCCCGGGAAACCA~AA~GCTTTTGGGTTCCGGGGGAAGTATGGTTGCAAA~GCTGAAA
CTTAAAGGAATTGACGGAAGGGCACTACC~AGGAGTGGA~GCCTGCGGTTT~AATT~GAC
TCAACACGGGAAAGCTCACCAGGCCCGGACATTGGAAGGATTGACAGATCGATAGCTCTT
TCTCGATTCATTGGGTAGTGGTGCATGGCCGTTCGTAGTTGGTGGACTGATTTGTCTGGT
TAATTCTGATAACGAACGAGACTCT~AACCTATTAACTAGACGATATTCCGGAATA~~GA
AAC~~~~CCTTCCGGCG~AGATTTAT~TCTTCTTAAGGGGACTGGCGGCTCTCAGCCGCA
CGAGATTGAGCAATAACAGGTCAGTGATGCCCTCAGATGCTCTGGGCC~GCACGCGCGCT
ACACTGAA~GGAATCAGC~GTGTG~CTC~CCCTGT~CCGCAAGGACCGGGTAA~CCCGTT
GAACCTCCTTGGTGAT~AGGGATTGGGGCTTGCAATTGTTCCCCAT~GAAC~GAGGAATT
CCCAGTAAGCGCGAGTCATAA~GCT~CGCGTTGATTACGTCCCTGCCCTTTGTACACACC
GCCCGTC~GCTACTACCG~ATTGAATTATTTAGTGAGG~T~CTTCGGACCGGCGAT~~TA
CCGGC~GCATG~AAACCCT~TCGGCGCCGA~TT~TGGCTGGAAAGATGACC~GAACTTGA
TTATTT~AGAAAAAGTAAAA~~~~~~~~~~~~~~~~~~~~~~~~~~~~~~~~~~~~~~~~
~~~~~~~~~~~~~~~~~~~~~~~~~~~~~~~~~~~~~~~~~~~~~~~~~~~~~~~~~~~~
~~~~~~~~~~~~~~~~~~~~~~~~~~~~~~~~~~~~~~~~~~~~~~~~~~~~~~~~~~~~
~~~~~~~~~~~~~~~~~~~~~~~~~~~~~~~~~~~~~~~~~~~~~~~~~~~~~~~~~~~~
~~~~~~~~~~~~~~~~~~~~~~~~~~~~~~~~~~~~~~~~~~~~~~~~~~~~~~~~~~~~
~~~~~~~~~~~~~~~~~~~~~~~~~~~~~~~~~~~~~~~~~~~~~~~~~~~~~~~~~~~~
~~~~~~~~~~~~~~~~~~~~~~~~~~~~~~~~~~~~~~~~~~~~~~~~~~~~~~~~~~~~
~~~~~~~~~~~~~~~~~~~~~~~~~~~~~~~~~~~~~~~~~~~~
>gi|55274592|gb|AY742881.1|_Paromius_piratodes_18S_ribosomal_RNA_gene_partial_sequence
~~~~~~~~~~~~~~~~~~~~~~~~~~~~~~~~~~~~~~~~~~~~~~~~AAGCC~TGCAAG
T~CTCAGTACGAG~CTGCC~TTAAAGTGAAACC~GCAAAAGGC~TCAGTAAACCGG~TCA
TAGTTTACCGGAT~~~~~AAATGCCACGA~~~~~~ACGTGGATAAC~TGTGGTAATTCTA
GAGCTAATACATGTCAAA~AAGT~CCCGACCA~~GCGA~TGGAGAGGACGC~TTTTATCA
GA~~~TCAAAACCATT~CGCCCGG~~~CTTGT~~~~~~~CCGGGCG~TC~~TTCTGGACG
~ACTCTAGATAACACC~~ACAGAT~CGCAC~GGTCACA~GAACCGGTG~ACATATCCTTC
AAA~~TGTCTGA~CTTATCA~GCTGTC~GATGGTAGACTC~TGT~GTCTACCATGGCGCT
CACGGGTGACGGGGAATCA~GGGTTCGATTCCGGAGAGGGAGCCTGAGAAACGGCTACCA
CATCCAAGGAAGGCAGCAGGCACGCAAATTACCCACTCCCGGCACGGGG~AGGTAGTGAC
AAAAAATAACGATACCGG~ACTC~ATCCGAGGCCCCGTAATC~GGAATGAGAACA~~CTC
TAAATCCTTTAACGAAAATCT~ATTGG~AAGGCAAGTCTTGGTGCCAGCAGCT~GCGGTA
ATTCCAGCTTCCAATA~GCGTATATTAAA~GTTGTTGCGGTTAAAAAGCTCGTAGTTGGT
TCT~GCGTGCCACGCTGTCGGTTCTCC~GCCTGCCGGTG~CAACTGGCATCC~CGTGGCA
TGTCCTG~TCGGTGGCGG~AT~~~~AGGCCCCCCTGGC~~~~CGCCCTGCGCGGTTAATA
CCT~GCGCAGGTAGTGG~GCAGA~GGGTGTCCTTGT~ACGCCGGCTCAAT~CCTCCCGCN
GGTGCTTTTCACCGA~GTGTCGAGGTA~GGCCGNCNCTGTTTTCTTT~NAACNAATTAGA
GTGNTTAAA~GCA~GGCTNTTAAATCA~GCCT~NAATAGTG~~GTGCNTCGAATAATGGA
ACAGGACCTTGGTTCTATTTT~GTTGG~~TTTTCGGAATCCCA~GGTAATGATCCATA~A
GGACAG~GCGGGGGCNT~TNGTATTGCG~ACGTTAGA~~~~~~~~~~~~~~~~~~GGTGA
AATTCTTGGATC~GTCGCAAGACGCACTATAGCGAAAGCATTTGCCAAGTATGTCTTAAT
T~~~~~~~~~~~~~~~~~~~~~~~~~~~~~~~~~~~~~GAT~CAAGAACGAAAGTTAG~~
~~~~AGGTT~~~~~CGAAG~~~~~~~~~~GCGATCAGATACCGCCCTAGTTCTAACCATA
AACGATGCCAG~CCAGCGA~TCCGCCGACGTTCCTCCGA~TGACTCG~GCGGGGA~GCTT
T~CCCCGGGAAACCA~AA~GCTTTTGGGTTCCGGGGGAAGTATGGTTGCAAA~GCTGAAA
CTTAAAGGAATTGACGGAAGGGCACTACC~AGGAGTGGA~GCCTGCGGTTT~AATTTGAC
TCAACACGGGAAAGCTCACCAGGCCCGGACATTGGAAGGATTGACAGATCGATAGCTCTT
TCTCGATTCATTGGGTAGTGGTGCATGGCCGTTCGTAGTTGGTGGACTGATTTGTCTGGT
TAATTCTGATAACGAACGAGACTCTTAACCTATTAACTAGACGATATACCGGTATA~~AA
AAC~~~~CCTACCGGCG~AGATTTAT~TCTTCTTAAGGGGACTGGCGGCTCTCAGCCGCA
CGAGATTGAGCAATAACAGGTCAGTGATGCCCTCAAATGCTCTGGGCC~GCACGCGCGCT
ACACTGAAAGGAATCAGCCGTGTG~CTC~CCCTGT~CCGCAAGGACCGGGTAA~CCCGTT
GAACCTCCTTCGTGCT~AGGGATTGGGGCTTGCAATTGTTCCCCAT~GAACCGAGGAATT
CCCAGTAAGCGCGAGTCATAA~GCT~CGCGTTGATTACGTCCCTGCCCTTTGTACACACC
GGCCGTC~GCTACTACCG~ATTGAATTATTTAGTGAGG~T~CTTCGGACCGGCGAT~~TA
CCGGC~GCATT~GAAACCCTTCGGCGCCGA~TT~TCGCTGGAAAAATGACC~GAACTTGA
TTATTT~AGAGGAAGTAAAAGTCGTAAC~~~~~~~~~~~~~~~~~~~~~~~~~~~~~~~~
~~~~~~~~~~~~~~~~~~~~~~~~~~~~~~~~~~~~~~~~~~~~~~~~~~~~~~~~~~~~
~~~~~~~~~~~~~~~~~~~~~~~~~~~~~~~~~~~~~~~~~~~~~~~~~~~~~~~~~~~~
~~~~~~~~~~~~~~~~~~~~~~~~~~~~~~~~~~~~~~~~~~~~~~~~~~~~~~~~~~~~
~~~~~~~~~~~~~~~~~~~~~~~~~~~~~~~~~~~~~~~~~~~~~~~~~~~~~~~~~~~~
~~~~~~~~~~~~~~~~~~~~~~~~~~~~~~~~~~~~~~~~~~~~~~~~~~~~~~~~~~~~
~~~~~~~~~~~~~~~~~~~~~~~~~~~~~~~~~~~~~~~~~~~~~~~~~~~~~~~~~~~~
~~~~~~~~~~~~~~~~~~~~~~~~~~~~~~~~~~~~~~~~~~~~
>gi|55274593|gb|AY742882.1|_Physopelta_quadriguttata_18S_ribosomal_RNA_gene_partial_sequence
~~~~~~~~~~~~~~~~~~~~~~~~~~~~~~~~~~~~~~~~~~~~~~~~~~~~~ATGCAAG
T~CTCAGTACGAG~CTGAA~TTAAAGTGAAACC~GCAAAAGGC~TCAGTAAACCGG~TCA
TAGTTTACCAGAT~~~~~ATATGCCACTA~~~~~~ACGTGGATAAC~TGTGGTAATTCTA
GAGCTAATACATGCAAAC~AAGT~CCCGACCA~~GCGA~TGGGGAGGACGC~TTTTATTG
GA~~~TCAAAACCATT~CGCCCGT~~~~TTAT~~~~~~~TCGGGCG~TC~~TGCTTGATG
~ACTCTAGATAACACC~~ACAGAT~CGCAC~GGTCTTA~GTACCGATG~ACGTATCTTTC
AAA~~TGTCTGA~CTTATCA~GCTGTC~GATGGTAGACTC~TGT~GTCTACCATGGCTCT
CACGGGTGACGGGGAATCA~GGGTTCGATTCCGGAGAGGGAGCCTGAGAAACGGCTACCA
CATCCAAGGAAGGCAGCAGGCACGCAAATTACCCACTCCCGGCACGGGG~AGGTAGTGAC
AAAAAATAACGATACGGG~ACTC~ATCCGAGGGCCCGTAATTCGGAATGAAAACA~~CCC
TTAATTCTATAACGAGGATCC~ATTGG~AGGGAAAGT~CTGGTGCCAACAACCCGCGGTA
ATTCCAGCT~CCAATA~GCGTATATTAAA~GTTGTTGCGGTTAAAAAGCTCGTAGTTGGT
TCT~GCGTGCCACGCTGTCGGTTCACC~GCCTGCCGGTG~CAACTGGCATGC~CGTGGCA
TGTCCTG~TCGGTGGCTG~AT~~~~AGGTTTCACGGCG~~~~~~TGCACCATGCAGTTCA
TGC~TGTGTGGGTTGTTGCSCCGAKTTGTCCTTGT~~AAACCGGCTCAAT~CCTACCGCG
G~TGCTTTTTACCGA~GTGTGCAGGTA~GGCCGACACTGTTTACTTT~NAACAAANTARA
GTGNTTAAA~NCA~GGGTCTTAAATCA~GCCT~NAATANTT~~GTGCATNGAATAATGGN
ACAGGACCNTGGTTNTATTTT~GTTGG~~TTTTAGGAATCCAA~GGTAATGATCAATA~A
GGACAG~GCGGGGGCAT~TNGTATTGCG~ACGTTAGA~~~~~~~~~~~~~~~~~~GGTGA
AATTCTTGGATC~GTCGCAAGACGTATCATAGCGAAAGCATTTGCCAAGTATGTCCTAAT
T~~~~~~~~~~~~~~~~~~~~~~~~~~~~~~~~~~~~~GAT~CAAGAACGAAAGTTAG~~
~~~~AGGTT~~~~~CGAAG~~~~~~~~~~GCGATCAGATACCGCCCTAGTTCTAACCATA
AACGATGCCAG~CCAGCGA~TCCGCCGATGTTCCTCCGA~TGACTCG~GCGGGGA~GCTT
T~CCCCGGGAAACCA~AA~GCTTTTGGGTTCCGGGGGAAGTATGGTTGCAAA~GCTGAAA
CTTAAAGGAATTGACGGAAGGGCACCACC~AGGAGTGGA~GTCTGCGGCTT~AATTTGAC
TCAACACGGGAAACCTCACCAGGCCCGGACATTTGAAGGATTGACAGATCGATAGCTCTT
TCTCGATTAAGTGGGTAGTGGTGCATGGCCGTTCTTAGTTGGTGGACTGATTTGTCTGGT
TAATTCCGATAACGAACGAGACTCT~AACCTATTAACTAGGCGTT~~TCCGGTATA~~CA
AA~~~~~GCTACCGGCG~AGATTTAT~TCTTCTTAAGGGGACAAACGGCTTTTAGCCGCC
CGAGAATGAGCAATAACAGGTCTGTGATGCCCCTAGATGCTCTGGGCC~GCACGCGCGCT
ACACTGAA~GGAATCAGC~GTGTG~CCC~CCCTGG~CCGAAAGGCCCGGGTAA~CCCGCT
GAACCTCCTTCGTGCT~AGGAATTGGGGCTTGCAATTGTTCCCCAT~GAAC~GAGGAATT
CCCAGTAAGCGCGAGTCATAAA~CT~CGCGTTGATTACGTCCCTGCCCTTTGTACACACC
GCCCGTC~GCTACTACCG~ATTGAATGATTTAGTGAGG~TGCTTCGGACCGGCGAT~~AA
CCGGC~ACCGG~TTTCACCGCTGGTATCGA~TT~TCGCTGGAAAGATGACC~GAACTTGA
TCATTT~AGAGGAAGTAA~~~~~~~~~~~~~~~~~~~~~~~~~~~~~~~~~~~~~~~~~~
~~~~~~~~~~~~~~~~~~~~~~~~~~~~~~~~~~~~~~~~~~~~~~~~~~~~~~~~~~~~
~~~~~~~~~~~~~~~~~~~~~~~~~~~~~~~~~~~~~~~~~~~~~~~~~~~~~~~~~~~~
~~~~~~~~~~~~~~~~~~~~~~~~~~~~~~~~~~~~~~~~~~~~~~~~~~~~~~~~~~~~
~~~~~~~~~~~~~~~~~~~~~~~~~~~~~~~~~~~~~~~~~~~~~~~~~~~~~~~~~~~~
~~~~~~~~~~~~~~~~~~~~~~~~~~~~~~~~~~~~~~~~~~~~~~~~~~~~~~~~~~~~
~~~~~~~~~~~~~~~~~~~~~~~~~~~~~~~~~~~~~~~~~~~~~~~~~~~~~~~~~~~~
~~~~~~~~~~~~~~~~~~~~~~~~~~~~~~~~~~~~~~~~~~~~
>gi|55274596|gb|AY742885.1|_Graptostethus_sp._HL-2004_18S_ribosomal_RNA_gene_partial_sequence
~~~~~~~~~~~~~~~~~~~~~~~~~~~~~~~~~~~~~~~~~~~~~~~~~~~~~~TGCAAG
T~CTCAGTACGAG~CTGAC~TTAAAGTGAAACC~GCAAAAGGC~TCAGTAAACCGG~TCA
TAGTTTACCGGAT~~~~~AAATGCCACTC~~~~~~ACGTGGATAAC~TGTGGTAATTCTA
GAGCTAATACATGCAAAC~AAGT~CCCGACCA~~GCGA~TGGAGAGGACGC~TTTTATTT
GA~~~TCAAAACCATT~CGCCCGG~~~CTTGC~~~~~~~CCGGGCG~TC~~GGCTTGATG
~ACTCTGGATAACACC~~ACAGAT~CGCAC~GGTCACA~GTACCGGTG~ACATATCCTTC
AAA~~TGTCTGA~CTTATCA~GCTGTC~GATGGTAGACTC~TGT~GTCTACCATGGCGCT
CACGGGTGACGGGGAATCA~GGGTTCGATTCCGGAGAGGGAGCCTGAGAAACGGCTACCA
CATCCAAGGAAGGCAGCAGGCACGCAAATTACCCACTCCCGGCACGGGG~AGGTAGTGAC
AAAAAATAACGATACGGG~ACTC~ATCCGAGGCCCCGTAATC~GGAATGAGAACA~~CTC
TAAATCCTTTAACGATGATCT~ATTGG~AGGGCAAG~CCTGGTGCCAGCAGC~CGCGGTA
ATTCCAGCT~CCAATA~GCGTATATTAAAAGTTGTTGCGGTTAAAAAGCTCGTAGTTGGT
TCTTGCGTGCCACGCTGTCGGTTCACCCGCCTGTCGGTG~CAACTGGCATGCCCGTGGCA
TGTCCTG~TCGGTGGCGG~AT~~~~AGGCCTCCCGGCG~~~~TGCCCTATGCGGTATACC
AGC~GTGTAGGCTGCTGCGCCGGGGGTGTCCTTGT~~ACGCCGACTCAAT~CCTACCGCG
G~TGGTTTTTACCGA~GTGTNGAGGTA~GGCCGACACTGTTTACTTT~GAACAAATTAGA
GTGGTTCAA~GCA~GGNTTTTAAATCA~GCCT~NAATANTG~~GTGCATNGAATAATGGA
ACAGGACCNNGGTTGTATTTT~GTTGG~~TTTCCGGAATCCNA~GGTAATGATCAATA~A
GGACAG~GCGGGGGCAT~TTGTATTGCGTACGTTAGA~~~~~~~~~~~~~~~~~~GGTGA
AATTCTTGGATC~GTCGCAAGACGCACTAAAGCGAAAGCATTTGCCAAGTATGTCTTAAT
T~~~~~~~~~~~~~~~~~~~~~~~~~~~~~~~~~~~~~GAT~CAAGAACGAAAGTTAG~~
~~~~AGGTT~~~~~CGAAG~~~~~~~~~~GCGATCAGATACCGCCCTAGTTCTAACCATA
AACGATGCCAG~CCAGCGA~TCCGCCGACGTTCYTCCGA~TGACTCG~GCGGGGA~GCTT
T~CCCCGGGAAACCA~AA~GCTTTTGGGTTCCGGGGGAAGTATGGTTGCAAA~GCTGAAA
CTTAAAGGAATTGACGGAAGGGCACCACC~AGGAGTGGA~GCCTGCGGCTT~AATTTGAC
TCAACACGGGAAACCTCACCAGGCCCGGACATTGGAAGGATTGACAGATCGATAGCTCTT
TCTTAATTCAGTGGGTAGTGGTGCATGGCCGTTCTTAGTTGGTGGACTGATTTGTCTGGT
TAATTCCGATAACGAACGAGACTCC~GACCTATTAACTAGGCGAT~~ACCGGTATA~~GA
TG~~~~~ACTACCGGCG~AGATTTAT~TCTTCTTAAAGGGACAGGCGGCTCTTAGCCGCA
CGAGATTGAGCAATAACAGGTCAGTGATGCCCTTAGATGTTCTGGGCC~GCACGCGCGCT
ACACTGAA~GGAATCAGC~GTGTG~CTC~CCCTGT~CCGAAAGGTCCGGGTAA~CCCGCT
GAACCTCCTTCGTGCT~AGGAATTGGGGCTTGCAATTTTTCCCCAT~GAAC~GAGGAATT
CCCAGTAAGCGCGAGTCATAA~GCT~CGCGTTGATTAAGTCCCTGCCCTTTGTACACACC
GCCCGTC~GCTACTACCG~ATTGAATGATTTAGTGAGG~T~CTTCGGACCGGCGAT~~AA
CCGGC~ACCGA~CTTTCAGTTCGGTATCGA~TT~TCGCTGGAAAGATGACC~GAACTTGA
TCATTT~AGAGGAAGTAAAAGTCGTAAC~~~~~~~~~~~~~~~~~~~~~~~~~~~~~~~~
~~~~~~~~~~~~~~~~~~~~~~~~~~~~~~~~~~~~~~~~~~~~~~~~~~~~~~~~~~~~
~~~~~~~~~~~~~~~~~~~~~~~~~~~~~~~~~~~~~~~~~~~~~~~~~~~~~~~~~~~~
~~~~~~~~~~~~~~~~~~~~~~~~~~~~~~~~~~~~~~~~~~~~~~~~~~~~~~~~~~~~
~~~~~~~~~~~~~~~~~~~~~~~~~~~~~~~~~~~~~~~~~~~~~~~~~~~~~~~~~~~~
~~~~~~~~~~~~~~~~~~~~~~~~~~~~~~~~~~~~~~~~~~~~~~~~~~~~~~~~~~~~
~~~~~~~~~~~~~~~~~~~~~~~~~~~~~~~~~~~~~~~~~~~~~~~~~~~~~~~~~~~~
~~~~~~~~~~~~~~~~~~~~~~~~~~~~~~~~~~~~~~~~~~~~
>gi|55274595|gb|AY742884.1|_Physopelta_gutta_18S_ribosomal_RNA_gene_partial_sequence
~~~~~~~~~~~~~~~~~~~~~~~~~~~~~~~~~~~~~~~~~~~~GCTTAAGCCATGCAAG
T~CTCAGTACGAG~CTGAA~TTAAAGTGAAACC~GCAAAAGGC~TCAGTAAACCGG~TCA
TAGTTTACCGGAT~~~~~ATATGCCACTA~~~~~~ACGTGGATAAC~TGTGGTAATTCTA
GAGCTAATACATGCAAAC~AAGT~CCCGACCA~~GCGA~TGGAGAGGACGC~TTTTATTG
GA~~~TCAAAACCATT~CGCCCGT~~~~TTAT~~~~~~~TCGGGCG~TC~~TGCTTGATG
~ACTCTAGATAACACC~~ACAGAT~CGCAC~GGTCTTA~GTACCGATG~ACGTATCCTTC
AAA~~TGTCTGA~CTTATCA~GCTGTC~GATGGTAGACTC~TGT~GTCTACCATGGCTCT
CACGGGTGACGGGGAATCA~GGGTTCGATTCCGGAGAGGGAGCCTGAGAAACGGCTACCA
CATCCAAGGAAGGCAGCAGGCACGCAAATTACCCACTCCCGGCACGGGG~AGGTAGTGAC
AAAAAATAACGATACGGG~ACTC~ATCCGAGGCCCCGTAATC~GGAATGAGAACA~~CCC
TAAATCCTATAACGAGGATCC~ATTGG~AGGGAAAGT~CTGGTGCCAGCAGC~CGCGGTA
ATTCCAGCT~CCAATA~GCGTATATTAAA~GTTGTTGCGGTTAAAAAGCTCGTAGTTGGT
TCT~GCGTGCCACGCTGTCGGTTCACC~GCCTGCCGGTG~CAACTGGCATGC~CGTGGCA
TGTCCTG~TCGGTGG~TG~AT~~~~ANGNTTCNCGGNG~~~~~~~NGCACCANGCAGTTC
ATGCTGTGTGGGNTGTTGCGCCGAGTTGTCCTTGT~~AANCCGGNTCAAT~CCTACCGCG
G~TGGTTTTTNCCGA~GTGTNGAGGTA~GGCCGACACTGTTTNCTTT~NAACAAANTAGA
GTGGTTAAA~NCA~GGNTTTTAAATCA~GCCT~NAATANTG~~GTGCATNGAATAATGGA
ACAGGACCNNGGTTNTATTTT~GTTGG~~TTTTAGGAATCCNA~GGTAATGATCAATA~A
GGACAG~GCGGGGGCAT~TTGTATTGCG~ACGTTAGA~~~~~~~~~~~~~~~~~~GGTGA
AATTCTTGGATC~GTCGCAAGACGCACTAGAGCGAAAGCATTTGCCAAGTATGTCCTAAT
T~~~~~~~~~~~~~~~~~~~~~~~~~~~~~~~~~~~~~GAT~CAAGAACGAAAGTTAG~~
~~~~AGGTT~~~~~CGAAG~~~~~~~~~~GCGATCAGATACCGCCCTAGTTCTAACCATA
AACGATGCCAG~CCAGCGA~TCCGCCGAAGTTCCTCCGA~TGACTCG~GCGGGGA~GCTT
T~CCCCGGGAAACCA~AA~GCTTTTGGGTTCCGGGGGAAGTATGGTTGCAAA~GCTGAAA
CTTAAAGGAATTGACGGAAGGGCACCACC~AGGAGTGGA~GTCTGCGGCTT~AATTTGAC
TCAACACGGGAAACCTCACCAGGCCCGGACATTTGAAGGATTGACAGATCGATAGCTCTT
TCTCGATTAAGTGGGTAGTGGTGCATGGCCGTTCTTAGTTGGTGGACTGATTTGTCTGGT
TAATTCCGATAACGAACGAGACTCT~AACCTATTAACTAGGCGTT~~TCCGGTATA~~CA
AA~~~~~GCTACCGGCG~AGATTTAT~TCTTCTTAAGGGGACAAACGGCTTTTAGCCGCC
CGAGAATGAGCAATAACAGGTCTGTGATGCCCCTAGATGCTCTGGGCC~GCACGCGCGCT
ACACTGAA~GGAATCAGC~GTGTG~CCC~CCCTGG~CCGAAAGGCCCGGGTAA~CCCGCT
GAACCTCCTTCGTGCT~AGGAATTGGGGCTTGCAATTGTTCCCCAT~GAAC~GAGGAATT
CCCAGTAAGCGCGAGTCATAAA~CT~CGCGTTGATTACGTCCCTGCCCTTTGTACACACC
GCCCGTC~GCTACTACCG~ATTGAATGATTTAGTGAGG~T~CTTCGGACCGGCGAT~~AA
CCGGC~ACCGG~TTTCATCGCTGGTATCGA~TT~TCGCTGGAAAGATGACC~GAACTTGA
TCATTT~AGAGGAAGTAAGAGTCGT~~~~~~~~~~~~~~~~~~~~~~~~~~~~~~~~~~~
~~~~~~~~~~~~~~~~~~~~~~~~~~~~~~~~~~~~~~~~~~~~~~~~~~~~~~~~~~~~
~~~~~~~~~~~~~~~~~~~~~~~~~~~~~~~~~~~~~~~~~~~~~~~~~~~~~~~~~~~~
~~~~~~~~~~~~~~~~~~~~~~~~~~~~~~~~~~~~~~~~~~~~~~~~~~~~~~~~~~~~
~~~~~~~~~~~~~~~~~~~~~~~~~~~~~~~~~~~~~~~~~~~~~~~~~~~~~~~~~~~~
~~~~~~~~~~~~~~~~~~~~~~~~~~~~~~~~~~~~~~~~~~~~~~~~~~~~~~~~~~~~
~~~~~~~~~~~~~~~~~~~~~~~~~~~~~~~~~~~~~~~~~~~~~~~~~~~~~~~~~~~~
~~~~~~~~~~~~~~~~~~~~~~~~~~~~~~~~~~~~~~~~~~~~
>gi|55274580|gb|AY627318.1|_Dysdercus_poecilus_18S_ribosomal_RNA_gene_partial_sequence
~~~~~~~~~~~~~~~~~~~~~~~~~~~~~~~~~~~~~~~~~~~~~~~~~~~~~~~~~~~~
~~~~~~~~~~~~~~~TAAT~CTAAAGTGAAACC~GCAAAAGGC~TCAGTAAACCGG~TCA
TAGTTTACAGGTT~~~~~AAATGCCACTTT~~~~~ACGTGGATAAC~TGTGGTAATTCTA
GAGCTAATACATGCAAACCAAGT~CCCGACCA~~GAGA~TGGAGAGGACGC~TTTTATTG
GA~~~TCAAAACCATT~CGCCCGG~~~CTCGC~~~~~~~CCGGGCG~TC~~TGCTTGGTG
~ACTCTAGATAACATC~~ACAGAT~CGCAC~GGTCCTG~GTACCGGCG~ACATATCCTTC
AAA~~TGTCTGA~CTTATCA~GCTGTC~GATGGTAGATTC~TGT~GTCTACCATGGCTCT
CACGGGTGACGGGGAATCA~GGGTTCGATTCCGGAGAGGGAGCCTGAGAAACGGCTACCA
CATCCAAGGAAGGCAGCAGGCACGCAAATTACCCACTCCCGGCACGGGGGAGGTAGTGAC
AAAAAATAACGATACGGGGACTC~ATCCGAGGCCCCGTAATCCGGAATGAGAACA~~TCC
TAAATCCTTTAACGAGGATCT~ATTGGGAGGGCAAGT~CTGGTGCCAGCAGC~CGCGGTA
ATTCCAGCT~CCAATA~GCGTATATTAAA~GTTGTTGCGGTTAAAAAGCTCGTAGTTGGT
TCT~GCGTGCCACGCTGTCGGTTCACC~GCCTGTCGGTG~CAACTGGCATGC~CGTGGCA
TGTCCTG~TCGGTGGCGT~GC~~~~AGGCTTCGCGGCG~~~~~~CTCCCTGCATGATACG
T~~~TGTGTAGGT~~~~~CGTCGAGTAGTCCTCGT~~ACGCCGTCTCAAT~CCTGCCGCG
G~TGCTCTTTACCGA~GTGTCGAGGTA~GGCCGGCACATTTTACTTT~GAACAAATTAGA
GTGCTTAAA~GCA~GGCTCTTAAATCA~GCCT~GAATAGTG~~GTGCATGGAATAATGGA
ACAGGACCTTGGTTCTATTTT~GTTGG~~TTTTAGGAATCCCA~GGTAATGATCAATA~A
GGACAG~GCGGGGGCAT~TCGTATTGCG~ACCTTAGA~~~~~~~~~~~~~~~~~~GGTGA
AATTCTTGGATC~GTCGCAAGACGCACTAGAGCGAAAGCATTTGCCAAGTATGTCTTAAT
T~~~~~~~~~~~~~~~~~~~~~~~~~~~~~~~~~~~~~GAT~CAAGAACGAAAGTTAG~~
~~~~AGGTT~~~~~CGAAG~~~~~~~~~~GCGATCAGATACCGCCCTAGTTCTAACCATA
AACGATGCCAG~CCAGCGA~TCCGCCGATGTTCTTTCGA~TGACACG~GCGGGGA~GCTT
C~CCCCGGGAAACCA~AA~GCTTTTGGGTTCCGGGGGAAGTATGGTTGCAAA~GCTGAAA
CTTAAAGGAATTGACGGAAGGGCACCACC~AGGAGTGGA~GCCTGCGGCTT~AATTTGAC
TCAACACGGGAAACCTCACCAGGCCCGGACATTGGAAGGATTGACAGATCGATAGCTCTT
TCTCGATTCAGTGGGTAGTGGTGCATGGCCGTTCTTAGTTGGTGGACTGATTTGTCTGGT
TAATTCCGATAACGAACGAGACTCT~AACCTATTAACTAGGCGAT~~ACTGGTATA~~TA
TT~~~~~ACTACCAGCG~AGATTTAT~TCTTCTTAAGGGGACAGGCGGCTCTTAGCCGCA
CGAGAATGAGCAATAACAGGTCTGTGATGCCCTTAGATGTTTTGGGCC~GCACGCGCGCT
ACACTGAA~GGAATCAGC~GTGTA~CCC~CCTTGA~CCGAAAGGTCCGGGTAA~CCCGTT
GAACCTCCTTCGTGCT~AGGAATTGGGGCTTGCAATTGTTCCCCAT~GAAC~GAGGAATT
CCCAGTAAGCGCGAGTCATAA~GCT~CGCGTTGATTACGTCCCTGCCCTTTGTACACACC
GCCCGTC~GCTACTACCG~ATTGAATGATTTAGTGAGG~T~CTTCGGACCGTCGAT~~TA
TTGGC~ACCGA~CTCGT~~~TCGGTATCGA~TT~TCGATGGAAAGATGACCGAATCTTGA
TCATGA~AGAGGAAGTAAAAGTCGTAACAAAGTTTCCG~~~~~~~~~~~~~~~~~~~~~~
~~~~~~~~~~~~~~~~~~~~~~~~~~~~~~~~~~~~~~~~~~~~~~~~~~~~~~~~~~~~
~~~~~~~~~~~~~~~~~~~~~~~~~~~~~~~~~~~~~~~~~~~~~~~~~~~~~~~~~~~~
~~~~~~~~~~~~~~~~~~~~~~~~~~~~~~~~~~~~~~~~~~~~~~~~~~~~~~~~~~~~
~~~~~~~~~~~~~~~~~~~~~~~~~~~~~~~~~~~~~~~~~~~~~~~~~~~~~~~~~~~~
~~~~~~~~~~~~~~~~~~~~~~~~~~~~~~~~~~~~~~~~~~~~~~~~~~~~~~~~~~~~
~~~~~~~~~~~~~~~~~~~~~~~~~~~~~~~~~~~~~~~~~~~~~~~~~~~~~~~~~~~~
~~~~~~~~~~~~~~~~~~~~~~~~~~~~~~~~~~~~~~~~~~~~
>gi|55274582|gb|AY627320.1|_Leptocorisa_sp._HL-2004_18S_ribosomal_RNA_gene_partial_sequence
~~~~~~~~~~~~~~~~~~~~~~~~~~~~~~TGTCTTGTCTCAAAGCTTAAGCC~TGCAAG
T~CTCAGTACGAG~CTGAC~TTAAAGTGAAACC~GCAAAAGGC~TCAGTAAACCGG~TCA
TAGTTTACCGGAT~~~~~ATATGCCACTC~~~~~~ACGTGGATAAC~TGTGGTAATTCTA
GAGCTAATACATGCAAAC~AAGT~CCCGACCA~~GCGA~TGGAGAGGACGC~TTTTATTG
GA~~~TCAAAACCATT~CGCCCGG~~~ACT~C~~~~~~~CCGGGCG~TC~~GGCTTGATG
~ACTCTAGATAACACC~~ACAGAT~CGCAC~GGTCATA~GTACCGGTG~ACATATCCTTC
AAA~~TGTCTGA~CTTATCA~GCTGTC~GATGGTAGACTC~TGT~GTCTACCATGGCGCT
CACGGGTGACGGGGAATCA~GGGTTCGATTCCGGAGAGGGAGCCTGAGAAACGGCTACCA
CATCCAAGGAAGGCAGCAGGCACGCAAATTACCCACTCCCGGCACGGGG~AGGTAGTGAC
AAAAAATAACGATACGGG~ACTC~ATCCGAGGCCCCGTAATC~GGAATGAGAACA~~CCC
TAAATCCTTTAACGAGGATCT~ATTGG~AGGGCAAGT~CTGGTGCCAGCAGC~CGCGGTA
ATTCCAGCT~CCAATA~GCGTATATTAAA~GTTGTTGCGGTTAAAAAGCTCGTAGTTGGT
TCT~GCGTGCCACGCTGTCGGTTCACC~GCCTGTCGGTG~CAACTGGCATGC~CGTGGCA
TGTCCTG~TCGGTGGCGG~AT~~~~AGGCTTCGGGTCG~~~~TGCCCTATGCGGTATACC
AGC~GTGTAGGCTGCCGCGGCTC~GAT~GTCCTTGT~ACGCCGGCTCAAT~CCTACCGCG
G~TGCTCTTTACCGA~GTGTCGAGGTA~GGCCGACACTGTTTACTTT~GAACAAATTAGA
GTGCTTAAA~GCA~GGCTCTTAAATCA~GCCT~GAATAGTG~~GTGCATGGAATAATGGA
ACAGGACCTTGGTTCTATTTT~GTTGG~~TTTTCGGAATCCAA~GGTAATGATCAATA~A
GGACAG~GCGGGGGCAT~TCGTATTGCG~ACGTTAGA~~~~~~~~~~~~~~~~~~GGTGA
AATTCTTGGATC~GTCGCAAGACGCACTAGAGCGAAAGCATTTGCCAAGTATGTCTTAAT
T~~~~~~~~~~~~~~~~~~~~~~~~~~~~~~~~~~~~~GAT~CAAGAACGAAAGTTAG~~
~~~~AGGTT~~~~~CGAAG~~~~~~~~~~GCGATCAGATACCGCCCTAGTTCTAACCATA
AACGATGCCAG~CCAGCGA~TCCGCCGACGTTCCTCCGA~TGACTCG~GCGGGGA~GCTT
T~CCCCGGGAAACCA~AA~GCTTTTGGGTTCCGGGGGAAGTATGGTTGCAAA~GCTGAAA
CTTAAAGGAATTGACGGAAGGGCACCACC~AGGAGTGGA~GCCTGCGGCTT~AATTTGAC
TCAACACGGGAAACCTCACCAGGCCCGGACATTGGAAGGATTGACAGATCGATAGCTCTT
TCTCGATTCAGTGGGTAGTGGTGCATGGCCGTTCTTAGTTGGTGGACTGATTTGTCTGGT
TAATTCCGATAACGAACGAGACTCT~AACCTATTAACTAGGCGTT~~GCCGGTATA~~AA
CA~~~~~ACTACCGGCG~AGATTTAT~TCTTCTTAAGGGGACAGGCGGCTCTTAGCCGCA
CGAGATTGAGCAATAACAGGTCTGTGATGCCCTTAGATGTTCTGGGCC~GCACGCGCGCT
ACACTGAA~GGAATCAGC~GTGTG~CTC~CCCTGT~CCGAAAGGTCCGGGTAA~CCCGCT
GAACCTCCTTCGTGCT~AGGAATTGGGGCTTGCAATTGTTCCCCAT~GAAC~GAGGAATT
CCCAGTAAGCGCGAGTCATAA~GCT~CGCGTTGATTACGTCCCTGCCCTTTGTACACACC
GCCCGTC~GCTACTACCG~ATTGAATGATTTAGTGAGG~T~TTTCGGACCGGCGAT~~AA
CCGGC~ACCGA~CTCGT~~~TCGGTATCGA~TT~TCGCTGGAAAAATGACC~GAACTTGA
TCATTT~AGAGGAAGTAAAAGTCGTAACAAGG~~~~~~~~~~~~~~~~~~~~~~~~~~~~
~~~~~~~~~~~~~~~~~~~~~~~~~~~~~~~~~~~~~~~~~~~~~~~~~~~~~~~~~~~~
~~~~~~~~~~~~~~~~~~~~~~~~~~~~~~~~~~~~~~~~~~~~~~~~~~~~~~~~~~~~
~~~~~~~~~~~~~~~~~~~~~~~~~~~~~~~~~~~~~~~~~~~~~~~~~~~~~~~~~~~~
~~~~~~~~~~~~~~~~~~~~~~~~~~~~~~~~~~~~~~~~~~~~~~~~~~~~~~~~~~~~
~~~~~~~~~~~~~~~~~~~~~~~~~~~~~~~~~~~~~~~~~~~~~~~~~~~~~~~~~~~~
~~~~~~~~~~~~~~~~~~~~~~~~~~~~~~~~~~~~~~~~~~~~~~~~~~~~~~~~~~~~
~~~~~~~~~~~~~~~~~~~~~~~~~~~~~~~~~~~~~~~~~~~~
>gi|55274584|gb|AY627322.1|_Leptocorisa_acuta_18S_ribosomal_RNA_gene_partial_sequence
~~~~~~~~~~~~~~~~~~~~~~~~~~~~~~~~~~~~GTCTCAAAGCTTAAGCCATGCAAG
T~CTCAGTACGAG~CTGAC~TTAAAGTGAAACC~GCAAAAGGC~TCAGTAAACCGG~TCA
TAGTTTACCGGAT~~~~~ATATGCCACTC~~~~~~ACGTGGATAAC~TGTGGTAATTCTA
GAGCTAATACATGCAAAC~AAGT~CCCGACCA~~GCGA~TGGAGAGGACGC~TTTTATTG
GA~~~TCAAAACCATT~CGCCCGG~~~ACT~C~~~~~~~CCGGGCG~TC~~GGCTTGATG
~ACTCTAGATAACACC~~ACAGAT~CGCAC~GGTCATA~GTACCGGTG~ACATATCCTTC
AAA~~TGTCTGA~CTTATCA~GCTGTC~GATGGTAGACTC~TGT~GTCTACCATGGCGCT
CACGGGTGACGGGGAATCA~GGGTTCGATTCCGGAGAGGGAGCCTGAGAAACGGCTACCA
CATCCAAGGAAGGCAGCAGGCACGCAAATTACCCACTCCCGGCACGGGG~AGGTAGTGAC
AAAAAATAACGATACGGG~ACTC~ATCCGAGGCCCCGTAATC~GGAATGAGAACA~~CCC
TAAATCCTTTAACGAGGATCT~ATTGG~AGGGCAAGT~CTGGTGCCAGCAGC~CGCGGTA
ATTCCAGCT~CCAATA~GCGTATATTAAA~GTTGTTGCGGTTAAAAAGCTCGTAGTTGGT
TCT~GCGTGCCACGCTGTCGGTTCACC~GCCTGTCGGTG~CAACTGGCATGC~CGTGGCA
TGTCCTG~TCGGTGGCGG~AT~~~~AGGCTTCGGGTCG~~~~TGCCCTATGCGGTATACC
AGC~GTGTAGGCTGCCGCGGCTC~GAT~GTCCTTGT~ACGCCGGCTCAAT~CCTACCGCG
G~TGCTCTTTACCGA~GTGTCGAGGTA~CGCCGACACTGTTTACTTT~GAACAAATTAGA
GTGCTTAAA~GCA~GGCTCTTAAATCCAGCCT~GAATAGTG~~GTGCATGGAATAATGGA
ACAGGACCTTGGTTCTATTTT~GTTGG~~TTTTCGGAATCCAA~GGTAATGATCAATA~A
GGACAG~GCGGGGGCAT~TCGTATTGCG~ACGTTAGA~~~~~~~~~~~~~~~~~~GGTGA
AATTCTTGGATC~GTCGCAAGACGCACTAGAGCGAAAGCATTTGCCAAGTATGTCTTAAT
T~~~~~~~~~~~~~~~~~~~~~~~~~~~~~~~~~~~~~GAT~CAAGAACGAAAGTTAG~~
~~~~AGGTT~~~~~CGAAG~~~~~~~~~~GCGATCAGATACCGCCNTAGTTCTAACCATA
AACGATGCCAG~CCAGCGA~TCCGCCGACGTTCCTCCGA~TGACTCG~GCGGGGA~GCTT
T~CCCCGGGAAACCA~AA~GCTTTTGGGTTCCGGGGGAAGTATGGTTGCAAA~GCTGAAA
CTTAAAGGAATTGACGGAAGGGCACCACC~AGGAGTGGA~GCCTGCGGCTT~AATTTGAC
TCAACACGGGAAACCTCACCAGGCCCGGACATTGGAAGGATTGACAGATCGATAGCTCTT
TCTCGATTCAGTGGGTAGTGGTGCATGGCCGTTCTTAGTTGGTGGACTGATTTGTCTGGT
TAATTCCGATAACGAACGAGACTCT~AACCTATTAACTAGGCGTT~~GCCGGTATA~~AA
CA~~~~~ACTACCGGCG~AGATTTAT~TCTTCTTAAGGGGACAGGCGGCTCTTAGCCGCA
CGAGATTGAGCAATAACAGGTCTGTGATGCCCTTAGATGTTCTGGGCC~GCTCGCGCGCT
ACACTGAA~GGAATCAGC~GTGTG~CTC~CCCTGT~CCGAAAGGTCCGGGTAA~CCCGCT
GAACCTCCTTCGTGNT~AGGAATTGGGGCTTGCAATTGTTCCCCAT~GAAC~GAGGAATT
CCCAGTAAGCGCGAGTCATAA~GCT~CGCGTTGATTACGTCCCTGCCCTTTGTACACACC
GCCCGTC~GCTACTACCG~ATTGAATGATTTAGTGAGG~T~CTTCGGACCGGCGAT~~AA
CCGGC~ACCGA~CTCGT~~~TCGGTATCGA~TT~TCGCTGGAAAGATGACC~GAACTTGA
TCATTT~AGAGGAAGTAAAAGT~~~~~~~~~~~~~~~~~~~~~~~~~~~~~~~~~~~~~~
~~~~~~~~~~~~~~~~~~~~~~~~~~~~~~~~~~~~~~~~~~~~~~~~~~~~~~~~~~~~
~~~~~~~~~~~~~~~~~~~~~~~~~~~~~~~~~~~~~~~~~~~~~~~~~~~~~~~~~~~~
~~~~~~~~~~~~~~~~~~~~~~~~~~~~~~~~~~~~~~~~~~~~~~~~~~~~~~~~~~~~
~~~~~~~~~~~~~~~~~~~~~~~~~~~~~~~~~~~~~~~~~~~~~~~~~~~~~~~~~~~~
~~~~~~~~~~~~~~~~~~~~~~~~~~~~~~~~~~~~~~~~~~~~~~~~~~~~~~~~~~~~
~~~~~~~~~~~~~~~~~~~~~~~~~~~~~~~~~~~~~~~~~~~~~~~~~~~~~~~~~~~~
~~~~~~~~~~~~~~~~~~~~~~~~~~~~~~~~~~~~~~~~~~~~
>gi|55274586|gb|AY627324.1|_Riptortus_linearis_18S_ribosomal_RNA_gene_partial_sequence
~~~~~~~~~~~~~~~~~~~~~~~~~~~~~~~~~~~~~~~~~~~~~~TTAAGCC~TGCAAG
T~CTCAGTACGAG~CTGAC~TTAAAGTGAAACC~GCAAAGGGC~TCAGTAAACCGG~TCA
TAGTTTACCGGAT~~~~~ATATGCCACTC~~~~~~ACGTGGATAAC~TGTGGTAATTCTA
GAGCTAATACATGCAAAC~AAGT~CCCGACCA~~GCGA~TGGAGAGGACGC~TTTTATTG
GA~~~TCAAAACCATT~CGCCCGA~~~GCG~A~~~~~~~TCGGGCG~TC~~GGCTTGATG
~ACTCTAGATAACACC~~ACAGAT~CGCAC~GGTCATA~GTACCGGTG~ACGTATCCTTC
AAA~~TGTCTGA~CTTATCA~GCTGTC~GATGGTAGACTC~TGT~GTCTACCATGGCGCT
CACGGGTGACGGGGAATCA~GGGTTCGATTCCGGAGAGGGAGCCTGAGAAACGGCTACCA
CATCCAAGGAAGGCAGCAGGCACGCAAATTACCCACTCCCGGCACGGGG~AGGTAGTGAC
AAAAAATAACGATACGGG~ACTC~ATCCGAGGCCCCGTAATC~GGAATGAGAACA~~CCC
TAAATCCTTTAACGAGGATCT~ATTGG~AGGGCAAGTCC~GGTGCCAGCAGC~CGCGGTA
ATTCCGGCT~CCAATA~GCGTATATTAAA~GTTGTTGCGGTTAAAAAGCTCGTAGTTGGT
TCT~GCGTGCCGCGCTGTCGGTTCACC~GCCTGCCGGTG~CAACTGGCATGC~CGCGGCA
TGTCCTG~TCGGTGGCGG~AC~~~~AGGCTTCCCGGCG~~~~TGCCCTACGCG~TTTAAC
AGC~GTGTAGGCCGCCGCGCCGG~GTC~GTCCTTGA~ACGCCGGCTCAAT~CCTACCGCG
G~TGCTCTTTACCGA~GTGTCGAGGTA~GGCCGACACTGTTTACTTT~GAACAAATTAGA
GTGCTTAAA~GCA~GGCTCTTAAATCA~GCCT~GAATAGTG~~GTGCATGGAATAATGGA
ACAGGACCTTGGTTCTATTTT~GTTGG~~TTTTCGGAATCCAA~GGTAATGATCAATA~A
GGACAG~GCGGGGGCAT~TCGTATTGCG~ACGTTAGA~~~~~~~~~~~~~~~~~~GGTGA
AATTCTTGGATC~GTCGCAAGACGCACTAGAGCGAAAGCATTTGCCAAGTATGTCTTAAT
T~~~~~~~~~~~~~~~~~~~~~~~~~~~~~~~~~~~~~GAT~CAAGAACGAAAGTTAG~~
~~~~AGGTT~~~~~CGAAG~~~~~~~~~~GCGATCAGATACCGCCCTAGTTCTAACCATA
AACGATGCCAG~CCAGCGA~TCCGCCGATGTTCCTCCGA~TGACTCG~GCGGGGA~GCTT
T~CCCCGGGAAACCA~AA~GCTTTTGGGTTCCGGGGGAAGTATGGTTGCAAA~GCTGAAA
CTTAAAGGAATTGACGGAAGGGCACCACC~AGGAGTGGA~GCCTGCGGCTT~AATTTGAC
TCAACACGGGAAACCTCACCAGGCCCGGACATTGGAAGGATTGACAGATCGATAGCTCTT
TCTCGATTCAGTGGGTAGTGGTGCATGGCCGTTCTTAGTTGGTGGACTGATTTGTCTGGT
TAATTCCGATAACGAACGAGACTCT~AGCCTATTAACTAGGCGTT~~GCCGGTATA~~AA
CA~~~~~GCTACCGGCG~AGATTTTT~TCTTCTTAAGGGGACAGGCGGCTCTCAGCCGCA
CGAGATTGAGCAATAACAGGTCTGTGATGCCCTTAGATGTTTTGGGCC~GCACGCGCGCT
ACACTGAA~GGAATCAGC~GTGTG~CTC~CCCTGT~CCGAAAGGTCCGGGTAA~CCCGCT
GAACCTCCTTCGTGCT~AGGAATTGGGGCTTGCAATTGTTCCCCAT~GAAC~GAGGAATT
CCCAGTAAGCGCGAGTCATAA~GCT~CGCGTTGATTACGTCCCTGCCCTTTGTACACACC
GCCCGTC~GCTACTACCG~ATTGAATGATTTAGTGAGG~T~CTTCGGACCGGCGAT~~AA
CCGGC~ACCGA~CTCGT~~~TCGGTATCGA~TT~TCGCTGGAAAGATGACC~GAACTTGA
TCATTT~AGAGGAAGTAAAAGTCGTAA~~~~~~~~~~~~~~~~~~~~~~~~~~~~~~~~~
~~~~~~~~~~~~~~~~~~~~~~~~~~~~~~~~~~~~~~~~~~~~~~~~~~~~~~~~~~~~
~~~~~~~~~~~~~~~~~~~~~~~~~~~~~~~~~~~~~~~~~~~~~~~~~~~~~~~~~~~~
~~~~~~~~~~~~~~~~~~~~~~~~~~~~~~~~~~~~~~~~~~~~~~~~~~~~~~~~~~~~
~~~~~~~~~~~~~~~~~~~~~~~~~~~~~~~~~~~~~~~~~~~~~~~~~~~~~~~~~~~~
~~~~~~~~~~~~~~~~~~~~~~~~~~~~~~~~~~~~~~~~~~~~~~~~~~~~~~~~~~~~
~~~~~~~~~~~~~~~~~~~~~~~~~~~~~~~~~~~~~~~~~~~~~~~~~~~~~~~~~~~~
~~~~~~~~~~~~~~~~~~~~~~~~~~~~~~~~~~~~~~~~~~~~
>gi|47175016|gb|AY252225.1|_Leptoglossus_occidentalis_18S_ribosomal_RNA_gene_partial_sequence
~~~~~~~~~~~~~~~~~~~~~~~~~~~~~~~~~~~~~~~~~~~~~~TTAAGCCATGCAAG
T~CTCAGTACGAA~CTAAC~TTAAAGTGAAACC~GCAAAAGGC~TCAGTAAACCGG~TCA
TAGTTTACCGGAT~~~~~ATATGTTACTT~~~~~~ACGTGGATAAC~TGTGGTAATTCTA
GAGCTAATACATGCAAAC~TAGT~CCCGACCA~~GCGA~TGGGGAGGACGC~TTTTATTG
GA~~~TCAAAACCTTT~CGCCCGG~~~CTTGC~~~~~~~CCGGGCG~TC~~AGCTTGATG
~ACTCTAGATAACACC~~ACAGAT~CGCAC~GGTCACA~GTACCGGTG~ACATATCCTTC
AAA~~TGTCTGA~CTTATCA~GCTGTC~GATGGTAGACTC~TGT~GTCTACCATGGCGCT
CACGGGTGACGGGGAATCA~GGGTTCGATTCCGGAGAGGGAGCCTGAGAAACGGCTACCA
CATCCAAGGAAGGCAGCAGGCACGCAAATTACCCACTCCCGGCACGGGG~AGGTAGTGAC
AAAAAATAACGATACGGG~ACTC~ATCCGAGGCCCCGTAATC~GGAATGAGAACA~~CCC
TAAATCCTTTAACGAGGATCT~ATTGG~AGGGCAAGT~CTGGTGCCAGCAGC~CGCGGTA
ATTCCAGCT~CCAATA~GCGTATATTAAA~GTTGTTGCGGTTAAAAAGCTCGTAGTTGGT
TCT~GCGTGCCACGCTGTCGGTTCACC~GCCTGCCGGTG~CAACTGGCATGC~CGTGGCA
TGTCCTG~TCGGTGGCGG~AT~~~~AGGCTTCGCGGCG~~~~TGCCCTATGCGGTATACC
AGC~GTGTAGGTTGCTGCGCCGC~GTT~GTCCTTGT~ACGCCGGCTCAAT~CCTACCGCG
G~TGCTCTTTACCGA~GTGTCGAGGTA~GGCCGACACTGTTTACTTT~GAACAAATTAGA
GTGCTTAAA~GCA~GGCTCTTAAATCA~GCCT~GAATAGTG~~GTGCATGGAATAATGGA
AAAGGACCTTGGTTCTATTTT~GTTGG~~TTTCCGGAATCCAA~GGTAATGATCAATA~A
GGACAG~GCGGGGGCAT~TCGTATTGCG~ACGTTAGACTTGGCAAATGCTTTCGCGGTGA
AATTCTTGGATC~GTCGCAAGACGCACTAGAGCGAAAGCATTTGCCAAGTATGTCTTAAT
T~~~~~~~~~~~~~~~~~~~~~~~~~~~~~~~~~~~~~GAT~CAAGAACGAAAGTTAG~~
~~~~AGGCT~~~~~CGAAG~~~~~~~~~~GCGATCAGATACCGCCCTAGTTCTAACCATA
AACGATGCCAG~CCAGCGA~TCCGCCGACGTTCCTCCGA~TGACTCG~GCGGGGA~GCTT
T~CCCCGGGAAACCAAAA~GCTTTTGGGTTCCGGGGGAAGTATGGTTGCAAA~GCTGAAA
CTTAAAGGAATTGACGGAAGGGCACCACC~AGGAGTGGA~GCCTGCGGCTT~AATTTGAC
TCAACACGGGAAACCTCACCAGGCCCGGACATTGGAAGGATTGACAGATCGATAGCTCTT
TCTCGATTCAGTGGGTAGTGGTGCATGGCCGTTCTTAGTTGGTGGACTGATTTGTCTGGT
TTATTCCGATAACGAACGAGACTCT~AACCTATTAACTAGGCGTT~~GCCGGTATA~~AA
CA~~~~~GCTACCGGCG~AGATTTAT~TCTTCTTAAGGGGACAGGCGGCTCTCAGCCGCA
CGAGATTGAGCAATAACAGGTCTGTGATGCCCTTAGATGTTCTGGGCC~GCACGCGCGCT
ACACTGAA~GGAATCAGC~GTGTG~CTC~CCCTGT~CCGAAAGGTCCGGGTAA~CCCGCT
GAACCTCCTTCGTGCT~AGGAATTGGGGCTTGCAATTGTTCCCCAT~GAAC~GAGGAATT
CCCAGTAAGCGCGAGTCATAA~GCT~CGCGTTGATTACGTCCCTGCCCTTTGTACACACC
GCCCGTC~GCTACTACCG~ATTGAATGATTTAGTGAGG~T~CTTCGGACCGGCGAT~~AA
CCGGC~ACCGA~CTCGT~~~TCGGTATCGA~TT~TCGCTGGAAAGATGACC~GAACTTGA
TCATTT~AGAGGAAGTAAAAGTCGTAACAAGGTTTCC~~~~~~~~~~~~~~~~~~~~~~~
~~~~~~~~~~~~~~~~~~~~~~~~~~~~~~~~~~~~~~~~~~~~~~~~~~~~~~~~~~~~
~~~~~~~~~~~~~~~~~~~~~~~~~~~~~~~~~~~~~~~~~~~~~~~~~~~~~~~~~~~~
~~~~~~~~~~~~~~~~~~~~~~~~~~~~~~~~~~~~~~~~~~~~~~~~~~~~~~~~~~~~
~~~~~~~~~~~~~~~~~~~~~~~~~~~~~~~~~~~~~~~~~~~~~~~~~~~~~~~~~~~~
~~~~~~~~~~~~~~~~~~~~~~~~~~~~~~~~~~~~~~~~~~~~~~~~~~~~~~~~~~~~
~~~~~~~~~~~~~~~~~~~~~~~~~~~~~~~~~~~~~~~~~~~~~~~~~~~~~~~~~~~~
~~~~~~~~~~~~~~~~~~~~~~~~~~~~~~~~~~~~~~~~~~~~
>gi|55274579|gb|AY627317.1|_Mictis_fuscipes_18S_ribosomal_RNA_gene_partial_sequence
~~~~~~~~~~~~~~~~~~~~~~~~~~~~~~CTGTTTGTCTCAAAGCTTAAGCCATGCAAG
T~CTCAGTACGAG~CTGAC~CTAAAGTGAAACC~GCAAAAGGC~TCAGTAAACCGG~TCA
TAGTTTACCGGAT~~~~~ATATGCCACTT~~~~~~ACGTGGATAAC~TGTGGTAATTCTA
GAGCTAATACATGCAAAC~AAGT~CCCGACCA~~GCGA~TGGAGAGGACGC~TTTTATTG
GA~~~TCAAAACCATT~CGCCCGG~~~CTTGT~~~~~~~CCGGGCG~TC~~GGCTTGATG
~ACTCTAGATAACACC~~ACAGAT~CGCAC~GGTCACA~GTGCCGGCG~ACATATCCTTC
AAA~~TGTCTGA~CTTATCA~GCTGTC~GATGGTAGACTC~TGT~GTCTACCATGGCGCT
CACGGGTGACGGGGAATCA~GGGTTCGATTCCGGAGAGGGAGCCTGAGAAACGGCTACCA
CATCCAAGGAAGGCAGCAGGCACGCAAATTACCCACTCCCGGCACGGGG~AGGTAGTGAC
AAAAAATAACGATACGGG~ACTC~ATCCGAGGCCCCGTAATC~GGAATGAGAACA~~CCC
TAAATCCTTTAACGAGGATCT~ATTGG~AGGGCAAGT~CTGGTGCCAGCAGC~CGCGGTA
ATTCCAGCT~CCAATA~GCGTATATTAAA~GTTGTTGCGGTTAAAAAGCTCGTAGTTGGT
TCT~GCGTGCCACGCTGTCGGTTCACC~GCCTGCCGGTG~CAACTGGCATGC~CGTGGCA
TGTCCTG~TCGGTGGCGG~AT~~~~AGGCTTCTCGGCG~~~~CGCCCTATGCGG~TACAC
ACC~GTGTAGGCTGCTGCGCCGC~GTC~GTCCTTGT~ACGCCGGCTCAAT~CCTACCGCG
G~TGCTCTTTACCGA~GTGTCGAGGTA~GGCCGACACTGTTTACTTT~GAACAAATTAGA
GTGCTTAAA~GCA~GGCTCTTAAATCA~GCCT~GAATAGTG~~GTGCATGGAATAATGGA
ACAGGACCTTGGTTCTATTTT~GTTGG~~TTTCCGGAATCCAA~GGTAATGATCAATA~A
GGACAG~TCGGGGGCAT~TCGTATTGCG~ACGTTAGA~~~~~~~~~~~~~~~~~~GGTGA
AATTCTTGGATC~GTCGCAAGACGCACTAGAGCGAAAGCATTTGCCAAGTATGTCTTAAT
T~~~~~~~~~~~~~~~~~~~~~~~~~~~~~~~~~~~~~GAT~CAAGAACGAAAGTTAG~~
~~~~AGGTT~~~~~CGAAG~~~~~~~~~~GCGATCAGATACCGCCCTAGTTCTAACCATA
AACGATGCCAG~CCAGCGA~TCCGCCGACGTTCCTCCGA~TGACTCG~GCGGGGA~GCTT
C~CCCCGGGAAACCA~AA~GCTTTTGGGTTCCGGGGGAAGTATGGTTGCAAA~GCTGAAA
CTTAAAGGAATTGACGGAAGGGCACCACC~AGGAGTGGA~GCCTGCGGCTT~AATTTGAC
TCAACACGGGAAACCTCACCAGGCCCGGACATTGGAAGGATTGACAGATCGATAGCTCTT
TCTCGATTCAGTGGGTAGTGGTGCATGGCCGTTCTTAGTTGGTGGACTGATTTGTCTGGT
TAATTCCGATAACGAACGAGACTCT~GACCTATTAACTAGGCGTT~~GCCGGTATA~~AA
CA~~~~~GCTACCGGCG~AGATTTAT~TCTTCTTAA~GGGACAGGGGG~TTTTAGCCGCA
CGAGATTGAGCAATA~CAGGTNTGTGATGCCCCTAGATGCTTTGG~CC~GCACGCGCGTT
ACACTGAA~GGAATCAAGGGTGTGGTAC~CCCTGTCGTGAAAGGTCCGGGTAAACCCGTT
AAACCTCCTTTGCGCT~AGGAATTGGGGCTTNCAATCGTTGCCCAT~~AACTTAGGAATT
CTCAGTAAGCGTTAGTCATAA~GCTCCGCGA~GATTNCGTCCCNGCCCTTAGTACACACC
GCCCGTCAGCTAATACCG~ATTGAATGATTTAGTGAGG~T~CTTCGGACCGGCGAA~~AA
CCGGC~GCCGG~~TTAG~~~~CTGGGG~~~~~~~~~~~~~~~~~~~~~~~~~~~~~~~~~
~~~~~~~~~~~~~~~~~~~~~~~~~~~~~~~~~~~~~~~~~~~~~~~~~~~~~~~~~~~~
~~~~~~~~~~~~~~~~~~~~~~~~~~~~~~~~~~~~~~~~~~~~~~~~~~~~~~~~~~~~
~~~~~~~~~~~~~~~~~~~~~~~~~~~~~~~~~~~~~~~~~~~~~~~~~~~~~~~~~~~~
~~~~~~~~~~~~~~~~~~~~~~~~~~~~~~~~~~~~~~~~~~~~~~~~~~~~~~~~~~~~
~~~~~~~~~~~~~~~~~~~~~~~~~~~~~~~~~~~~~~~~~~~~~~~~~~~~~~~~~~~~
~~~~~~~~~~~~~~~~~~~~~~~~~~~~~~~~~~~~~~~~~~~~~~~~~~~~~~~~~~~~
~~~~~~~~~~~~~~~~~~~~~~~~~~~~~~~~~~~~~~~~~~~~~~~~~~~~~~~~~~~~
~~~~~~~~~~~~~~~~~~~~~~~~~~~~~~~~~~~~~~~~~~~~
>gi|55274585|gb|AY627323.1|_Cletus_punctiger_18S_ribosomal_RNA_gene_partial_sequence
~~~~~~~~~~~~~~~~~~~~~~~~~~~~~~~~~~~~~~~~~~~~~~~~~~~~~~~~~~~~
~~~~~~~~~~~~~~CTGCA~TTAAAGTGAAACCCGCAAAAGGC~TCAGTAAACCGG~TCA
TAGTTTACCGGAC~~~~~ATATACCACTT~~~~~~ACGTGGATAAC~TGTGGTAATTCTA
GAGCTAATACATGCAAAC~AAGT~CCCGACCA~~GCGA~TGGAGAGGACGC~TTTTATTT
GA~~~TCAAAACCATT~CTCCCGG~~~CTTGC~~~~~~~CCGGGCG~TC~~GGCTTGATG
~ACTCTAGATAACACC~~ACAGAT~CGCAC~GGTCACA~GTACCGGCG~ACGTATCCTTC
AAA~~TGTCTGA~CTTATCA~GCTGTC~GATGGTAGACTC~TGT~GTCTACCATGGCGCT
CACGGGTGACGGGGAATCA~GGGTTCGATTCCGGAGAGGGAGCCTGAGAAACGGCTACCA
CATCCAAGGAAGGCA~CATGCACTCAAATTACCCACTCCCGGCACGGTG~AGGTAGTGAC
AAAAAATAACGATACGGG~ACTC~ATCCGAGGCCCCGTAATC~GGAATGAGAACA~~CCC
TAAATCCTTTAACGAGGATCT~ATTGG~AGGGCAAGT~CTGGTGCCAGCAGC~CGCGGTA
ATTCCAGCT~CCAATA~GCGTATATTAAA~GTTGTTGCGGTTAAAAAGCTCGTAGTTGGT
TCT~GCGTGCCACGCTGTCGGTTCACC~GCCTGCCGGTG~CAACTGGCATGC~CGTGGCA
TGTCCTG~TCGGTGGCGG~AC~~~~AGGCTTCTCGGCG~~~~TGCCCT~TGCGT~CTCAC
GGC~GTTTAGGTCGCTGCGCCGC~GTT~GTCCTTGT~TCGCCGGCTCAAT~CCTACCGCG
G~TGCTCTTTACCGA~GTGTCGAGGTA~GGCCGACACTGTTTACTTT~GAACAAATTAGA
GTGCTTAAA~GCA~GGCTCTTAAATCA~GCCT~GAATAGTG~~GTGCATGGAATAATGGA
AAAGGACCTTGGTTCTATTTT~GTTGG~~TTTACGGAATCCAA~GGTAATGATCAATA~A
GGACAG~GCGGGGGCAT~TCGTATTGCG~GCGTTAGA~~~~~~~~~~~~~~~~~~GGTGA
AATTCTTGGATC~GTCGCAAGACGCACTAGAGCGAAAGCATTTGCCAAGTATGTCTTAAT
T~~~~~~~~~~~~~~~~~~~~~~~~~~~~~~~~~~~~~GAT~CAAGAACGAAAGTTAG~~
~~~~AGGCT~~~~~CGAAG~~~~~~~~~~GCGATCAGATACCGCCCTAGTTCTAACCATA
AACGATGCCAG~CCAGCGA~TCCGCCGATGTTCCTCCGA~TGACACG~GCGGGGA~GCTT
T~CCTCGGGAAACCA~AA~GCTTTTGGGTTCCGGGGGAAGTATGGTTGCAAA~GCTGAAA
CTTAAAGGAATTGACGGAAGGGCACCACC~AGGAGTGGA~GCCTGCGGCTT~AATTTGAC
TCAACACGGGAAACCTCACCAGGCCCGGACATTGGAAGGATTGACAGATCGATAGCTCTT
TCTCGATTCAGTGGGTAGTGGTGCATGGCCGTTCTTAGTTGGTGGACTGATTTGTCTGGT
TAATTCCGATAACGAACGAGACTAT~GACCTATTAACTAGGCGTT~~GCCGGTATA~~AA
CA~~~~~GCTACCGGCG~AGATTTTT~TCTTCTTAAGGGGACAGGCGGCTCTCAGCCGCA
CGAGATTGAGCAATAACAGGTCTGTGATGCCCTTAGATGTTCTGGGCC~GCACGCGCGCT
ACACTGAA~GGAATCAGC~GTGTG~CTC~CCCTGG~CCGAAAGGTCCGGGTAA~CCCGCT
GAACCTCCTTCGTGCT~AGGAATTGGGGCTTGCAATTGTTCCCCAT~GAAC~GAGGAATT
CCCAGTAAGCGCGAGTCATAA~GCT~CGCGTTGATTACGTCCCTGCCCTTTGTACACACC
GCCCGTC~GGTACTATTG~ATTGAATGATTTAGTGAGG~T~CTTCGGACCGGCGAT~~AA
CCGGCCACCGA~CTCGT~~~TCGGTACCGA~TT~TCGCTGGAAAGATGACC~GAACTTGA
TTATTT~AG~~~~~~~~~~~~~~~~~~~~~~~~~~~~~~~~~~~~~~~~~~~~~~~~~~~
~~~~~~~~~~~~~~~~~~~~~~~~~~~~~~~~~~~~~~~~~~~~~~~~~~~~~~~~~~~~
~~~~~~~~~~~~~~~~~~~~~~~~~~~~~~~~~~~~~~~~~~~~~~~~~~~~~~~~~~~~
~~~~~~~~~~~~~~~~~~~~~~~~~~~~~~~~~~~~~~~~~~~~~~~~~~~~~~~~~~~~
~~~~~~~~~~~~~~~~~~~~~~~~~~~~~~~~~~~~~~~~~~~~~~~~~~~~~~~~~~~~
~~~~~~~~~~~~~~~~~~~~~~~~~~~~~~~~~~~~~~~~~~~~~~~~~~~~~~~~~~~~
~~~~~~~~~~~~~~~~~~~~~~~~~~~~~~~~~~~~~~~~~~~~~~~~~~~~~~~~~~~~
~~~~~~~~~~~~~~~~~~~~~~~~~~~~~~~~~~~~~~~~~~~~
>gi|55274591|gb|AY627329.1|_Anoplocnemis_binotata_18S_ribosomal_RNA_gene_partial_sequence
~~~~~~~~~~~~~~~~~~~~~~~~~~~~~~~~~~~~~~~~~~~~~~~~~~~~~~~~~~~G
T~CTCAGTACGAG~CTGAC~CTAAAGTGAAACC~GCAAAAGGC~TCAGTAAACCGG~TCA
TAGTTTACCGGAT~~~~~ATATGCCACTC~~~~~~ACGTGGATAAC~TGTGGTAATTCTA
GAGCTAATACATGCAAAC~AAGT~CCCGACCA~~GCGA~TGGAGAGGACGC~TTTTATTG
GA~~~TCAAAACCATT~CGCCCGG~~~CTTGT~~~~~~~CCGGGCG~TC~~GGCTTGATG
~ACTCTAGATAACACC~~ACAGAT~CGCAC~GGTCTCA~GTACCGGTG~ACATATCCTTC
AAA~~TGTCTGA~CTTATCA~GCTGTC~GATGGTAGACTC~TGT~GTCTACCATGGCGCT
CACGGGTGACGGGGAATCA~GGGTTCGATTCCGGAGAGGGAGCCTGAGAAACGGCTACCA
CATCCAAGGAAGGCAGCAGGCACGCAAATTACCCACTCCCGGCACGGGG~AGGTAGTGAC
AAAAAATAACGATACGGG~ACTC~ATCCGAGGCCCCGTAATC~GGAATGAGAACA~~CCC
TAAATCCTTTAACGAGGATCT~ATTGG~AGGGCAAGT~CTGGTGCCAGCAGC~CGCGGTA
ATTCCAGCT~CCAATA~GCGTATATTAAA~GTTGTTGCGGTTAAAAAGCTCGTAGTTGGT
TTT~GCGTGCCACGCTGTCGGTTCACC~GCCTGCCGGTG~CAACTGGCATGC~CGTGGCA
TGTCCTG~TCGGTGGCGG~AT~~~~AGGCTTCGCGGCG~~~~CGCCCTATGCGGTC~~AC
ACC~GTGTAGGCTGCTGCTCCGC~GTC~GTCCTTGT~ACGCCGGCTCAAT~CCTACCGCG
G~TGCTCTTTACCGA~GTGTCGAGGTA~GGCCGACCCTGTTTACTTT~GAACAAATTAGA
GTGCTTAAA~GCA~GGCTTTTAAATCA~GCCT~GAATAGTG~~GTGCATGGAATAATGGA
ACAGGACCTTGGTTCTATTTT~GTTGG~~TTTTCGGAATCCAA~GGTAATGATCAATA~A
GGACAG~GCGGGGGCAT~TCGTATTGCG~ACGTTAGA~~~~~~~~~~~~~~~~~~GGTGA
AATTCTTGGATC~GTCGCAAGACGCACTAGAGCGAAAGCATTTGCCAAGTATGTCTTAAT
T~~~~~~~~~~~~~~~~~~~~~~~~~~~~~~~~~~~~~GAT~CAAGAACGAAAGTTAG~~
~~~~AGGTT~~~~~CGAAG~~~~~~~~~~GCGATCAGATACCGCCCTAGTTCTAACCATA
AACGATGCCAG~CCAGCGA~TCCGCCGACGTTCCTCCGA~TGACTCG~GCGGGGA~GCTT
C~CCCCGGGAAACCA~AA~GCTTTTGGGTTCCGGGGGAAGTATGGTTGCAAA~GCTGAAA
CTTAAAGGAATTGACGGAAGGGCACCACC~AGGAGTGGA~GCCTGCGGCTT~AATTTGAC
TCAACACGGGAAACCTCACCAGGCCCGGACATTGGAAGGATTGACAGATCGATAGCTCTT
TCTCGATTCAGTGGGTAGTGGTGCATGGCCGTTCTTAGTTGGTGGACTGATTTGTCTGGT
TAATTCCGATAACGAACGAGACTCT~AACCTATTAACTAGGCGTT~~GCCGGTATA~~AA
CA~~~~~GCTACCGGCG~AGATTTAT~TCTTCTTAAGGGGACAGGCGGCTCTCAGCCGCA
CGAGATTGAGCAATAACAGGTCTGTGATGCCCTTAGATGTTCTGGGCC~GCACGCGCGCT
ACACTGAA~GGAATCAGC~GTGTG~CTC~CCCTGT~CCGAAAGGTCCGGGTAA~CCCGCT
GAACCTCCTTCGTGCT~AGGAATTGGGGCTTGCAATTGTTCCCCAT~GAAC~GAGGAATT
CCCAGTAAGCGCGAGTCATAA~GCT~CGCGTTGATTACGTCCCTGCCCTTTGTACACACC
GCCCGTC~GCTACTACCG~ATTGAATGATTTAGTGAGG~T~CTTCGGACCGGCGAT~~AA
CCGGC~ACCGA~CTAGC~~~TCGGTATCGA~TT~TCGCTGGAAAGATGACC~GAACTTGA
TCATTT~AG~~~~~~~~~~~~~~~~~~~~~~~~~~~~~~~~~~~~~~~~~~~~~~~~~~~
~~~~~~~~~~~~~~~~~~~~~~~~~~~~~~~~~~~~~~~~~~~~~~~~~~~~~~~~~~~~
~~~~~~~~~~~~~~~~~~~~~~~~~~~~~~~~~~~~~~~~~~~~~~~~~~~~~~~~~~~~
~~~~~~~~~~~~~~~~~~~~~~~~~~~~~~~~~~~~~~~~~~~~~~~~~~~~~~~~~~~~
~~~~~~~~~~~~~~~~~~~~~~~~~~~~~~~~~~~~~~~~~~~~~~~~~~~~~~~~~~~~
~~~~~~~~~~~~~~~~~~~~~~~~~~~~~~~~~~~~~~~~~~~~~~~~~~~~~~~~~~~~
~~~~~~~~~~~~~~~~~~~~~~~~~~~~~~~~~~~~~~~~~~~~~~~~~~~~~~~~~~~~
~~~~~~~~~~~~~~~~~~~~~~~~~~~~~~~~~~~~~~~~~~~~
>gi|55274594|gb|AY742883.1|_Cletus_trigonus_18S_ribosomal_RNA_gene_partial_sequence
~~~~~~~~~~~~~~~~~~~~~~~~~~~~~~~~~~~~~~~~~~~~~~~~~~~~~~~TGCTG
T~CTCAGTACGAG~CTGCA~TTAAAGTGAAACC~GCAAAAGGC~TCAGTAAACCGG~TCA
TAGTTTACCGGAC~~~~~ATATACCACTT~~~~~~ACGTGGATAAC~TGTGGTAATTCTA
GAGCTAATACATGCAAAC~AAGT~CCCGACCA~~GCGA~TGGAGAGGACGC~TTTTATTT
GA~~~TCAAAACCATT~CGCCCGG~~~CTTGC~~~~~~~CCGGGCG~TC~~GGCTTGATG
~ACTCTAGATAACACC~~ACAGAT~CGCAC~GGTCACA~GTACCGGCG~ACGTATCCTTC
AAA~~TGTCTGA~CTTATCA~GCTGTC~GATGGTAGACTC~TGT~GTCTACCATGGCGCT
CACGGGTGACGGGGAATCAAGGGTTCGATTCCGGAGAGGGAGCCTGAGAAACGGCTACCA
CATCCAAGGAAGGCAGCAGGCACGCAAATTACCCACTCCCGGCACGGGG~AGGTAGTGAC
AAAAAATAACCATACGGG~ACTC~ATCCGAGGCCCCGTAATC~GGAATGAAGACCACCCC
TAAATCCTTTAACGAAGATCT~ATTGG~AGGGCAAGT~CTGGTGCCACCAACCCGCGGTA
ATTCCAGCT~CCAATACGCGTATATTAAA~GTTGTTGCGGTTAAAAAGCTCGTAGTTGGT
TTT~GCGTGCCACGCTGTCGGTTCACC~GCCTGCCGGTG~CAACTGGCATGC~CGTGGCA
TGTCCTG~TCGGTGGCGG~AC~~~~AGGCTTCTTGGCG~~~~TGCCCT~TGCGTTTNA~C
GGC~GTTTAGGTCGTTGCGCCGC~GTTTGTCCTTGT~TTGCCGGCTCAAT~CCTACCGCG
G~TGGTTTTTACCGA~GTGTCGAGGTA~GGCCGACACTGTTTACTTTTGAACAAATTAGA
GTGGTTAAA~GCA~GGCTNTTAAATCA~GCCT~NAATANTG~~GTGCATGGAATAATGGA
AAAGGACCNNGGTTNTATTTT~GTTGG~~TTTACGGAATCCAA~GGTAATGATCAATA~A
GGACAG~GCGGGGGCAT~TNGTATTGCG~GCGTTAGA~~~~~~~~~~~~~~~~~~GGTGA
AATTCTTGGATC~GTCGCAAGACGTATCAGAGCGAAAGCATTTGCCAAGTATGTCTTAAT
T~~~~~~~~~~~~~~~~~~~~~~~~~~~~~~~~~~~~~GAT~CAAGAACGAAAGTTAG~~
~~~~AGGCT~~~~~CGAAG~~~~~~~~~~GCGATCAGATACCGCCCTAGTTCTAACCATA
AACGATGCCAG~CCAGCGA~TCCGCCGATGTTCCTCCGAATGACACG~GCGGGGAAGCTT
T~CCTCGGGAAACCA~AA~GCTTTTGGGTTCCGGGGGAAGTATGGTTGCAAAAGCTGAAA
CTTAAAGGAATTGACGGAAGGGCACCACC~AGGAGTGGA~GCCTGCGGCTT~AATTTGAC
TCAACACGGGAAACCTCACCAGGCCCGGACATTGGAAGGATTGACAGATCGATAGCTCTT
TCTCGATTCAGTGGGTAGTGGTGCATGGCCGTTCTTAGTTGGTGGACTGATTTGTCTGGT
TAATTCCGATAACGAACGAGACTCT~GACCTATTAACTAGGCGTT~~GCCGGTATA~~AA
CA~~~~~GCTACCGGCG~AGATTTTT~TCTTCTTAAGGGGACAGGCGGCTCTCAGCCGCA
CGAGATTGAGCAATAACAGGTCTGTGATGCCCTTAGATGTTCTGGGCC~GCACGCGCGCT
ACACTGAA~GGAATCAGC~GTGTG~CTC~CCCTTGGCCGAAAGGTCCGGGTAA~CCCGCT
GAACCTCCTTCGTGCT~AGGAATTGGGGCTTGCAATTGTTCCCCAT~GAAC~GAGGAATT
CCCAGTAAGCGCGAGTCATAA~GCT~CGCGTTGATTACGTCCCTGCCCTTTGTACACACC
GCCCGTC~GCTACTACTGGATTGAATGATTTAGTGAGG~T~CTTCGGACCGGCGAT~~AA
CCGGCCACCGA~CTCGT~~~TCGGTACCGA~TT~TCGCTGGAAAGATGACC~GAACTTGA
TTATTT~AGAACAACTAAGAGTCGTAC~~~~~~~~~~~~~~~~~~~~~~~~~~~~~~~~~
~~~~~~~~~~~~~~~~~~~~~~~~~~~~~~~~~~~~~~~~~~~~~~~~~~~~~~~~~~~~
~~~~~~~~~~~~~~~~~~~~~~~~~~~~~~~~~~~~~~~~~~~~~~~~~~~~~~~~~~~~
~~~~~~~~~~~~~~~~~~~~~~~~~~~~~~~~~~~~~~~~~~~~~~~~~~~~~~~~~~~~
~~~~~~~~~~~~~~~~~~~~~~~~~~~~~~~~~~~~~~~~~~~~~~~~~~~~~~~~~~~~
~~~~~~~~~~~~~~~~~~~~~~~~~~~~~~~~~~~~~~~~~~~~~~~~~~~~~~~~~~~~
~~~~~~~~~~~~~~~~~~~~~~~~~~~~~~~~~~~~~~~~~~~~~~~~~~~~~~~~~~~~
~~~~~~~~~~~~~~~~~~~~~~~~~~~~~~~~~~~~~~~~~~~~
>gi|55274597|gb|AY742886.1|_Homoeocerus_unipunctatus_18S_ribosomal_RNA_gene_partial_sequence
~~~~~~~~~~~~~~~~~~~~~~~~~~~~~~~~~~~~~CCTCAAAGCTTAAGCGATGCAAG
T~CTCAGTACGAG~CTGAC~TTAAAGTGAAACC~GCACAAGGA~TCAGTAAACCGG~TCA
TAGTTTACCGGAC~~~~~ATATACCACTC~~~~~~ACCTGGATAAC~TGTGGTAATTCTA
GAGCTAATACATGCAGAC~AAGT~CCCGACCA~~GCGA~TGGAGAGGACGC~TTTTATTG
GA~~~TCAAAACCATT~CGCCCGG~~~CTTGC~~~~~~~CCGGGCG~TC~~TG~TTGATG
~ACTCTAGATAAC~CC~~ACAGAT~CGCAC~GGTCACA~GTACCGGTG~ACGTATCCTTC
AAA~~TGTCTGA~CTTATCA~GCTGTC~GATGGTAGACTC~TGT~GTCTACCATGGCGCT
CACGGGTGACGGGGAATCA~GGGTTCGATTCCGGAGAGGGAGCCTGAGAAACGGCTACCA
CATCCAAGGAAGGCAGCAGGCACGCAAATTACCCACTCCCGGCACGGGG~AGGTAGTGAC
AAAAAATAACGATACGGG~ACTC~ATCCGAGGCCCCGTAATC~GGAATGAGAACA~~CCC
TAAATCCTTTAACGAGGATCT~ATTGG~AGGGCAAGT~CTGGTGCCAGCAGC~CGCGGTA
ATTCCAGCT~CCAATA~GSGTATATTAAA~GTTGTTGCGGTTAAAAAGCTCGTAGTTGGT
TYT~GCGKGCCACGCTGTCGGTTCACC~GCCTGCCGGTG~CAACTGGCATSC~CGTGGCA
TGTCCTGGTCGGTGGCGG~AC~~~~AGGNTTCTNGGCG~~~~TGCCCTATGNGTCTCAAC
GGC~GTGTAGGNTGCCGCGCCGC~GTT~GTCCTCGT~ACGCCGGNTCAAT~CCTACCGCG
G~TGGTTTTTACCGA~GTGTNGAGGTA~GGCCGACACTGTTTACTTT~GAACAAATTAGA
GTGGTTAAA~GCA~GGNTTTTAAATCA~GCCT~NAATANTG~~GTGCATGGAATAATGGA
ACAGGACCTNGGTTNTATTTT~GTTGG~~TTTTCGGAATCCNA~GGTAATGATCAATA~A
GGACAG~GCGGGGGCAT~TNGTATTGCG~GCGTTAGA~~~~~~~~~~~~~~~~~~GGAGA
CATTCTTGGATC~GTCGCAAGACGCACTAAAGCGAAAGCATTTGCCAAGTATGTCCTAAT
T~~~~~~~~~~~~~~~~~~~~~~~~~~~~~~~~~~~~~GAT~CAAGAACGAAAGTTAG~~
~~~~AGGTT~~~~~CGAAG~~~~~~~~~~GCGATCAGATACCGCCCTAGTTCTAACCATA
AACGATGCCAG~CCAGCGA~TCCGCCGATGTTCCTCCGA~TGACTCG~GCGGGGA~GCTT
T~CCCCGGGAAACCA~AA~GCTTTTGGGTTCCGGGGGAAGTATGGTTGCAAA~GCTGAAA
CTTAAAGGAATTGACGGAAGGGCACCACC~AGGAGTGGA~GCCTGCGGCTT~AATTTGAC
TCAACACGGGAAACCTCACCAGGCCCGGACATTGGAAGGATTGACAGATCGATAGCTCTT
TCTCGATTCAGTGGGTAGTGGTGCATGGCCGTTCTTAGTTGGTGGACTGATTTGTCTGGT
TAATTCCGATAACGAACGAGACTCT~AACCTATTAACTAGGCGTT~~GCCGGTATA~~AA
CA~~~~~GCTACCGGCG~AGATTTTT~TCTTCTTAAGGGGACAGGCGGCTCTCAGCCGCA
CGAGATTGAGCAATAACAGGTCTGTGATGCCCTTAAATGTTTTGGGCCCGCACGCGCGCT
ACACTGAA~GGAATCAGC~GTGTG~CTC~CCCTGT~CCGAAAGGTCCGGGTAA~CCCGCT
GAACCTCCTTCGTGCTTAGGAATTGGGGCTTGCAATTGTTCCCCATTGAAC~GAGGAATT
CCCAGTAAGCGCGAGTCATAA~GCT~CGCGTTGATTACGTCCCTGCCCTTTGTACACACC
GCCCGTC~GCTACTACCG~ATTGAATGATTTAGTGAGG~T~CTTCGGACCGGCGAT~~AA
CCGGCCACCGA~CTCGT~~~TCGGTATCGG~TT~TCGCTGGAAAGATGACC~GAACTTGA
TCATTT~AGAGGAAGTAAAAGTCGTAAC~~~~~~~~~~~~~~~~~~~~~~~~~~~~~~~~
~~~~~~~~~~~~~~~~~~~~~~~~~~~~~~~~~~~~~~~~~~~~~~~~~~~~~~~~~~~~
~~~~~~~~~~~~~~~~~~~~~~~~~~~~~~~~~~~~~~~~~~~~~~~~~~~~~~~~~~~~
~~~~~~~~~~~~~~~~~~~~~~~~~~~~~~~~~~~~~~~~~~~~~~~~~~~~~~~~~~~~
~~~~~~~~~~~~~~~~~~~~~~~~~~~~~~~~~~~~~~~~~~~~~~~~~~~~~~~~~~~~
~~~~~~~~~~~~~~~~~~~~~~~~~~~~~~~~~~~~~~~~~~~~~~~~~~~~~~~~~~~~
~~~~~~~~~~~~~~~~~~~~~~~~~~~~~~~~~~~~~~~~~~~~~~~~~~~~~~~~~~~~
~~~~~~~~~~~~~~~~~~~~~~~~~~~~~~~~~~~~~~~~~~~~
>gi|47175017|gb|AY252226.1|_Harmostes_sp._WCW-2003_18S_ribosomal_RNA_gene_partial_sequence
~~~~~~~~~~~~~~~~~~~~~~~~~~~~~TATGCTTGTCTCAAAGCTTAAGCCATGCAAG
T~CTCAGTACGAG~CTGAC~TTAAAGTGAAACC~GCAAAAGGC~TCAGTAAACCGG~TCA
TAGTTTACCGGAT~~~~~ATA~GCCACTC~~~~~~ACGTGGATAAC~TGTGGTAATTCTA
GAGCTAATACATGCAAAC~AAGTCCCCGACCA~~GCAGATGGAGAGGACGC~TTTTATTG
GA~~~TCAAAACCATT~CGCCCGG~~~CTTG~~~~~~~~CCGGGCG~TC~~GGCTTGATG
~ATTCTAGATAACACC~~ACAGAT~CGCAC~GGTCATA~GTACCGGTG~ACATATCCTTC
AAA~~TGTCTGA~CTTATCA~GCTGTC~GATGGTAGACTC~TGT~GTCTACCATGGCGCT
CACGGGTGACGGGGAATCA~GGGTTCGATTCCGGAGAGGGAGCCTGAGAAACGGCTACCA
CATCCAAGGAAGGCAGCAGGCACGCAAATTACCCACTCCCGGCACGGGG~AGGTAGTGAC
AAAAAATAACGATACGGG~ACTC~ATCCGAGGCCCCGTAATC~GGAATGAGAACA~~CCC
TAAATCCTTTAACGAGGATCT~ATTGG~AGGGCAAGT~CTGGTGCCAGCAGCC~GCGGTA
ATTCCAGCT~CCAATA~GCGTATATTAAA~GTTGTTGCGGTTAAAAAGCTCGTAGTTGGT
TCT~GCGTGCCACGCTGTCGGTTCACC~GCCTGCCGGTG~CAACTGGCATGC~CGTGGCA
TGTCCTG~TCGGTGGCGG~AC~~~~GGGCT~CGCGGCG~~~~CCTCCTATGCGTCATACC
AAC~GTGTGGGTTGCCGTGCCTC~GAT~GTTCT~GT~TCGCCGGCTCAAT~CCTACCGCG
G~TGCTCTTTACCGA~GTGTCGAGGTA~GGCCGACACTGTTTACTTT~GAACAAATTAGA
GTGCTTAAA~GCA~GGCTCTTAAATCA~GCCT~GAATAGTG~~GTGCATGGAATAATGGA
ACAGGACCTTGGTTCTATTTT~GTTGG~~TTTTCGGAATCCAA~GGTAATGATCAATA~A
GGACAG~GCGGGGGCAT~TCGTATTGCG~GCGTTAGACTTGGCAAATGCTTTCGCGGTGA
AATTCTTGGATC~GTCGCAAGACGCACTAGAGCGAAAGCATTTGCCAAGTATGTCTTAAT
T~~~~~~~~~~~~~~~~~~~~~~~~~~~~~~~~~~~~~GAT~CAAGAACGAAAGTTAG~~
~~~~AGGTT~~~~~CGAAG~~~~~~~~~~GCGATCAGATACCGCCCTAGTTCTAACCATA
AACGATGCCAG~CCAGCGA~TCCGCCGATGTTCCTCCGA~TGACTCG~GCGGGGA~GCTT
T~CCCCGGGAAACCA~AA~GCTTTTGGGTTCCGGGGGAAGTATGGTTGCAAA~GCTGAAA
CTTAAAGGAATTGACGGAAGGGCACCACC~AGGAGTGGA~GCCTGCGGCTT~AATTTGAC
TCAACACGGGAAACCTCACCAGGCCCGGACATTGGAAGGATTGACAGATCGATAGCTCTT
TCTCGATTCAGTGGGTAGTGGTGCATGGCCGTTCTTAGTTGGTGGACTGATTTGTCTGGT
TAATTCCGATAACGAACGAGACTCT~AACCTATTAACTAGGCGTT~~TCCGGTATA~~CA
AA~~~~~TCTACCGGCG~AGATTTAT~TCTTCTTAAGGGGACAGGCGGCTCTCAGCCGCA
CGAGATTGAGCAATAACAGGTCTGTGATGCCCTTAGATGTTCTGGGCC~GCACGCGCGCT
ACACTGAA~GGAATCAGC~GTGTG~CTC~CCCTGT~CCGAAAGGTCCGGGTAA~CCCGCT
GAACCTCCTTCGTGCT~AGGAATTGGGGCTTGCAATTGTTCCCCAT~GAAC~GAGGAATT
CCCAGTAAGCGCGAGTCATAA~GCT~CGCGTTGATTACGTCCCTGCCCTTTGTACACACC
GCCCGTC~GCTACTACCG~ATTGAATGATTTAGTGAGG~T~CTTCGGACCGGCGAT~~AA
CCGGC~ATCGA~CTCGT~~~TCGGTACCGA~TT~TCGCTGGAAAGATGACC~GAACTTGA
TCATTT~AGAGGAAGTAAAAGTCGTAACAAGGTTTCC~~~~~~~~~~~~~~~~~~~~~~~
~~~~~~~~~~~~~~~~~~~~~~~~~~~~~~~~~~~~~~~~~~~~~~~~~~~~~~~~~~~~
~~~~~~~~~~~~~~~~~~~~~~~~~~~~~~~~~~~~~~~~~~~~~~~~~~~~~~~~~~~~
~~~~~~~~~~~~~~~~~~~~~~~~~~~~~~~~~~~~~~~~~~~~~~~~~~~~~~~~~~~~
~~~~~~~~~~~~~~~~~~~~~~~~~~~~~~~~~~~~~~~~~~~~~~~~~~~~~~~~~~~~
~~~~~~~~~~~~~~~~~~~~~~~~~~~~~~~~~~~~~~~~~~~~~~~~~~~~~~~~~~~~
~~~~~~~~~~~~~~~~~~~~~~~~~~~~~~~~~~~~~~~~~~~~~~~~~~~~~~~~~~~~
~~~~~~~~~~~~~~~~~~~~~~~~~~~~~~~~~~~~~~~~~~~~
