# Supplementary material for: Secondary structure models of 18S and 28S rRNAs of the true bugs based on complete rDNA sequences of Eurydema maracandica Oshanin, 1871 (Heteroptera, Pentatomidae)
Source: Zookeys. 2013 Jul 30;(319):363–77. doi: 10.3897/zookeys.319.4178 (PMC3764533; doi:10.3897/zookeys.319.4178)
Supplement: Supplementary file 3 — Alignment of D3 region in 28S rDNA sequence of Heteroptera. (doi: 10.3897/zookeys.319.4178.app3) File format: DNA and Protein Sequence Alignment (fas). [file ZooKeys-319-363-s003.fas]

>JX997806 Eurydema_maracandica_
~~~~~~TAGCGTGTGCGC~GAGTCATTGGG~TG~~TA~~~~~AAACCTAAAGGCGCAATG
AAAGTGTCAGGGG~~~~~~~~~~~~~~TACCTCCTTTAGGGGCGTA~~~~~TCCCGCT~G
GGAGGATGGG~CCCCC~~~~~~GTACGATATCTCGTC~~~~~~~~~~~~~GGAGCCCCGC
ACTCCCGGGGCGTCTCGTT~CTCGTT~~ACGAGTGGAGACGCACCAGGAGC~GCACACGC
TGGTACCCGAAAGATGGTGAACTATGCCTGGCCAGGACGAAGCCAGGGGAAACCCTGGTG
GAGGTCCGAAGCGGTTCTGACGTGCAAATCGATCGTCTGA~~~GCTGGGTATAGGGGCGA
AAGACCAATCGAACCATCTAGTAGCTGG~~~~~~~~~~~~~~~~~~~~~~~~~~
>gi|193082071|gb|EU683199.1| Henicocoris monteithi 28S ribosomal RNA gene, partial sequence
~GAGTCTAGCGTGTGCGC~GAGTCACTGGG~TG~~CA~~~~~AAACCTAAAGGCGAAATA
AAAGTGTCAGGGG~~~~~~~~~~~~~~~~CCGCACAGCGG~~~~~~~~~~~TCCCGGC~G
GGAAGATGGG~CCCTC~~~~~~GTCCCCCAGCGGC~~~~~~~~~~~~~~~GGGGCCCCGC
ACTCCCGGGGCGTCTCATT~CTCTAA~~ACGAGTCGAGACGCACCAGGAGC~GCACACGC
TGGTACCCGAAAGATGGTGAACTATGCCTGGCCAGGACGAAGCCAGGGGAAACCCTGGTG
GAGGTCCGAAGCGATTCTGACGTGCAAATCGATCGTCTGA~~~GCTGGGTATAGGGGCGA
AAGACCAATCGA~~~~~~~~~~~~~~~~~~~~~~~~~~~~~~~~~~~~~~~~~~
>gi|229458397|gb|FJ372664.1| Stenopirates sp. YT-2009 28S ribosomal RNA gene, partial sequence
~~~~~~~~~~~TGTGCGC~GAGTCATTGGG~TG~~~A~~~~~AAACCTAAAGGCGTAATG
AAAGTAAAGGGGA~~~~~~~~~~~~~~~~~CTCTG~~~~~~~~~~~~~~~~TCCCTTA~G
GGAAGATGGG~AGAAG~~~~~~TACCTTCGAAGT~~~~~~~~~~~~~~~~TGCTCCCCGC
ATTCCCGGGGCGTCTCTTT~CTCATT~~GCGAGTGGAGGCGCACCTAGAGC~GCACACGT
TGGGACCCGAAAGATGGTGAACTATGCCTGGCCAGGACGAAGCCAGGGGAAACCCTGGTG
GAGGTCCGCAGCGATTCTGACGTGCAAATCGATCGTCAGA~~~GCTGGGTATAGGGGCGA
AAGACTAATCGAACCATCTAGTAGCTGGTTCCCTCCGAAGTTTCCCTCAGGATA
>gi|215983213|gb|EU871208.1| Ceratocombus coleoptratus isolate 1638 28S ribosomal RNA gene, partial sequence
~~~~~~TAACATGTGCGC~AAGTCATTGGG~TTTTAA~~~~~AAACCTAAAGGCGAAACA
AAAGTGAAAAAAG~~~~~~~~~~~~~~~~~CTTAGCT~~~~~~~~~~~~~~TTTATAA~G
GGAAGATGGT~TTGCT~~~~~~AAAATTTATTTTT~~~~~~~~~~~~~~~ACAAGCCCGC
ATTCCCGGGGCGTCTGTAA~CTCATT~~GTGAGTTTAGGCGCACCTAGAGC~GTACACGT
TGGGACCCGAAAGATGGTGAACTATGCCTGGCCAGGGCGAAGCTAGGGGAAACCCTGGTG
GAGGCCCGTAGCGATTCTGACGTGCAAATCGATCGTCAGA~~~GCTGGGTATAGGGGCGA
AAGACTAATCGAACCATCTAGTAGCTGGTTCCCTCCGAAGTTTCCCTCAGGATA
>gi|47175338|gb|AY252547.1| Ceratocombus australiensis 28S ribosomal RNA gene, partial sequence
GAAGTCTAACATGTACGC~AAGTCATTGGG~TTTATA~~~~~AAACCTAAAGGCGTAAGG
AAAGTGAACAAAG~~~~~~~~~~~~~~~~~TTTTACT~~~~~~~~~~~~~~TTTTTTA~A
GGAAGATGAT~TGTTG~~~~~~TTTAAATTAAA~~~~~~~~~~~~~~~~~CGCAATCCGC
ATTCCTGGGGCGC~T~TAA~TTGATT~~TCGTATTAAAGCGCACCTAGAGC~GTACATGT
TGGGACCCGAAAGATGGTGAACTATGCCCGGCCAGGACGAAGCCAGGGGAAACCCTGGTG
GAGGTCCGTAGCGATTCTGACGTGCAAATCGATCGTCAGA~~~GCTGGGTATAGGGGCGA
AAGACTAATCGAACCATCTAGTAGCTGGTTCCTTCCGAAGTTTCCCTCAGGATA
>gi|312146657|gb|GU645098.1| Onychotrechus esakii isolate 254 28S large subunit ribosomal RNA gene, partial sequence
GGAGTCCAACGTGTGCGC~GAGTCGTTGGG~CGTTA~~~~~~AAACCCAAAGGCGCAATT
AAGGTGAAGGAAA~~~~~~~~~~~~~~~~~GCACGCC~~~~~~~~~~~~~~TTTCCTA~G
GGAGGAGGGG~CGCAC~~~~~~CGCGCCTCACGGGCG~~~~~~~~~~~~~GACGCCCCGC
ACTCCCGCGGCGTCTCAGG~CTCATC~~GCGAGCCGAGGCGGACCTAGAGC~GTTCACGT
TGGGACCCGAAAGATGGTGAACTATGCCTGGCCAGGACGAAGCCAGGGGAAACCCTGGTG
GAGGTCCGTAGCGGTTCTGACGTGCAAATCGATCGTCGGA~~~GCTGGGTATAGGGGCGA
AAGACTAATCGAACCATCTAGTAGCTGGTTCCCTCCGAAGTTTCCCTCAGGATA
>gi|229458393|gb|FJ372660.1| Gerris sp. YT-2009 28S ribosomal RNA gene, partial sequence
~~~~~~~~~~~~~~TCGC~GAGTCGTTGGG~CGTCA~~~~~~AAACCCAAAGGCGCAATT
AAGGTGAAGGGAA~~~~~~~~~~~~~~~~~GCTTGC~~~~~~~~~~~~~~~TTTCCTA~G
GGAGGAGGGG~GGCAC~~~~~~CGCGCCTCACGGGCG~~~~~~~~~~~~~GACCCCTCGC
ACTCCCGCGGCGTCTCAGG~CTCATC~~GCGAGCCGAGGCGGACCTAGAGC~GTTCACGT
TGGGACCCGAAAGATGGTGAACTATGCCTGGCCAGGACGAAGCCAGGGGAAACCCTGGTG
GAGGTCCGTAGCGGTTCTGACGTGCAAATCGATCGTCGGA~~~GCTGGGTATAGGGGCGA
AAGACTAATCGAACCATCTAGTAGCTGGTTCCCTCCGAAGTTTCCCTCAGGATA
>gi|7768863|dbj|AB034769.1| Hermatobates weddi gene for 28S ribosomal RNA, partial sequence
~~~~~~~~~~~~~~~~~~~~~~TCGTTGGG~AATTGA~~~~~ACACCCAAAGGCGAAATA
AAAGTGAAGAAAG~~~~~~~~~~~~~~CATTTTTGCTTTATTAT~~~~~~~TTATTTA~G
GGAGGATGAG~AAGCG~~TTGTTTCAATTTTTTTGGAATAA~~~~~~~~~TTTTCTCCGC
ACTCCCGGGGCGTCTCTAT~TTCATT~~GCGAAAGGAGGCGCACCAAGAGC~GTACACGT
TGGGACCCGAAAGATGGTGAACTATGCCTGGCCAGGACGAAGCCAGGGGAAACCCTGGTG
GAGGTCCGTAGCGATTCTGACGTGCAAATCGATCGTCAGA~~~GCTGGGTATAGGGGCGA
AAGACTAATCAAACCATCTAGTAGCTGGTTCCCTCTGAAGTTTCCCTTAGGATA
>gi|215983230|gb|EU871225.1| Perittopus asiaticus isolate 846 28S ribosomal RNA gene, partial sequence
GGAGTCCAACGTGTGCGC~GAGTCGTTGGG~TGA~CA~~~~~AAACCCAATGGCGTAATC
AAGGTGAAGGGAA~~~~~~~~~~~~~~~~~GTTCTC~~~~~~~~~~~~~~~TTTCCGA~G
GGAGGACAGG~GTGTA~~~~~~GCCTGCGGGC~~~~~~~~~~~~~~~~~~GCTCCCTCGC
ACTCCCGGGGCGTCTCTGG~CTCATT~~GCGAGCGGAGGCGCACCTAGAGC~GTTCACGT
TGGGACCCGAAAGATGGTGAACTATGCCTGGCCAGGACGAAGCCAGGGGAAACCCTGGTG
GAGGTCCGTAGCGGTTCTGACGTGCAAATCGATCGTCGGA~~~GCTGGGTATAGGGGCGA
AAGACTAATCGAACCATCTAGTAGCTGGTTCCCTCCGAAGTTTCCCTCAGGATA
>gi|211999014|gb|FJ418593.1| Velia sp. 942 28S ribosomal RNA gene, partial sequence
GGAGTCCAACGTGTGCGC~GAGTCGTTGGG~CGATT~~~~~~AAACCCAATGGCGTAATT
AAGGTGAAGGGAA~~~~~~~~~~~~~~~~~GTATTC~~~~~~~~~~~~~~~TTTCCCA~G
GGAGGAGGGA~GGTCC~~~~~~GTCCTAGTGGC~~~~~~~~~~~~~~~~~GGCCTCTCGC
ACTCCCGGGGCGTCTCTGG~CTCATC~~GCGAGCGGAGGCGCACCTAGAGC~GTTCACGT
TGGGACCCGAAAGATGGTGAACTATGCCTGGCCAGGACGAAGCCAGGGGAAACCCTGGTG
GAGGTCCGTAGCGGTTCTGACGTGCAAATCGATCGTCGGA~~~GCTGGGTATAGGGGCGA
AAGACTAATCGAACCATCTAGTAGCTGGTTCCCTCCGAAGTTTCCCTCAGGATA
>gi|215983221|gb|EU871216.1| Hebrus pusillus isolate 572 28S ribosomal RNA gene, partial sequence
GGAGTCTAACGTGTGCGC~GAGTCGTTGGG~TCTCTGC~~~~AAACCCAAAGGCGAAATG
AAAGTGAAGGAAG~~~~~~~~~~~~~~CTTCCCCGC~~~~~~~~~~~~~~~TTTCTGA~G
GGAGGATGGA~TATGT~~~~~~CTGCCTGCGCTACGTAGGC~~~~~~~~~GGTGTCCCGC
ACTCCCGGGGCGTCTCCAG~CTCATT~~GCGAGCGGAGGCGCACCCAGAGC~GCACACGT
TGGGACCCGAAAGATGGTGAACTATGCCTGGCCAGGACGAAGCCAGGGGAAACCCTGGTG
GAGGTCCGTAGCGATTCTGACGTGCAAATCGATCGTTAGA~~~GCTGGGTATAGGGGCGA
AAGACCAATCGAACCATCTAGTAGCTGGTTCCCTCCGAAGTTTCCCTCAGGATA
>gi|215983223|gb|EU871218.1| Paraphrynovelia brincki isolate 1086 28S ribosomal RNA gene, partial sequence
GGAGTCTAACATGTACGC~GAGTCATTGGG~TG~CA~~~~~~AAACCTAAAGGCGAAATG
AAAGTGAAGGAAG~~~~~~~~~~~~~~~~~CTCCGC~~~~~~~~~~~~~~~TTTCCGA~G
GGAGGATGGA~CGCGT~~~~~~CTGCCCGTCAAGGGC~~~~~~~~~~~~~GGTGTCCCGC
ACTCCCGGGGCGTCTCCAG~CTCATT~~GCGAGTGGAGGCGCACCTATAGC~GTACACGT
TGGGACCCGAAAGATGGTGAACTATGCCTGGCCAGGATGAAGCCAGGGGAAACCCTGGTG
GAGGTCCGTAGCGATTCTGACGTGCAAATCGATCGCTAGA~~~GCTGGGTATAGGGGCGA
AAGACTAATCGAACCATCTAGTAGCTGGTTCCCTCCGAAGTTTCCCTCAGGATA
>gi|47175241|gb|AY252450.1| Macrovelia hornii 28S ribosomal RNA gene, partial sequence
GGAGTCTAACATGTGCGC~GAGTCATTGGG~TTC~~A~~~~~AAACCCAAAGGCGAAATG
AAAGTGAAGGAAG~~~~~~~~~~~~~~~~~CTCCGC~~~~~~~~~~~~~~~TTTCTGA~G
GGAGGATGGG~CACGC~~~~~~TGCCATTCATCTGGC~~~~~~~~~~~~~GGTGCCCCGC
ACTCCCGGGGCGTCTCTAG~CTCGTT~~TCGAGCGGAGGCGCACCTAGAGC~GCACACGT
TGGGACCCGAAAGATGGTGAACTATGCCTGGCCAGGACGAAGCCAGGGGAAACCCTGGTG
GAGGTCCGTAGCGATTCTGACGTGCAAATCGATCGCTAGA~~~GCTGGGTATAGGGGCGA
AAGACTAATCGAACCATCTAGTAGCTGGTTCCCTCCGAAGTTTCCCTCAGGATA
>gi|215983222|gb|EU871217.1| Macrovelia hornii isolate 1709 28S ribosomal RNA gene, partial sequence
GGAGTCTAACATGTGCGC~GAGTCATTGGG~TT~~CA~~~~~AAACCCAAAGGCGAAATG
AAAGTGAAGGAAG~~~~~~~~~~~~~~~~~CTCCGC~~~~~~~~~~~~~~~TTTCTGA~G
GGAGGATGGG~CACGC~~~~~~TGCCATTCATCTGGC~~~~~~~~~~~~~GGTGCCCCGC
ACTCCCGGGGCGTCTCTAG~CTCGTT~~TCGAGCGGAGGCGCACCTAGAGC~GCACACGT
TGGGACCCGAAAGATGGTGAACTATGCCTGGCCAGGACGAAGCCAGGGGAAACCCTGGTG
GAGGTCCGTAGCGATTCTGACGTGCAAATCGATCGCTAGA~~~GCTGGGTATAGGGGCGA
AAGACTAATCGAACCATCTAGTAGCTGGTTCCCTCCGAAGTTTCCCTCAGGATA
>gi|7768861|dbj|AB034767.1| Mesovelia vittigera gene for 28S ribosomal RNA, partial sequence
~~~~~~~~~~~~~~~~~~~~~~TCATTGGG~CGT~CA~~~~~AAACCCAAAGGCACAGTG
AAAGTAAAGGGAG~~~~~~~~~~~~~~~~~CTCCGC~~~~~~~~~~~~~~~TCTCCGA~G
GGATGACGGT~ACGGC~~~~~~CCTTGTGA~~~~~~~~~~~~~~~~~~~~CCGAGCCCGC
AATCCCGGGGCGTCTCCAG~CTCATT~~GCGAGCGGAGGCGCACCCAGAGC~GCACGCGT
TGGGACCCGAAAGATGGTGAACTATGCCTGGCCAGGACGAAGCCAGGGGAAACCCTGGTG
GAGGTCCGTAGCGATTCTGACGTGCAAATCGATCGTTAGA~~~GCTGGGTATAGCGGCGA
AAGACCAATCGAACCATCTAGTAGCTGGTTCCCTCCGAAGTTTCCCTCAGGATA
>gi|215983224|gb|EU871219.1| Hydrometra gracilenta isolate 376 28S ribosomal RNA gene, partial sequence
GGAGTCCAACATGTGCGC~GAGTCGTTGGG~CCTGAC~~~~~AAACCCAAAGGCGTAATG
AAAGTGAAGGAAG~~~~~~~~~~~~~~~CTTCCTGC~~~~~~~~~~~~~~~TTTCTGA~G
GGAGGATGGG~CTTGC~~~~~~TCGCGAGCAATCGCGC~~~~~~~~~~~~TTGTCCCCGC
ACTCCCGGGGCGTCTATCG~CTCATT~~GCGAGCGGAGGCGCACCCAGAGC~GCACACGT
TGGGACCCGAAAGATGGTGAACTATGCTTGGCGAGGACGAAGCCAGGGGAAACCCTGGTG
GAGGTCCGTAGCGATTCTGACGTGCAAATCGATCGTCGGA~~~GCCGAGTATAGGGGCGA
AAGACTAATCGAACCATCTAGTAGCTGGTTCCCTCCGAAGTTTCCCTCAGGATA
>gi|7768862|dbj|AB034768.1| Hydrometra procera gene for 28S ribosomal RNA, partial sequence
~~~~~~~~~~~~~~~~~~~~~~TCGTTGGG~CCTGAC~~~~~AAACCCAAAGGCGTAATG
AAAGTGAAGGAGG~~~~~~~~~~~~~~~CTTCCTGC~~~~~~~~~~~~~~~TTTCTGA~G
GGAGGACGGG~CTTGC~~~~~~TCGCGAGCAATCGCGC~~~~~~~~~~~~TTGTCCCCGC
ACTCCCGGGGCGTCTATCG~CTCATT~~GCGAGCGGAGGCGCACCCAGAGC~GCACACGT
TGGGACCCGAAAGATGGTGAACTATGCTTGGCGAGGACGAAGCCAGGGGAAACCCTGGTG
GAGGTCCGTAGCGATTCTGACGTGCAAATCGATCGTCGGA~~~GCCGAGTATAGGGGCGA
AAGACTAATCGAACCATCTAGTAGCTGGTTCCCTCCGAAGTTTCCCTCAGGATA
>gi|47175231|gb|AY252440.1| Abedus breviceps 28S ribosomal RNA gene, partial sequence
GGAGTCTAACATGTGCGC~AAGTCGTTGGG~TCTCTTGACG~AAACCTAAAGGCGGAATC
AAAGTGAAAGGTG~~~~~~~~~~~~~~~ACTCTTTCGCT~~~~~~~~~~~~TACCTTA~G
GGAGGATGGG~AGTCG~~~TTCCCGCGCCTCGCGGCGCGGG~~~~~~~~~GCCTCCCCGC
ACTCCCGGGGCGTTTCTTA~CTCACA~~GCGAGTCGGAGCGCACCCAGAGC~GTACACGT
TAGGACCCGAAAGATGGTGAACTATGCCCGGCCAGGACGAAGCCAGGGGAAACCCTGGTG
GAGGTCCGTAGCGATTCTGACGTGCAAATCGATCGTCGGA~~~GCTGGGTATAGGGGCGA
AAGACTAATCGAACCATCTAGTAGCTGGTTCCTTCCGAAGTTTCCCTCAGGATA
>gi|215983216|gb|EU871211.1| Cercotmetus sp. JD-2008 isolate 1501 28S ribosomal RNA gene, partial sequence
GGAGTCTGACATGTGCGC~GAGTCGTTGGG~TCGTT~~~~~~AAACCTAAAGGCGTAATC
AAAGTGAAGGGGC~~~~~~~~~~~~~~~~GACTCCGTTC~~~~~~~~~~~~ACTCCTA~G
GGAGGATGGG~CGCCG~~~~~~GCCGCATGCCGGCC~~~~~~~~~~~~~~GTCGCCCCGC
ACTCCCGGGGCGTTTCTCA~CTCATC~~GCGAGTCGAGGCGCACCCAGAGC~GTACACGT
CAGGACCCGAAAGATGGTGAACTATGCCCGGCCAGGACGAAGCCAGGGGAAACCCTGGTG
GAGGTCCGCAGCGATTCTGACGTGCAAATCGATCGTCGGA~~~GCTGGGTATAGGGGCGA
AAGACTAATCGAACCATCTAGTAGCTGGTTCCCTCCGAAGTTTCCCTCAGGATA
>gi|47175244|gb|AY252453.1| Gelastocoris oculatus 28S ribosomal RNA gene, partial sequence
GGAGTCTAACATGTGCGC~GAGTCATTGGG~CGGC~~~~~~~AAACCCAAAGGCGGAATG
AAAGTGAAGGGAA~~~~~~~~~~~~~~~~GCCCTGC~~~~~~~~~~~~~~~TTTCTGA~G
GGAGGATGGG~CGTGA~~~~~~CATGCCGACACGGC~~~~~~~~~~~~~~GGCGCCCCGC
ACTCCCAGGGCGTCTCACA~CTCATT~~GCGAGTGGAGGCGCACCTAGAGC~GCCCACGT
TAGGACCCGAAAGATGGTGAACTATGCCTGGTGAGGACGAAGCCAGGGGAAACCCTGGTG
GAGGTCCGTAGCGATTCTGACGTGCAAATCGATCGTCGGA~~~GCTGGGTATAGGGGCGA
AAGACTAATCGAACCATCTAGTAGCTGG~~~~~~~~~~~~~~~~~~~~~~~~~~
>gi|47175315|gb|AY252524.1| Nerthra adspersa 28S ribosomal RNA gene, partial sequence
GGAGTCTAACATGTGCGC~GAGTCATTGGG~CGGC~~~~~~~AAACCTAAAGGCGGAATG
AAAGTGAAGGGAG~~~~~~~~~~~~~~~~CTTTTGC~~~~~~~~~~~~~~~TTTCTGA~G
GGAGGATGGG~CGCGA~~~~~~CGGCCGACAAAGC~~~~~~~~~~~~~~~GGCGCCCCGC
ACTCCCGGGGCGTCTCCGT~CTCATT~~GCGAGTGGAGGCGCACCCAGAGC~GTACACGT
TAGGACCCGAAAGATGGTGAACTATGCCTGGTCAGGACGAAGCCAGGGGAAACCCTGGTG
GAGGTCCGTAGCGATTCTGACGTGCAAATCGATCGTCGGA~~~GCTGGGTATAGGGGCGA
AAGACTAATCGAACCATCTAGTAGCTGGTTCCCTCCGAAGTTTCCCTCAGGATA
>gi|193082076|gb|EU683197.1| Gelastocoris oculatus 28S ribosomal RNA gene, partial sequence
GGAGTCTAACATGTGCGC~GAGTCATTGGG~CGGC~~~~~~~AAACCCAAAGGCGGAATG
AAAGTGAAGGGAA~~~~~~~~~~~~~~~~GCCCTGC~~~~~~~~~~~~~~~TTTCTGA~G
GGAGGATGGG~CGTGA~~~~~~CATGCCGACACGGC~~~~~~~~~~~~~~GGCGCCCCGC
ACTCCCAGGGCGTCTCACA~CTCATT~~GCGAGTGGAGGCGCACCTAGAGC~GCCCACGT
TAGGACCCGAAAGATGGTGAACTATGCCTGGTGAGGACGAAGCCAGGGGAAACCCTGGTG
GAGGTCCGTAGCGATTCTGACGTGCAAATCGATCGTCGGA~~~GCTGGGTATAGGGGCGA
AAGACTAATCGAACCATCTAGTAGCTGG
>gi|47175316|gb|AY252525.1| Megochterus occidentalis 28S ribosomal RNA gene, partial sequence
~~~GTCTAACATGTGCGC~GAGTCATTGGG~CGGC~~~~~~~AAACCCAAAGGCGGAATG
AAAGTGAAGGAAG~~~~~~~~~~~~~~~~CTACGC~~~~~~~~~~~~~~~~TTTCTGA~G
GGAGGATGGG~CGCGA~~~~~~CGGCCGGAAAGGC~~~~~~~~~~~~~~~GGGGCCCCGC
ACTCCCGGGGCGTCTCTTT~CTCATT~~GCGAGTGGAGGCGCACCTAGAGC~GTACACGT
TAGGACCCGAAAGATGGTGAACTATGCCTGGTCAGGACGAAGCCAGGGGAAACCCTGGTG
GAGGTCCGTAGCGATTCTGACGTGCAAATCGATCGTCGGA~~~GCTGGGTATAGGGGCGA
AAGACTAATCGAACCATCTAGTAGCTGGTTCCCTCCGAAGTTTCCCTCAGGATA
>gi|215983217|gb|EU871212.1| Diaprepocoris barycephalus isolate 1997 28S ribosomal RNA gene, partial sequence
GGAGTCTAACATGTGCGC~GAGTCATTGGG~TTGA~~~~~~~AAACCTAAAGGCGGAATG
AAAGTAAAGAGAG~~~~~~~~~~~~~~~~~CTTTGCT~~~~~~~~~~~~~~TTTCTGA~G
GGAGGATGGT~CACGC~~~~~~CTGCCACTTGTGGC~~~~~~~~~~~~~~GGTGGCCCGC
ACTCCCGGGGCGTCTCTTT~CTCATC~~GCGAGTGGAGGCGCACCAAGAGC~GTAGACGT
TAGGACCCGAAAGATGGTGAACTATGCCTGGTCAGGACGAAGCCAGGGGAAACCCTGGTG
GAGGTCCGTAGCGATTCTGACGTGCAAATCGATCGTCGGA~~~GCTGGGTATAGGGGCGA
AAGACTAATCGAACCATCTAGTAGCTGGTTCCCTCCGAAGTTTCCCTCAGGATA
>gi|296399173|gb|HM038008.1| Micronecta formosana voucher MF 2008001 28S ribosomal RNA gene, partial sequence
~~~~~~~~~~~~~~~~~~~~~~~~~~~~~~~~~~~~~~~~~~~~~~~~~~~GGCGGAATG
AAAGTGAAGAAAG~~~~~~~~~~~~~~~~~CTTTGC~~~~~~~~~~~~~~~TTTTTGA~G
GGAAGATAGT~CATGT~~~~~~GGCTTTATAAAAAAGGC~~~~~~~~~~~AGTGACTCGC
ACTCCCGGGGCGTCTCTAT~CTCATT~~GCGAGTGGAGGCGCACCAAGAGC~GTACACGT
TAGGACCCGAAAGATGGTGAACTATGCCTGGTCAGGACGAAGCCAGGGGAAACCCTGGTG
GAGGTCCGTAGCGATTCTGACGTGCAAATCGATCGTCAGA~~~GCTGGGTATAGGGGCGA
AAGACTAATCGAACCATCTAGTAGCTGGTTCCCTCCGAAGTTTCCCTCAGGATA
>gi|47175224|gb|AY252433.1| Aepophilus bonnaerei 28S ribosomal RNA gene, partial sequence
GAAGTCTAACGTGTGCGC~GAGTCATTGGG~TGAA~~~~~~~AAACCTAAAGGCGCAATG
AAAGTAAAGGAAA~~~~~~~~~~~~~~~~~CTTTC~~~~~~~~~~~~~~~~TTTCTGA~G
GGAAGATGGG~AGCGG~~~~~~AGGGCGCCCGTCCCT~~~~~~~~~~~~~CCCTCTCCGC
ACTCCCGGGGCGTCTCTTT~CTCATT~~GCGAGTGGAGGCGCACCTAGAGC~GCACACGT
TGGGACCCGAAAGATGGTGAACTATGCCTGGCCAGGACGAAGCCAGGGGAAACCCTGGTG
GAGGTCCGCAGCGATTCTGACGTGCAAATCGATCGTCAGA~~~GCTGGGTATAGGGGCGA
AAGACTAATCGAACCATCTAGTAGCTGGTTCCTTC~~~~~~~~~~~~~~~~~~~
>gi|1762755|gb|U65175.1|SPU65175 Saldula pallipes 28S ribosomal RNA gene, partial sequence
GAAGTCTAACGTGTGCGC~GAGTCATTGGG~TGAA~~~~~~~AAACCTAAAGGCGTAATG
AAAGTAAAGGGGA~~~~~~~~~~~~~~~~~CTCTG~~~~~~~~~~~~~~~~TCCCTTA~G
GGAAGATGGG~AGAAG~~~~~~TACCTTCGAAGT~~~~~~~~~~~~~~~~TGCTCCCCGY
ATTCCCGGGGCGTCTCTTT~CTCATT~~GCGAGTGGAGGCGCACCTAGAGC~GCACACGT
TGGGACCCGAAAGATGGTGAACTATGCCTGGCCAGGACGAAGCCAGGGGAAACCCTGGTG
GAGGTCCGCAGCGATTCTGACGTGCAAATCGATCGTCAGA~~~GCTGGGTATAGGGGCGA
AAGACTAATCGAAC~ACTTAGTAGCTGGTTCCTTCCGA~~~~~~~~~~~~~~~~
>gi|193082075|gb|EU683209.1| Salda sp. S548 28S ribosomal RNA gene, partial sequence
GAAGTCTAACGTGTGCGC~GAGTCATTGGG~TGAA~~~~~~~AAACCTAAAGGCGTAATG
AAAGTAAAGGGGA~~~~~~~~~~~~~~~~~CCTAG~~~~~~~~~~~~~~~~TCCCTTA~G
GGAAGATGGG~AGAAG~~~~~~TACCTTCGAAGT~~~~~~~~~~~~~~~~TGCTCCCCGC
ATTCCCGGGGCGTCTCTCT~CTCATT~~GCGAGTGGAGGCGCACCTAGAGC~GCACACGT
TGGGACCCGAAAGATGGTGAACTATGCCTGGCCAGGACGAAGCCAGGGGAAACCCTGGTG
GAGGTCCGCAGCGATTCTGACGTGCAAATCGATCGTCAGA~~~GCTGGGTATAGGGGCGA
AAGACTAATCGAACCATCTAGTAGCTGGTTCCCTCCGAAGTTTCCCTCAGGATA
>gi|229458392|gb|FJ372659.1| Leptopodidae sp. YT-2009 28S ribosomal RNA gene, partial sequence
~~~~~~~~~~~~~~~~~~~~~~~~~~~~~G~TG~~~~~~~~~AAACCTAAAGGCGGAATG
AAAGTAAAGGAAA~~~~~~~~~~~~~~~~~AGTCCT~~~~~~~~~~~~~~~TTTCTGA~G
GGGAGATGGG~TGTAC~~~~~~GTCCGCTTGTCGGA~~~~~~~~~~~~~~GTCATCCCGC
ATTCCCGGGGCGTCTCTTT~CTCATT~~GCGAGTGGAGGCGCACCTAGAGC~GCACACGT
TGGGACCCGAAAGATGGTGAACTATGCCTGGCCAGGACGAAGCCAGGGGAAACCCTGGTG
GAGGTCCGCAGCGATTCTGACGTGCAAATCGATCGTCAGA~~~GCTGGGTATAGCGGCGG
AAGACTAATCGAACCATCTAGTAGCTGGTTCCCTCCGAAGTTTCCCTCAGGATA
>gi|226596817|gb|FJ230642.1| Phymata sp. 1 CW-2009 voucher CW 087 28S ribosomal RNA gene, partial sequence
GGAGTTTATAGTGTGCGC~GAGTCTTAAGG~TAATTA~~~~~AACCTAATAGGCGAAATG
AAAGTAAAAGTAA~~~~~~~~~~~~~~~~AATTTTAT~~~~~~~~~~~~~~TTTCTAA~A
GGAAGATGTG~CAATT~~~~~~TTTTTTTAAAAAAATA~~~~~~~~~~~~ATTGCATCGC
ATTCCTGGGGCGCTTTAAA~TTCTTAA~TTGAATTGAGGCGCACCAATAGC~GTACACAA
TAATACCCGAAAGATGGTGAACTATGCCTGGCCAGGACGAAGCTAGGGGAAACCCTGGTG
GAGGTCCGAAGCGATTCTGACGTGCAAATCGATCGCCGGA~~~GCTGGGTATAGGGGCGA
AAGACCAATCGAACCATCTAGTAGCTGGTTCTCTCTGAAGTTTCCCTCAGGATA
>gi|226596801|gb|FJ230626.1| Phymata fortificata voucher CW 028 28S ribosomal RNA gene, partial sequence
GGAGTTTATAGTGTACGC~GAGTCTTAAGG~TAATTA~~~~~AACCTAATAGGCGTAATG
AAAGTAAAAGAAA~~~~~~~~~~~~~~~~~TTTTAT~~~~~~~~~~~~~~~TTTCTGA~T
GGAAGATATG~CAATA~~~~~~TTTTTTAAATATTTAAAAA~~~~~~~~~GTTGCATCGC
ATTCCTGGGGCGCTTTAAA~TTCATTA~TTGAATTGAGGCGCACCAATAGC~GTACACAA
TAATACCCGAAAGATGGTGAACTATGCCTGGCCAGGACGAAGCCAGGGGAAACCCTGGTG
GAGGTCCGAAGCGATTCTGACGTGCAAATCGATCGCCGGA~~~GCTGGGTATAGGGGCGA
AAGACCAATCGAACCATCTAGTAGCTGGTTCTCTCTGAAGTTTCCCTCAGGATA
>gi|193082080|gb|EU683215.1| Triatoma sp. S221 28S ribosomal RNA gene, partial sequence
GGAGTTTAGCGTGTACGC~AAGTCATTGGG~TGTATA~~~~~AAACCCAAAGGCGAAATG
AAAGTAAAGAGTA~GAGATT~TGTAAAGAAGTTTACTTTTTTACAATCTT~CTCTTTA~G
GGAAGATGGA~AATCT~~~~~~CGTACAGAAATGTATGTA~~~~~~~~~~GGTTTCCCGC
ATTCCCAGGGCGCTTGTTT~CTTGCTTTGCGAGTCGATGCGCACCTAGAGC~GTACACGC
TGATACCCGAAAGATGGTGAACTATGCCTGGCCAGGACGAAGCCAGGGGAAACCCTGGTG
GAGGTCCGCAGCGATTCTGACGTGCAAATCGATCGTCGGA~~~GCTGGGTATAGGGGCGA
AAGACCAATCGA~~~~~~~~~~~~~~~~~~~~~~~~~~~~~~~~~~~~~~~~~~
>gi|47175264|gb|AY252473.1| Pselliopus coccinea 28S ribosomal RNA gene, partial sequence
GGAGTTTATCGTGTACGC~AAGTCATTGGG~TGAATA~~~~~AAACCCAAAGGCGAAATG
AAAGTAAAGAGTT~GATTTTATAAAAAGGAATTTATTCTTTTTTATTTTT~CTCTTAA~G
GGAAGATGAA~AATTT~~~AATATTATAATATTTATATTATTTTATATA~AATTTTTCGC
ATTCCCAGGGCGCTTATTT~CACGCTTTGCGTGTCAATGCGCACCTAGAGC~GTACACGC
TGATACCCGAAAGATGGTGAACTATGCCTGGCCAGGACGAAGCCAGGGGAAACCCTGGTG
GAGGTCCGCAGCGATTCTGACGTGCAAATCGATCGTCGGA~~~GCTGGGTATAGGGGCGA
AAGACCAATCGAACCATCTAGTAGCTGGTTCCCTCTGAAGTTTCCCTCAGGATA
>gi|47175348|gb|AY252557.1| Loricula elegantula 28S ribosomal RNA gene, partial sequence
GGAGTTTAGCGCGTACGC~AAGTCATTGGG~TG~~AA~~~~~AAACCTAAAGGCAAAATG
AAAGTAAAGAAAA~~~~~~~~~~~~~~~~~TTTATT~~~~~~~~~~~~~~~TTTTTAA~G
GGAGGATGAA~TTAAC~~~~~~TTGCTTTTTACAAAAGGC~~~~~~~~~~GGTATTCCGC
ACTCCTGGGGCGTCCAATT~CTCTTT~~~~GAGTAAGGGCGCACCTATAGC~GTACGCGC
TGATACCCGAAAGATGGTGAACTATGCCTGGCCAGGACGAAGCCAGGGGAAACCCTGGTG
GAGGTCCGCAGCGATTCTGACGTGCAAATCGATCGTCGGA~~~GCTGGGTATAGGGGCGA
AAGACCAATCGAACCATCTAGTAGCTGGTTCCCTCTGAAGTTTCCCTCAGGATA
>gi|193082077|gb|EU683196.1| Discocoris drakei 28S ribosomal RNA gene, partial sequence
GGAGTTTAGCGTGTGCGC~GAGTCATTGGG~CTCTG~CG~~~AAACCTAAAGGCGTAATG
AAAGTAAAGGAAA~~~~~~~~~~~~~~~~~GGTTCC~~~~~~~~~~~~~~~TTTCCGA~G
GAAGGATGAG~TTATG~~~CCCTCTGCCTCTCTCAAGATGGCACTGAAC~GGCGCTCCGC
ACTTCCGGGGCGTCTCTTT~CTCATT~~ACGAGTGGAGGCGCACCTAGAGC~GCACACGC
TGATACCCGAAAGATGGTGAACTATGCCTGGCCAGGCCGAAGCCAGGGGAAACCCTGGTG
GAGGTCCGCAGCGGTTCTGACGTGCAAATCGATCGTCGGA~~~GCTGGGTATAGGGGCGA
TAGACCAATCGAACCATCTAGTAGCTGGTTCCCTCTGAAGTTTCCCTCAGGATA
>gi|193082085|gb|EU683208.1| Onymocoris izzardi 28S ribosomal RNA gene, partial sequence
GGAGTTTAGCGTGTACGC~GAGTCAATGAG~TATACACT~~~AAACTTAAAGGCGAAACA
AAAGTGAAGGCCC~~~~~~~~~~~~~~~~~TTCTTTGAA~~~~~~~~~~~~GAGCTGA~G
GGAAGATGTGATGACT~~~CGCTCCCTCTGGCTTCGGCCGGATAGCA~~~GTCACTCCGC
ATTCCCGGGGCGTTCAACT~CTCATT~~GCGAGAGTGGGCGCACCCAGAGC~GTACACGC
TGATACCCGAAAGATGGTGAACTATGCCTGGCCAGGACGAAGCCAGGGGAAACCCTGGTG
GAGGTCCGAAGCGATTCTGACGTGCAAATCGATCGTCGGA~~~GCTGGGTTTAGGGGCGA
AAGACCAATCGAACCATCTAGTAGCTGGTTCCCTCTGAAGTTTCCCTCAGGATA
>gi|226596788|gb|FJ230613.1| Phallospinophylus setosus voucher CW 382 28S ribosomal RNA gene, partial sequence
GGAGTTCAGCGTGTACGC~GAGTCATTGGG~TTGT~~TC~~~AAACCCAAAGGCGAAATG
AAAGTGAAGGGAA~~~~~~~~~~~~~~~~~CTTTACG~~~~~~~~~~~~~~TTTCTGA~G
GGATGATGAG~TCGGT~~~~~~TACCCGCAAGGG~~~~~~~~~~~~~~~~GCTGCTCCGC
ACTCCCGGGGCGTCTCTTT~CTCATT~~GCGAGTGGAGGCGCACCCAGAGC~GTACACGC
TGATACCCGAAAGATGGTGAACTATGCCTGGCCAGGACGAAGCCAGGGGAAACCCTGGTG
GAGGTCCGCAGCGATTCTGACGTGCAAATCGATCGTCGGA~~~GCTGGGTATAGGGGCGA
AAGACCAATCGAACCATCTAGTAGCTGGTTCCCTCCGAAGTTTCCCTCAGGATA
>gi|193082079|gb|EU683186.1| Austromiris sp. S91 28S ribosomal RNA gene, partial sequence
GGAGTTTAGCGTGTGCGC~GAGTCATTGAG~TGG~~CA~~~~AAACTCAAAGGCGAAATG
AAAGTGAAGGGAA~~~~~~~~~~~~~~~~~CTTTACG~~~~~~~~~~~~~~TTTCTGA~G
GGAAGATGAG~ACGGT~~~~~~TTCTTCTCCAAGA~~~~~~~~~~~~~~~GCCTCTCCGC
ACTCCCGGGGCGTCTCTAT~CTCATT~~GCGAGAGGAGGCGCACCTATAGC~GTACACGC
TGATACCCGAAAGATGGTGAACTATGCCTGGCCAGGACGAAGCCAGGGGAAACCCTGGTG
GAGGTCCGCAGCGATTCTGACGTGCAAATCGATCGTCGGA~~~GCTGGGTTTAGGGGCGA
AAGACCAATCGAA~~~~~~~~~~~~~~~~~~~~~~~~~~~~~~~~~~~~~~~~~
>gi|193082089|gb|EU683194.1| Diplocysta sp. S148 28S ribosomal RNA gene, partial sequence
GGAGTTTAGCGTGCTCGC~GAGTCATTGGG~TGTTACA~~~~AAACCTAAAGGCGAAATG
AAAGTAAAGAGCT~~~~~~~~~~~~~~~~~GTCATTTGA~~~~~~~~~~~~CTCTCGA~G
GGAGGATGAG~CTACT~~~~GCTCTGGTCGTTCTAACCGACGACTGAGC~GTGTCTCCGC
ACTCCCGGGGCGATTCTTT~CTCATT~~GCGAGTGGAGGCGCACCAAGAGC~GAGCACGC
TGAAACCCGAAAGATGGTGAACTATGCCTGGCCAGGACGAAGCCAGGGGAAACCCTGGTG
GAGGTCCGCAGCGATTCTGACGTGCAAATCGATCGTCGGA~~~GCTGGGTATAGGGGCGA
AAGACCAATCGAACCATCTAGTAGCTGGTTCCCTCTGAAGTTTCCCTCAG~~~~
>gi|193082100|gb|EU683195.1| Diplocysta sp. S69 28S ribosomal RNA gene, partial sequence
GGAGTTTAGCGTGCTCGC~GAGTCATTGGG~TGTTACA~~~~AAACCTAAAGGCGAAATG
AAAGTAAAGAGCT~~~~~~~~~~~~~~~~~GTCATTTGA~~~~~~~~~~~~CTCTCGA~G
GGAGGATGAG~CTACT~~~~GCTCTGGTCGTTCTAACCGACGACTGAGC~GTGTCTCCGC
ACTCCCGGGGCGATTCTTT~CTCATT~~GCGAGTGGAGGCGCACCAAGAGC~GAGCACGC
TGAAACCCGAAAGATGGTGAACTATGCCTGGCCAGGACGAAGCCAGGGGAAACCCTGGTG
GAGGTCCGCAGCGATTCTGACGTGCAAATCGATCGTCGGA~~~GCTGGGTATAGGGGCGA
AAGACCAATCGAACCATCTAGTAGCTGGTTCCCTCTGAAGTTTCCCTCAGGATA
>gi|193082097|gb|EU683206.1| Nabinae sp. S236 28S ribosomal RNA gene, partial sequence
GGAGTTTAGCGTGTGCGC~GAGTCATTGGG~TGTA~~~~~~~AAACCTAAAGGCGGAATG
AAAGTAAAGGAAA~~~~~~~~~~~~~~~~~~CCTGC~~~~~~~~~~~~~~~TTTCTGA~G
GGAGGATGGG~TTACC~~~~~~TGCCTTTACAGGC~~~~~~~~~~~~~~~GGTGCTCCGC
ACTCCCGGGGCGTCTCTTT~CTCATT~~ACGAGTGGAGGCGCACCTATAGC~GTACACGC
TGATACCCGAAAGATGGTGAACTATGCCTGGCCAGGACGAAGCCAGGGGAAACCCTGGTG
GAGGTCCGCAGCGATTCTGACGTGCAAATCGATCGTCGGA~~~GCTTGGTATAGGGGCGA
AAGACCAATCGAACCATCTAGTAGCTGGTTCCCTCTGAAGTTTCCCTCAGGATA
>gi|193082084|gb|EU683183.1| Alloeorhynchus sp. S213 28S ribosomal RNA gene, partial sequence
GGAGTTTAGCGTGTGCGC~GAGTCACTGGG~TGGA~~~~~~~AAACCCAAAGGCCCAATG
AAAGTGAAGGAAA~~~~~~~~~~~~~~~~~CTTGGC~~~~~~~~~~~~~~~TTTCTCA~G
GGAGGATGGG~CGCGC~~~~~~GTCCTTCAACGGC~~~~~~~~~~~~~~~GCCGCCCCGC
ACTCCCGGGGCGTCTCTTT~CTCATC~~ACGAGTGGAGGCGCACCCAGAGC~GCACACGC
TGATACCCGAAAGATGGTGAACTATGCCTGGCCAGGACGAAGCCAGGGGAAACCCTGGTG
GAGGTCCGCAGCGATTCTGACGTGCAAATCGATCGTCGGA~~~GCTGGGTATAGCGGCGA
AAGACCAATCGAACCATCTAGTAGCTGGTTCCATCTGAAGTTTCCCTCAGGATA
>gi|193082082|gb|EU683202.1| Lipokophila eberhardi 28S ribosomal RNA gene, partial sequence
GGAGTTTAGCGTTCGCGC~GAGTCACTGGG~CGGC~~~~~~~AAACCCAAAGGCGAAATG
AAAGTGAAGGAAG~~~~~~~~~~~~~~~~~CCCGGC~~~~~~~~~~~~~~~TTCCCGA~G
GGAGGACAGG~CGCGC~~~~~~GTCAGCCGCAAGGCG~~~~~~~~~~~~~GCCGCCTTGC
ACTCCCGGGGCGTCTCCGT~CTCCAA~~GTGAGTGGAGGCGCACCTATAGC~GCGCACGC
TGATACCCGAAAGATGGTGAACTATGCCCGGCCAGGACGAAGCCAGGGGAAACCCTGGTG
GAGGTCCGCAGCGATTCTGACGTGCAAATCGATCGTCGGA~~~GCTGGGTATAGGGGCGA
AAGACCAATCGAACCATCTAGTAGCTGGTTCCCTCTGAAGTTTCCCTCAGGATA
>gi|47175223|gb|AY252432.1| Lipokophila eberhardi 28S ribosomal RNA gene, partial sequence
GGAGTTTAGCGTTCGCGC~GAGTCACTGGG~CGGC~~~~~~~AAACCCAAAGGCGAAATG
AAAGTGAAGGAAG~~~~~~~~~~~~~~~~~CCCGGC~~~~~~~~~~~~~~~TTCCCGA~G
GGAGGACAGG~CGCGC~~~~~~GTCAGCCGCAAGGCG~~~~~~~~~~~~~GCCGCCTTGC
ACTCCCGGGGCGTCTCCGT~CTCCAA~~GTGAGTGGAGGCGCACCTATAGC~GCGCACGC
TGATACCCGAAAGATGGTGAACTATGCCCGGCCAGGACGAAGCCAGGGGAAACCCTGGTG
GAGGTCCGCAGCGATTCTGACGTGCAAATCGATCGTCGGA~~~GCTGGGTATAGGGGCGA
AAGACCAATCGAACCATCTAGTAGCTGGTTCCCTCTGAAGTTTCCCTCAGGATA
>gi|298578810|gb|GQ258447.1| Lyctocoris beneficus 28S ribosomal RNA gene, partial sequence
~~~~~~~~~~~~~~~~~~~~~~~~~~~~~~~~~~~~~~~~~~AAACCTAAAGGCGGAATG
AAAGTAAAGGAAG~~~~~~~~~~~~~~~~~~CTTG~~~~~~~~~~~~~~~~CTTCTGA~G
GGAAGATGGG~CGTTT~~~~~~AGCTTTTTTAAGC~~~~~~~~~~~~~~~GGCGCCCCGC
ACTCCCGGGGCGTCTCTTT~CTCATT~~ACGAGTGGAGGCGCACCTATAGC~GCACACGC
TGATACCCGAAAGATGGTGAACTATGCCTGGCCAGGACGAAGCCAGGGGAAACCCTGGTG
GAGGTCCGCAGCGATTCTGACGTGCAAATCGATCGTCGGA~~~GCTGGGTATAGGGGCGA
AAGACCAATCGAACCATCTAGTAGCTGGTTCCCTCTGAAGTTTCCCTCAGGATA
>gi|152206403|gb|EF487324.1| Lyctocoris beneficus 28S ribosomal RNA gene, partial sequence
~~~~~~~~~~~~~~~~~~~~~~~~~~~~~~~~~~~~~~~~~~AAACCTAAAGGCGGAATG
AAAGTAAAGGAAG~~~~~~~~~~~~~~~~~~CTTG~~~~~~~~~~~~~~~~CTTCTGA~G
GGAAGATGGG~CGTTT~~~~~~AGCTTTTTTAAGC~~~~~~~~~~~~~~~GGCGCCCCGC
ACTCCCGGGGCGTCTCTTT~CTCATT~~ACGAGTGGAGGCGCACCTATAGC~GCACACGC
TGATACCCGAAAGATGGTGAACTATGCCTGGCCAGGACGAAGCCAGGGGAAACCCTGGTG
GAGGTCCGCAGCGATTCTGACGTGCAAATCGATCGTCGGA~~~GCTGGGTATAGGGGCGA
AAGACCAATCGAACCATCTAGTAGCTGGTTCCCTCTGAAGTTTCCCTCAGGATA
>gi|193082073|gb|EU683184.1| Anthocorinae sp. S150 28S ribosomal RNA gene, partial sequence
GGAGTTTAGCGTGTGCGC~GAGTCATTGGG~TGAC~~~~~~~AAACCTAAAGGCGGAATG
AAAGTAAAGGGGG~~~~~~~~~~~~~~~~~~CTTTG~~~~~~~~~~~~~~~CCCCTGA~G
GGAGGATGGG~CGGTC~~~~~~GCCGTCTCACGGC~~~~~~~~~~~~~~~TACGCCCCGC
ACTCCCGGGGCGTCTCTTT~CTCGAT~~TCGAGTGGAGGCGCACCTATAGC~GCACACGC
TGATACCCGAAAGATGGTGAACTATGCCTGGCCAGGACGAAGCCAGGGGAAACCCTGGTG
GAGGTCCGCAGCGATTCTGACGTGCAAATCGATCGTCGGA~~~GCTGGGTATAGGGGCGA
AAGACCAATCGAACCATCTAGTAGCTGGTTCCCTCTGAAGTTTCCCTCAGGATA
>gi|298578811|gb|GQ258448.1| Montandoniola moraguesi 28S ribosomal RNA gene, partial sequence
~~~~~~~AGCGTGTGCGC~GAGTCATTGGG~TGTTT~~~~~~GAACCTAAAGGCGCAATG
AAAGTGAAAGGCG~~~~~~~~~~~~~~~~GGCTCGCCC~~~~~~~~~~~~~CGCCCGA~G
GGAGGATGGG~CGTAA~~~~~~CGCCGGCACCGGC~~~~~~~~~~~~~~~GGCGTCCCGC
ACTCCCGGGGCGTCTCTAG~CTCATC~~GCGAGCGGAGGCGCACCTATAGC~GCACACGC
TGATACCCGAAAGATGGTGAACTATGCCTGGCCAGGACGAAGCCAGGGGAAACCCTGGTG
GAGGTCCGCAGCGGTTCTGACGTGCAAATCGATCGTAAGA~~~GCTGGGTATAGCGGCGA
AAGACCAATCGAACCATCTAGTAGCTGGTTCCCTCCGAAGTTTCCCTCAGGATA
>gi|47175317|gb|AY252526.1| Cimex lectularius 28S ribosomal RNA gene, partial sequence
GGAGTTTAGCGTGTGCGC~GAGTCACTGGG~TGGA~~~~~~~AAACCTAAAGGCGAAATG
AAAGTGAAGGGGG~~~~~~~~~~~~~~~~CCTCTGG~~~~~~~~~~~~~~~CCCCCGA~G
GGAAGATGGG~CGTCC~~~~~~GTCCTTCGCAGGC~~~~~~~~~~~~~~~GGCGCCCCGC
ACTCCCGGGGCGTCTCTTT~CTCGTT~~ACGAGTGGAGGCGCACCTGTAGC~GCACACGC
TGATACCCGAAAGATGGTGAACTATGCCTGGCCAGGACGAAGCCAGGGGAAACCCTGGTG
GAGGTCCGCAGCGATTCTGACGTGCAAATCGATCGTCGGA~~~GCTGGGTATAGGGGCGA
AAGACCAATCGAACCATCTAGTAGCTGGTTCCCTCTGAAGTTTCCCTCAGGATA
>gi|193082081|gb|EU683200.1| Joppeicus paradoxus 28S ribosomal RNA gene, partial sequence
GGAGTTTAGCGTGTGCGC~GAGTCATTGGG~TGTA~~~~~~~AAACCTAAAGGCGGAATG
AAAGTAAAGGGAA~~~~~~~~~~~~~~~~~~CTTGC~~~~~~~~~~~~~~~TTTCTGA~G
GGAGGATGAG~TCTGC~~~~~~TTGCCTTTACAGGC~~~~~~~~~~~~~~GGCGCTCCGC
ACTCCCGGGGCGTCTCTTT~CTCATT~~ACGAGTGGAGGCGCACCTATAGC~GTACACGC
TGATACCCGAAAGATGGTGAACTATGCCTGGCCAGGACGAAGCCAGGGGAAACCCTGGTG
GAGGTCCGCAGCGATTCTGACGTGCAAATCGATCGTCGGA~~~GCTGGGTATAGGGGCGA
AAGACCAATCGAACCATCTAGTAGCTGGTTCCCTCTGAAGTTTCCCTCAGG~~~
>gi|47175246|gb|AY252455.1| Joppeicus paradoxus 28S ribosomal RNA gene, partial sequence
GGAGTTTAGCGTGTGCGC~GAGTCATTGGG~TGTA~~~~~~~AAACCTAAAGGCGGAATG
AAAGTAAAGGGAA~~~~~~~~~~~~~~~~~~CTTGC~~~~~~~~~~~~~~~TTTCTGA~G
GGAGGATGAG~TCTGC~~~~~~TTGCCTTTACAGGC~~~~~~~~~~~~~~GGCGCTCCGC
ACTCCCGGGGCGTCTCTTT~CTCATT~~ACGAGTGGAGGCGCACCTATAGC~GTACACGC
TGATACCCGAAAGATGGTGAACTATGCCTGGCCAGGACGAAGCCAGGGGAAACCCTGGTG
GAGGTCCGCAGCGATTCTGACGTGCAAATCGATCGTCGGA~~~GCTGGGTATAGGGGCGA
AAGACCAATCGAACCATCTAGTAGCTGGTTCCCTCTGAAGTTTCCCTCAGG~~~
>gi|158324460|gb|EF641177.1| Mezira sayi 28S ribosomal RNA gene, partial sequence
GGAGTCTAGCGTGTAAGC~AAGTCAATAGG~TGTT~~~~~~~AAACCTAAAGGCGGAATG
AAAGTGTAAAAGT~~~~~~~~~~~~TTGATATAAAC~~~~~~~~~~~~~~~TTTTTGT~T
GGAGGATAGG~GGTTG~~~~~~TTCATATTTTGAACA~~~~~~~~~~~~~ATACCCTCGC
ACTCCTAGGGCGTTTCGTT~CTCATT~~TTGAGTTGAGGCGCACCAGGAGC~TTACACGC
TGGTACCCGAAAGATGGTGAACTATGCCTGGTCAGGACGAAGCCAGGGGAAACCCTGGTG
GAGGTCCGAAGCGATTCTGACGTGCAAATCGATCGTCTGA~~~GCTGGGTATAGGGGCGA
AAGACCAA~~~~~~~~~~~~~~~~~~~~~~~~~~~~~~~~~~~~~~~~~~~~~~
>gi|47175260|gb|AY252469.1| Termitaradus australiensis 28S ribosomal RNA gene, partial sequence
GGAGTCTAGCGTGTGCGC~GAGTCATTGGG~TGAA~~~~~~~AAACCTAAAGGCGCAATG
AAAGTATCAGGGG~~~~~~~~~~~~~~~GGCCTTCTACGGAAGTGCC~~~~CCCTGTA~G
GGAGGATGGG~CCACC~~~~~~GGTTTTTTAACC~~~~~~~~~~~~~~~~GGAGCCCCGC
ACTCCCGGGGCGTCTCGTT~CTCATT~~GCGAGTTGAGACGCACCAGGAGC~GCACACGC
TGGTACCCGAAAGATGGTGAACTATGCCTGGCCAGGACGAAGCCAGGGGAAACCCTGGTG
GAGGTCCGAAGCGATTCTGACGTGCAAATCGATCGTCTGA~~~GCTGGGTATAGGGGCGA
AAGACCAATCGAACCATCTAGTAGCTGGTTCCCTCTGAAGTTTCCCTCAGGATA
>gi|158324462|gb|EF641179.1| Acanthosomatidae sp. WCW-2007 28S ribosomal RNA gene, partial sequence
GGAGTCTAGCGTGTGCGC~GAGTCATTGGG~TTCTA~~~~~~AAACCTAAAGGCGCAATG
AAAGTGTCAGGGG~~~~~~~~~~~~~~~GGCCTCCTCAGGGAGGTCT~~~~TCCCGCG~G
GGAGGATGGG~CCACC~~~~~~GCACAACTGCTGTC~~~~~~~~~~~~~~GGAGCCCCGC
ACTCCCGGGGCGTCTCGTT~CTCATC~~ACGAGTAGAGACGCACCAGGAGC~GCACACGC
TGGTACCCGAAAGATGGTGAACTATGCCTGGCCAGGACGAAGCCAGGGGAAACCCTGGTG
GAGGTCCGAAGCGATTCTGACGTGCAAATCGATCGTATGA~~~GCTGGGTATAGGGGCGA
AAGACCAATCGAACCATCTAGTAGCTGGTTCCCTCTGAAGTTTCCCTCAGGATA
>gi|47175352|gb|AY252561.1| Elasmostethus sp. WCW-2003 28S ribosomal RNA gene, partial sequence
GGAGTCTAGCGTGTGCGC~GAGTCATTGGG~TTCTA~~~~~~AAACCTAAAGGCGCAATG
AAAGTGTCAGGGG~~~~~~~~~~~~~~~GGCCTCCTAAGGGGGGTCT~~~~CCCCGCA~G
GGAGGATGGG~CCACC~~~~~~GCACACCTGTTGTC~~~~~~~~~~~~~~GGAGCCCCGC
ACTCCCGGGGCGTCTCGTC~CTCATC~~ACGAGTAGAGACGCACCAGGAGC~GCACACGC
TGGTACCCGAAAGATGGTGAACTATGCCTGGCCAGGACGAAGCCAGGGGAAACCCTGGTG
GAGGTCCGAAGCGATTCTGACGTGCAAATCGATCGTATGA~~~GCTGGGTATAGGGGCGA
AAGACCAATCGAACCATCTAGTAGCTGGTTCCCTCTGAAGTTTCCCTCAGGATA
>gi|47175302|gb|AY252511.1| Eupolemus sp. WCW-2003 28S ribosomal RNA gene, partial sequence
GGAGTCTAGCGTGTGCGC~GAGTCATTGGG~TTTTA~~~~~~AAACCTAAAGGCGCAATG
AAAGTGTCAGGGG~~~~~~~~~~~~~~~GGCCTCCTCAGGGGGGTCT~~~~TCCCGGA~G
GGAGGATGGG~CCACC~~~~~~GCACAACTACTGTC~~~~~~~~~~~~~~GGAGCCCCGC
ACTCCCGGGGCGTCTCGTT~CTCATC~~ACGAGTAGAGACGCACCAGAAGC~GCACACGC
TGGTACCCGAAAGATGGTGAACTATGCCTGGCCAGGACGAAGCCAGGGGAAACCCTGGTG
GAGGTCCGAAGCGATTCTGACGTGCAAATCGATCGTATGA~~~GCTGGGTATAGGGGCGA
AAGACCAATCGAACCATCTAGTAGCTGGTTCCCTCTGAAGTTTCCCTCAGGATA
>gi|47175303|gb|AY252512.1| Stauralia chloracantha 28S ribosomal RNA gene, partial sequence
GAAGTCTAGCGTGTGCGC~GAGTCATTGGG~TTCTG~~~~~~AAACCTAAAGGCGCAATG
AAAGTGTCAGGGG~~~~~~~~~~~~~~~GGCCTCCTCAGGGAGGTCT~~~~TCCCGCA~G
GGAGGATGGG~CCACC~~~~~~GCACAACTGCTGTC~~~~~~~~~~~~~~GGAGCCCCGC
ACTCCCGGGGCGTCTCGTT~CTCATC~~ACGAGTAGAGACGCACCAGGAGC~GCACACGC
TGGTACCCGAAAGATGGTGAACTATGCCTGGCCAGGACGAAGCCAGGGGAAACCCTGGTG
GAGGTCCGAAGCGATTCTGACGTGCAAATCGATCGTATGA~~~GCTGGGTATAGGGGCGA
AAGACCAATCGAACCATCTAGTAGCTGGTTCCCTCTGAAGTTTCCCTCAGGATA
>gi|47175304|gb|AY252513.1| Stauralia compuncta 28S ribosomal RNA gene, partial sequence
GGAGTCTAGCGTGTGCGC~GAGTCATTGGG~TTCTA~~~~~~AAACCTAAAGGCGCAATG
AAAGTATCAGGGA~~~~~~~~~~~~~~~GGCCTCCTCAGGGAGGTCT~~~~TCCCGAT~G
GGAGGATGGG~CCACC~~~~~~GCACACTTTGCTGTC~~~~~~~~~~~~~GGAGCCCCGC
ACTCCCGGGGCGTCTCGTT~CTCATC~~ACGAGTAGAGACGCACCAGGAGC~GCACACGC
TGGTACCCGAAAGATGGTGAACTATGCCTGGCCAGGACGAAGCCAGGGGAAACCCTGGTG
GAGGTCCGAAGCGATTCTGACGTGCAAATCGATCGTATGA~~~GCTGGGTATAGGGGCGA
AAGACCAATCGAACCATCTAGTAGCTGGTTCCCTCTGAAGTTTCCCTCAGGATA
>gi|47175306|gb|AY252515.1| Amphaces sp. WCW-2003 28S ribosomal RNA gene, partial sequence
GGAGTCTAGCGTGTGCGC~GAGTCATTGGG~TTCTA~~~~~~AAACCTAAAGGCGCAATG
AAAGTGTCAGGGG~~~~~~~~~~~~~~~GGCCTCCTCAGGGGGGTCT~~~~CCCCGAT~G
GGATGATGGG~CCACC~~~~~~GTACATAATAATGTC~~~~~~~~~~~~~GGAGCCCCGC
ACTCCCGGGGCGTCTCGTT~CTCATC~~ACGAGTAGAGACGCACCAGGAGC~GCACACGC
TGGTACCCGAAAGATGGTGAACTATGCCTGGCCAGGACGAAGCCAGGGGAAACCCTGGTG
GAGGTCCGAAGCGATTCTGACGTGCAAATCGATCGTATGA~~~GCTGGGTATAGGGGCGA
AAGACCAATCGAACCATCTAGTAGCTGGTTCCCTCTGAAGTTTCCCTCAGGATA
>gi|47175307|gb|AY252516.1| Anischys luteovarius 28S ribosomal RNA gene, partial sequence
GGAGTCTAGCGTGTGCGC~GAGTCATTGGG~TTCTA~~~~~~AAACCTAAAGGCGCAATG
AAAGTGTCAGGGG~~~~~~~~~~~~~~~GGCCTCCTCAGGGGGGCCT~~~~TCCCGCA~G
GGAGGATGGG~CCACC~~~~~~GCACAACTACTGTC~~~~~~~~~~~~~~GGAGCCCCGC
ACTCCCGGGGCGTCTCGTT~CTCATC~~ACGAGTAGAGACGCACCAGGAGC~GCACACGC
TGGTACCCGAAAGATGGTGAACTATGCCTGGCCAGGACGAAGCCAGGGGAAACCCTGGTG
GAGGTCCGAAGCGATTCTGACGTGCAAATCGATCGTATGA~~~GCTGGGTATAGGGGCGA
AAGACCAATCGAACCATCTAGTAGCTGGTTCCCTCTGAAGTTTCCCTCAGGATA
>gi|47175225|gb|AY252434.1| Lestonia haustorifera 28S ribosomal RNA gene, partial sequence
GGAGTCTAGCGTGTGCGC~GAGTCATTGGG~TTCTA~~~~~~AAACCTAAAGGCGCAATG
AAAGTGTCAGGTG~~~~~~~~~~~~~~~GGCCTCTCAAGGGAGGTCT~~~~CCCCGCT~G
GGAGGATGGT~CTACC~~~~~~GGACAACTATTGTC~~~~~~~~~~~~~~GGTGACCCGC
ACTCCCGGGGCGTCTCGTT~CTCATC~~ACGAGTAGAGACGCACCAGGAGC~GCACACGC
TGGTACCCGAAAGATGGTGAACTATGCCTGGCCAGGACGAAGCCAGGGGAAACCCTGGTG
GAGGTCCGAAGCGATTCTGACGTGCAAATCGATCGTATGA~~~GCTGGGTATAGGGGCGA
AAGACCAATCGAACCATCTAGTAGCTGGTTCCCTCTGAAGTTTCCCTCAGGATA
>gi|47175263|gb|AY252472.1| Canopus sp. WCW-2003 28S ribosomal RNA gene, partial sequence
GGAGTCTAGCGTGTGCGC~GAGTCATTGGG~TGTA~~~~~~~AAACCTAAAGGCGCAATG
AAAGTGTCAGGAG~~~~~~~~~~~~~~~GGGCTCCTTTAGGAGCGCT~~~~CTCCGTA~G
GGAGGATGTG~GTTCC~~~~~~GCACACGTATATATTTATGGTC~~~~~~GGATCACCGC
ACTCCCGGGGCGTCTCGTT~CTCGTT~~ACGAGTGGAGACGCACCAGGAGC~GCACACGC
TGGTACCCGAAAGATGGTGAACTATGCCTGGCCAGGACGAAGCCAGGGGAAACCCTGGTG
GAGGTCCGAAGCGATTCTGACGTGCAAATCGATCGTCTGA~~~GCTGGGTATAGGGGCGA
AAGACCAATCGAACCATCTAGTAGCTGGTTCCCTCTGAAGTTTCCCTCAGGATA
>gi|158324465|gb|EF641182.1| Cydninae sp. 1 WCW-2007 28S ribosomal RNA gene, partial sequence
~~~~TCTAGCGTGTGCGC~GAGTCATTGGG~TGTA~~~~~~~AAACCTAAAGGCGCAATG
AAAGTGTCAGGGG~~~~~~~~~~~~~~~GGCCTCCTTTAGGAGCGTC~~~~TCCCGCA~G
GGAGGATGGG~CCACC~~~~~~GTACAATTATTTGTC~~~~~~~~~~~~~GGAGCCCCGC
ACTCCCGGGGCGTCTCGTT~CTCATT~~ACGAGTGGAGACGCACCAGGAGC~GCACACGC
TGGTACCCGAAAGATGGTGAACTATGCCTGGCCAGGACGAAGCCAGGGGAAACCCTGGTG
GAGGTCCGAAGCGATTCTGACGTGCAAATCGATCGTCTGA~~~GCTGGGTATAGGGGCGA
AAGACCAATCGAA~~~~~~~~~~~~~~~~~~~~~~~~~~~~~~~~~~~~~~~~~
>gi|158324463|gb|EF641180.1| Cydninae sp. 2 WCW-2007 28S ribosomal RNA gene, partial sequence
GGAGTCTAGCGTGTGCGC~GAGTCATTGGG~TGAA~~~~~~~AAACCTAAAGGCGAAATG
AAAGTGTCAGAGG~~~~~~~~~~~~~GGGGCCTCCTTCGGGAGCGCT~~~~CCCCGCA~G
GGAGGATGGG~CTCCC~~~~~~GTGCAATTACTTGCC~~~~~~~~~~~~~GGGGCCCCGC
ACTCCCGGGGCGTCTCGTT~CTCATT~~GCGAGTGGAGACGCACCAGGAGC~GCACACGC
TGGTATCCGAAAGATGGTGAACTATGCCTGGCCAGGATGAAGCCAGGGGAAACCCTGGTG
GAGGTCCGAAGCGATTCTGACGTGCAAATCGATCGTCTGA~~~GCTGGGTATAGGGGCGA
AAGACCAATCGAACCATCTAGTAGCTGGTTCCCTCTGAAGTTTCCCTCAGGATA
>gi|56566004|gb|AY839178.1| Piezodorus lituratus voucher VIRANT PLF132 28S ribosomal RNA gene, partial sequence
~~~~TCTAGCGTGTGCGC~GAGTCATTGGG~TGTA~~~~~~~AAACCTAAAGGCGCAATG
AAAGTGTCAGGGG~~~~~~~~~~~~~~~TGCCTCCTTCAGGAGCGCA~~~~TCCCGTT~G
GGAGGATGGG~CCCCC~~~~~~GTGCGATCACTCGCC~~~~~~~~~~~~~GGAGCCCCGC
ACTCCCGGGGCGTCTCGTT~CTCATC~~ACGAGTGGAGACGCACCAGGAGC~GCACACGC
TGGTACCCGAAAGATGGTGAACTATGCCTGGCCAGGACGAAGCCAGGGGAAACCCTGGTG
GAGGTCCGAAGCGATTCTGACGTGCAAATCGATCGTCTGA~~~GCTGGGTATAGGGGCGA
AAGACCAATCGAACCATCTAGTAGCTGGTTCCCTCTGAAGTTTCCCTCAGGATA
>gi|158324476|gb|EF641193.1| Choerocoris paganus 28S ribosomal RNA gene, partial sequence
GGAGTCTAGCGTGTGCGC~GAGTCATTGGG~TGAA~~~~~~~AAACCTAAAGGCGCAATG
AAAGTGTCAGTGG~~~~~~~~~~~~~~TGGGCATCCCACGGGATGCC~~~~CCCCGTA~G
GGAGGATGGG~CTGCC~~~~~~CGGCGTTCCACGCC~~~~~~~~~~~~~~GGCTCCCCGC
ACTCCCGGGGCGTCTCGTT~CTCATT~~GCGAGTGGAGACGCACCAGGAGC~GCACACGC
TGGTACCCGAAAGATGGTGAACTATGCCTGGCCAGGACGAAGCCAGGGGAAACCCTGGTG
GAGGTCCGAAGCGATTCTGACGTGCAAATCGATCGTCTGA~~~GCTGGGTATAGGGGCGA
AAGACCAATCGAACCATCTA~~~~~~~~~~~~~~~~~~~~~~~~~~~~~~~~~~
>gi|158324477|gb|EF641194.1| Coleotichus costatus 28S ribosomal RNA gene, partial sequence
GGAGTCTAGCGTGTGCGC~GAGTCATTGGG~TGAA~~~~~~~AAACCTAAAGGCGCAATG
AAAGTGTCAGTGG~~~~~~~~~~~~~GGGGCATGCCCAGCCGGGATGCCC~CCCCGTT~G
GGAGGATGGG~CTGCC~~~~~~CGGCGTCCCCTCGCC~~~~~~~~~~~~~GGGTCCCCGC
ACTCCCGGGGCGTCTCGTT~CTCATT~~GCGAGTGGAGACGCACCAGGAGC~GCACACGC
TGGTACCCGAAAGATGGTGAACTATGCCTGGCCAGGACGAAGCCAGGGGAAACCCTGGTG
GAGGTCCGAAGCGATTCTGACGTGCAAATCGATCGTCTGA~~~GCTGGGTATAGGGGCGA
AAGACCAATCGAACCATCTAGTAGCTGGTTCCCTCTGAAGTTTCCCTCAGGATA
>gi|47175247|gb|AY252456.1| Urostylis westwoodi 28S ribosomal RNA gene, partial sequence
GGAGTCTAGCGTGTGCGC~GAGTCATTGGG~TGGA~~~~~~~AAACCTAAAGGCGCAATG
AAAGTGTCAGGGG~~~~~~~~~~~~~~~GGCCTTCCACGGAAGTGCC~~~~CCTCGCA~G
GGATGATGGG~CCACC~~~~~~GGCTTTTTAGTC~~~~~~~~~~~~~~~~GGAGCCCCGC
AATTCCGGGGCGTCTCGTT~CTCATT~~GCGAGTTGAGACGCACCAGGAGC~GCACACGC
TGGTACCCGAAAGATGGTGAACTATGCCTGGCCAGGACGAAGCCAGGGGAAACCCTGGTG
GAGGTCCGAAGCGATTCTGACGTGCAAATCGATCGTCTGA~~~GCTGGGTATAGGGGCGA
AAGACCAATCGAACCATCTAGTAGCTGGTTCCCTCTGAAGTTTCCCTCAGGATA
>gi|158324478|gb|EF641195.1| Thaumastella elizabethae 28S ribosomal RNA gene, partial sequence
GGAGTCTAGCGTGTGCGC~GAGTCATTGGG~TGAA~~~~~~~AAACCTAAAGGCGCAATG
AAAGTGTCAGGGG~~~~~~~~~~~~~AGGTCACCTTTACGGGGGTGTCCT~CTTCGTC~G
GGAGGATGGG~CTCCC~~~~~~GTCCTCACGGTC~~~~~~~~~~~~~~~~GGGGCCCCGC
ACTCCCGGGGCGTTTCGCCACTCGTT~~CCGAGTAGAGACGCACCAGGAGC~GCACACGC
TGGTACCCGAAAGATGGTGAACTATGCCTGGCCAGGACGAAGCCAGGGGAAACCCTGGTG
GAGGTCCGAAGCGATTCTGACGTGCAAATCGATCGTCTGA~~~GCTGGGTATAGGGGCGA
AAGACCAATCGAACCATCTAGTAGCTGGTTCCCTCTGAAGTTTCCCTCAGGATA
>gi|47175422|gb|AY252631.1| Neoneides muticus 28S ribosomal RNA gene, partial sequence
~~~~~~~~~~~~~~~~~C~GAGTCATTGGG~TGGA~~~~~~~AAACCTAAAGGCGAAATG
AAAGTGCCTCGAG~~~~~~~~~~~~~~~GTCGCTACGCGT~~~~~~~~~~~CCTCGGG~G
GGAGGATGGG~CCCCC~~~~~~CGGTCTCCGGGCC~~~~~~~~~~~~~~~GGAGCCCCGC
ACTCCCGGGGCGTCTCACT~CTCGAC~~TCGAGACGAGACGCACCAGGAGCTGCACACGC
TGTTACCCGAAAGATGGTGAACTATGCCTGGCCAGGACGAAGCCAGGGGAAACCCTGGTG
GAGGTCCGAAGCGATTCTGACGTGCAAATCGATCGTCTGA~~~GCTGGGTATAGGGGCGA
AAGACCAATCGAACCATCTAGTAGCTGGTTCCCTCTGAAGTTTCCCTCAGGATA
>gi|47175406|gb|AY252615.1| Pronotacantha annulata 28S ribosomal RNA gene, partial sequence
GGAGTCTAGCGTGTGCGC~GAGTCATTGGG~TGGA~~~~~~~AAACCCAAAGGCGAAATG
AAAGTGCCTGCAG~~~~~~~~~~~~~~~GGCGCCCAGCGC~~~~~~~~~~~CCTCGGC~G
GGAGGACGGG~CCCAC~~~~~~CGGTCTTCGGGCC~~~~~~~~~~~~~~~GGAGCCCCGC
ACTCCCGGGGCGTCTCATT~CTCGAT~~TCGAGACGAGACGCACCAGGAGC~GCACAAGC
TGTTACCCGAAAGATGGTGAACTATGCCTGGCCAGGACGAAGCCAGGGGAAACCCTGGTG
GAGGTCCGAAGCGATTCTGACGTGCAAATCGATCGTCTGA~~~GCTGGGTATAGGGGCGA
AAGACCAATCGAACCATCTAGTAGCTGGTTCCCTCTGAAGTTTCCCTCAGGATA
>gi|47175298|gb|AY252507.1| Trisecus sp. WCW-2003 28S ribosomal RNA gene, partial sequence
GGAGTCTAACATGTGCGC~GAGTCGTCGGG~TCTTGAAC~~~AGGCCCGCAGGCGAAATG
AAAGTGAAGGGCG~~~~~~~~~~~~~ACCCAGTCGTCGCCTGCGTTGG~~~GATCCCC~G
GGCGAATGGT~~~~~~~~~~~~~GTCCG~~~~~~~~~~~~~~~~~~~~~~~~~~GGGCGC
ACCAACGGCCCGTCCCGTC~CGCGAC~~GTCGGT~GGGACGGAGCGAGAGC~GTACACGT
TGGGACCCGAAAGATGGTGAACTATGCCTGGGCAGGACGAGGCCAGAGGAAACTCTGGTG
GAGGTCCGCAGCGATTCTGACGTGCAAATCGATCGTCAGA~~~CCTGGGTATAGGGGCGA
AAGACTAATCGAACCGTCTAGTAGCTGGTTCCCTCCGAAGTTTCCCTCAGGATA
>gi|47175420|gb|AY252629.1| Kleidocerys sp. WCW-2003 28S ribosomal RNA gene, partial sequence
GGAGTCTAGCGTGTGCGC~GAGTCATTGGG~TGTC~~~~~~~AAACCTAAAGGCGCAATG
AAAGTGTCAGAGG~~~~~~~~~~~~~~~GGCGCTCAGCGCT~~~~~~~~~~CCTCGGA~G
GGAGGATGGG~CTCCC~~~~~~GGCCCCCCGGCC~~~~~~~~~~~~~~~~GGTGCCCCGC
ACTCCCGGGGCGTTTCATT~CTCGTT~TACGAGTCGAGACGCACCAGGAGC~GCACACGC
TGTTACCCGAAAGATGGTGAACTATGCCTGGCCAGGACGAAGCCAGGGGAAACCCTGGTG
GAGGTCCGAAGCGATTCTGACGTGCAAATCGATCGTCTGA~~~GCTGGGTATAGGGGCGA
AAGACCAATCGAACTATCTAGTAGCTGGTTCCCTCTGAAGTTTCCCTCAGGATA
>gi|47175326|gb|AY252535.1| Phlegyas abbreviatus 28S ribosomal RNA gene, partial sequence
GGAGTCTAGCATGTGCGC~GAGTCATTGGG~TGCA~~~~~~~AAACCTAAAGGCGTAATG
AAAGTGTCAGAGG~~~~~~~~~~~~~~~~GCGCTTGCGT~~~~~~~~~~~~CCTCAGT~G
GGAGGATGGG~TTTCC~~~~~~GGCCTTCCGGCC~~~~~~~~~~~~~~~~GGCACCCCGC
ACTCCCGGGGCGTCTCATT~CTCGTT~~TCGAGTCGAGACGCACCAGGAGC~GCACACGC
TGGTACCCGAAAGATGGTGAACTATGCCTGGCCAGGACGAAGCCAGGGGAAACCCTGGTG
GAGGTCCGAAGCGATTCTGACGTGCAAATCGATCGTCTGA~~~GCTGGGTATAGGGGCGA
AAGACCAATCGAACCATCTAGTAGCTGGTTCCCTCTGAAGTTTCCCTCAGGATA
>gi|47175294|gb|AY252503.1| Mcateella sp. WCW-2003c 28S ribosomal RNA gene, partial sequence
GGAGTCTAGCGTGTGCGAAGAGTCATTGGG~TTTTA~~~~~~AAACCTAAAGGCGCAATG
AAAGTATCAGGTA~~~~~~~~~~~~~GGGGTGCCCTCGGGCTGCCC~~~~~CTACTAT~T
GGAAGATGGG~TTTCC~~~~~~GACCCCCGGGTC~~~~~~~~~~~~~~~~GGGGCCCCGC
ACTCCAGGGGCGTCTCTTT~CTCTTT~ATAGAGTTGAGACGCACCAGGAGC~GCACACGC
TGTTACCCGAAAGATGGTGAACTATGCCCGGCCAGGATGAAGCCAGGGGAAACCCTGGTG
GAGGTCCGAAGCGATTCTGACGTGCAAATCGATCGTCTGA~~~GCTAGGTATAGGGGCGA
AAGACCAATCGAACCATCTAGTAGCTGGTTCCCTCTGAAGTTTCCCTCAGGATA
>gi|47175354|gb|AY252563.1| Dysdercus sp. WCW-2003c 28S ribosomal RNA gene, partial sequence
GGAGTCTAGCGTGTGCGC~GAGTCATTGGG~TGAA~~~~~~~AAACCTAAAGGCGAAATG
AAAGTGTCAGAGC~~~~~~~~~~~~~~~~TCGCTCTAACGCG~~~~~~~~~GCTTATC~G
GGAGGATGGG~CGTTC~~~~~~CTAACG~~~~~~~~~~~~~~~~~~~~~~GGCGCCCCGC
ACTCCCGGGGCGTTTCATT~CTCGTT~~TCGAGTCGAGACGCACCAGGAGC~GTACACGC
TGGTACCCGAAAGATGGTGAACTATGCCTGGCCAGGACGAAGCCAGGGGAAACCCTGGTG
GAGGTCCGAAGCGATTCTGACGTGCAAATCGATCGTCTGA~~~GCTGGGTATAGGGGCGA
AAGACCAATCGAACCATCTAGTAGCTGGTTCCCTCTGAAGTTTCCCTCAGGATA
>gi|47175262|gb|AY252471.1| Stenomacra sp. WCW-2003 28S ribosomal RNA gene, partial sequence
GGAGTCTAGCGTGTGCGC~GAGTCATTGGG~TGTA~~~~~~~AAACCTAAAGGCGTAATG
AAAGTGTCAGGGG~~~~~~~~~~~~~~~~GCGCTCAGCGC~~~~~~~~~~~CTCCGGT~G
GGAGGATGGG~CTTCC~~~~~~GGCCCTCCGGCC~~~~~~~~~~~~~~~~GGTGCCCCGC
ACTCCCGGGGCGTCTCATT~CTCGTT~~TCGAGTCGAGACGCACCAGGAGC~GCACACGC
TGGTACCCGAAAGATGGTGAACTATGCCTGGCCAGGACGAAGCCAGGGGAAACCCTGGTG
GAGGTCCGAAGCGATTCTGACGTGCAAATCGATCGTCTGA~~~GCTGGGTATAGGGGCGA
AAGACCAATCGAACCATCTAGTAGCTGGTTCCCTCTGAAGTTTCCCTCAGGATA
>gi|47175253|gb|AY252462.1| Leptocorisa acuta 28S ribosomal RNA gene, partial sequence
GGAGTCTAGCGTGTGCGC~GAGTCATTGGG~TGTA~~~~~~~AAACCTAAAGGCGTAATG
AAAGTGTCAGAGG~~~~~~~~~~~~~~~~GGGCCCCGCCC~~~~~~~~~~~CCTCAGT~G
GGAGGATGAG~CTCCC~~~~~~GGCCTTCCGGCC~~~~~~~~~~~~~~~~GGTGCTCCGC
ACTCCCGGGGCGTTTCATT~CTCATT~~GCGAGTCGAGACGCACCAGGAGC~GCACACGC
TGGTACCCGAAAGATGGTGAACTATGCCTGGCCAGGACGAAGCCAGGGGAAACCCTGGTG
GAGGTCCGAAGCGATTCTGACGTGCAAATCGATCGTCTGA~~~GCTGGGTATAGGGGCGA
AAGACCAATCGAACCATCTAGTAGCTGGTTCCCTCCGAAGTTTCCCTCAGGATA
>gi|47175295|gb|AY252504.1| Cletus sp. WCW-2003 28S ribosomal RNA gene, partial sequence
GGAGTCTAGCGTGTGCGC~GAGTCACTGGG~TGTA~~~~~~~AAACCTAAAGGCGTAATG
AAAGTGTCTGAGG~~~~~~~~~~~~~~~~GCGCTC~GCGT~~~~~~~~~~~CCTCGGC~G
GGAGGATGGG~CTCCC~~~~~~GGCTTTTAGCC~~~~~~~~~~~~~~~~~GGTGCCCCGC
ACTCCCGGGGCGTTTCATT~CTCGAT~TCCGAGTCGAGACGCACCAGGAGC~GCACACGC
TGGTACCCGAAAGATGGTGAACTATGCCTGGCCAGGACGAAGCCAGGGGAAACCCTGGTG
GAGGTCCGAAGCGATTCTGACGTGCAAATCGATCGTCTGA~~~GCTGGGTATAGGGGCGA
AAGACCAATCGAACCATCTAGTAGCTGGTTCCCTCCGAAGTTTCCCTCAGGATA
>gi|47175291|gb|AY252500.1| Aulacosternum nigrorubrum 28S ribosomal RNA gene, partial sequence
GGAGTCTAGCGTGTGCGC~GAGTCATTGGG~TGTA~~~~~~~AAACCTAAAGGCGTAATG
AAAGTGTCAGAGG~~~~~~~~~~~~~~~~CGCTCC~GCGC~~~~~~~~~~~TCTCGGT~G
GGAGGATGGG~CTCCC~~~~~~GGCTGTCAAGCC~~~~~~~~~~~~~~~~GGTGCCCCGC
ACTCCCGGGGCGTTTCATT~CTCAATCTACGAGTCGAGACGCACCAGGAGC~GCACACGC
TGGTACCCGAAAGATGGTGAACTATGCCTGGCCAGGACGAAGCCAGGGGAAACCCTGGTG
GAGGTCCGAAGCGATTCTGACGTGCAAATCGATCGTCTGA~~~GCTGGGTATAGGGGCGA
AAGACCAATCGAACCATCTAGTAGCTGGTTCCCTCCGAAGTTTCCCTCAGGATA
>gi|47175436|gb|AY252645.1| Serinthea sp. WCW-2003c 28S ribosomal RNA gene, partial sequence
GGAGTCTAGCGTGTGCGC~GAGTCATTGGG~TGTA~~~~~~~AAACCTAAAGGCGTAATG
AAAGTGTCAGAGG~~~~~~~~~~~~~~~~GCGCTT~GCGT~~~~~~~~~~~TCTCAGT~G
GGAGGATGGG~CTGTG~~~~~~CGGCCTTTCGGCC~~~~~~~~~~~~~~~GCCGCCCCGC
ACTCCCGGGGCGTTTCATT~CTCATT~~GCGAGTCGAGACGCACCAGGAGC~GCACACGC
TGGTACCCGAAAGATGGTGAACTATGCCTGGCCAGGACGAAGCCAGGGGAAACCCTGGTG
GAGGTCCGAAGCGATTCTGACGTGCAAATCGATCGTCTGA~~~GCTGGGTATAGGGGCGA
AAGACCAATCGAACCATCTAGTAGCTGGTTCCCTCCGAAGTTTCCCTCAGGATA
>gi|47175261|gb|AY252470.1| Harmostes sp. WCW-2003 28S ribosomal RNA gene, partial sequence
GGAGTCTAGCGTGTGCGC~GAGTCATTGGG~TGTA~~~~~~~AAACCTAAAGGCGTAATG
AAAGTGTCAGAGG~~~~~~~~~~~~~~~~GCGCTT~GCGT~~~~~~~~~~~TCTCAGT~G
GGAGGA~~AG~TTATT~~~~~~CGGCCTTCTGGCC~~~~~~~~~~~~~~~GATGCTCCGC
ACTCCCGGGGCGTTTCATT~CTCATT~~GCGAGTCGAAACGCACCAGGAGC~GCACACGC
TGGTACCCGAAAGATGGTGAACTATGCCTGGCCAGGACGAAGCCAGGGGAAACCCTGGTG
GAGGTCCGAAGCGATTCTGACGTGCAAATCGATCGTCTGA~~~GCTGGGTATAGGGGCGA
AAGACCAATCGAACCATCTAGTAGCTGGTTCCCTCCGAAGTTTCCCTCAGGATA
>gi|47175258|gb|AY252467.1| Dicranocephalus sp. WCW-2003 28S ribosomal RNA gene, partial sequence
GGAGTCTAGCGTGTGCGC~GAGTCATTGGG~TGTA~~~~~~~AAACCTAAAGGCGTAATG
AAAGTGTCAGAGG~~~~~~~~~~~~~~~~GCGCTCCGCGT~~~~~~~~~~~CCTCAGT~G
GGAGGATGGG~CTTCC~~~~~~GGCTTTACGGCC~~~~~~~~~~~~~~~~GGCGCCCCGC
ACTCCCGGGGCGTTTCATT~CTCAAT~~TTGAGTAGAGACGCACCAGGAGC~GCACACGC
TGGTACCCGAAAGATGGTGAACTATGCCTGGCCAGGACGAAGCCAGGGGAAACCCTGGTG
GAGGTCCGAAGCGATTCTGACGTGCAAATCGATCGTCTGA~~~GCTGGGTATAGGGGCGA
AAGACCAATCGAACCATCTAGTAGCTGGTTCCCTCCGAAGTTTCCCTCAGGATA
>gi|47175254|gb|AY252463.1| Maevius indecorus 28S ribosomal RNA gene, partial sequence
GGAGTCTAGCGTGTGCGC~GAGTCATTGGG~TGAA~~~~~~~AAACCTAAAGGCGTAATG
AAAGTGTCAGAGG~~~~~~~~~~~~~~~~GCGCTT~GCGC~~~~~~~~~~~TCTCAGT~G
GGAGGATGGG~CTTCC~~~~~~GGCTTTCAGTC~~~~~~~~~~~~~~~~~GGGGCCCCGC
ACTCCCGGGGCGTTTCATT~CTCGTT~~TCGAGTCGAGACGCACCAGGAGC~GCACACGC
TGGTACCCGAAAGATGGTGAACTATGCCTGGCCAGGACGAAGCCAGGGGAAACCCTGGTG
GAGGTCCGAAGCGATTCTGACGTGCAAATCGATCGTCTGA~~~GCTGGGTATAGGGGCGA
AAGACCAATCGAACCATCTAGTAGCTGGTTCCCTCCGAAGTTTCCCTCAGG~~~
