# Supplementary material for: Secondary structure models of 18S and 28S rRNAs of the true bugs based on complete rDNA sequences of Eurydema maracandica Oshanin, 1871 (Heteroptera, Pentatomidae)
Source: Zookeys. 2013 Jul 30;(319):363–77. doi: 10.3897/zookeys.319.4178 (PMC3764533; doi:10.3897/zookeys.319.4178)
Supplement: Supplementary file 4 — The summarization of length variation in 18S rDNA sequence of Heteroptera. (doi: 10.3897/zookeys.319.4178.app4) File format: Microsoft Excel Worksheed (xls). [file ZooKeys-319-363-s004.xls]

## Sheet: Sheet1
					B	D	E	F	L	M	R	S	T	U	W	X
Enicocephalomorpha		Enicocephalidae	Stenopirates sp.	FJ372645	18	3	5	0	73	8	0	1	11	10	3	0
			Stenopirates sp.	DQ910775	19	3	5	0	73	8	0	1	11	10	3	0
Dipsocoromorpha		Dipsocoridae	Ceratocombus australiensis	AY252300	22	4	10	1	35	8	0	0	4	8	3	5
			Cryptostemma sp.	AY252301	10	4	10	3	72	8	0	0	6	9	3	4
		Schizopteridae	Pateena polymitarior	AY252302	10	4	10	1	85	8	0	0	2	7	3	6
			Pateena elimata	AY252303	10	4	10	1	85	8	0	0	2	7	3	6
			Hypselosoma hickmani	AY252304	8	4	11	1	66	8	0	0	3	7	3	6
Gerromorpha	Gerroidea	Gerridae	Gerridae sp.	DQ910776	9	4	12	1	46	8	0	0	4	9	3	2
			Gerris sp.	FJ372641	9	4	12	1	46	8	0	0	4	9	3	2
Nepomorpha	Nepoidea	Nepidae	Ranatra sp.	DQ910778	16	4	13	0	76	8	0	2	4	9	4	4
			Ranatra chinensis	FJ372644	15	4	13	0	76	8	0	2	4	9	4	4
			Ranatra sp.	DQ133580	11	4	12	0	70	9	1	3	9	10	2	5
	Corixoidea	Corixidae	Sigara sp.	FJ372642	13	4	9	0	68	8	0	2	4	9	3	5
			Corixidae sp.	DQ910774	13	4	9	0	68	8	0	2	4	9	3	5
	Notonectoidea	Notonectoidea	Notonecta chinensis	FJ372643	13	4	13	0	68	8	0	2	4	9	3	5
Leptopodomorpha	Saldoidea	Saldidae	Saldula sp.	FJ372639	9	4	6	0	61	8	1	3	3	9	4	4
			Salda sp.	EU683178	9	4	6	0	67	8	1	3	3	9	3	4
	Leptopodoidea	Leptopodidae	Leptopodidae sp.	FJ372640	12	4	10	0	64	8	1	2	4	9	3	4
			Leptopodidae sp.	DQ910777	12	4	10	0	64	8	1	2	4	9	3	4
Cimicomorpha	Reduvioidea	Phymatidae	Macrocephalus sp.	EU683152	19	4	8	0	72	10	4	2	3	9	4	4
			Macrocephalus sp.	AY252311	19	4	8	0	72	10	4	2	3	9	4	4
			Phymata sp.	DQ133579	17	4	6	0	73	10	4	1	3	9	3	4
		Reduviidae	Triatoma rubrofasciata	AJ421960	14	4	5	2	71	10	4	2	3	9	3	4
			Cavernicola lenti	AJ421963	14	4	5	2	71	10	4	2	3	9	3	4
			Belminus herreri	AJ421964	14	4	5	2	71	10	4	2	3	9	3	4
			Linshcosteus sp.	AJ421954	14	4	5	2	71	10	4	2	3	9	3	4
			Triatoma dimidiata	AJ243328	14	4	5	2	71	10	4	2	3	9	3	4
			Triatoma phyllosoma	AJ243329	14	4	5	2	71	10	4	2	3	9	3	4
			Triatoma pallidipennis	AJ243330	14	4	5	2	71	10	4	2	3	9	3	4
			Triatoma longipennis	AJ243331	14	4	5	2	71	10	4	2	3	9	3	4
			Triatoma picturata	AJ243332	14	4	5	2	71	10	4	2	3	9	3	4
			Triatoma mazzottii	AJ243333	14	4	5	2	71	10	4	2	3	9	3	4
			Rhodnius stali	AJ243335	14	4	5	2	74	10	4	2	3	9	3	5
			Panstrongylus megistus	AJ243336	14	4	5	2	71	10	4	2	3	9	3	4
			Eratyrus mucronatus	AJ421953	14	4	5	2	71	10	4	2	3	9	3	4
			Panstrongylus rufotuberculatus	AJ421955	14	4	5	2	71	10	4	2	3	9	3	5
			Triatoma sordida	AJ421956	14	4	5	2	71	10	4	2	3	9	3	4
			Triatoma brasiliensis	AJ421957	14	4	5	2	71	10	4	2	3	9	3	4
			Triatoma barberi	AJ421958	14	4	5	2	71	10	4	2	3	9	3	4
			Triatoma flavida	AJ421959	14	4	5	2	71	10	4	2	3	9	3	4
			Mepraia spinolai	AJ421961	14	4	5	2	71	10	4	2	3	9	3	4
			Rhodnius prolixus	AJ421962	14	4	5	2	74	10	4	2	3	9	3	5
			Pygolampis foeda	EF487317	14	4	5	2	72	10	3	2	3	9	3	4
			Triatoma infestans	Y18750	14	4	5	2	72	10	4	2	3	9	3	4
			Psammolestes tertius	Y18751	14	4	5	2	74	10	4	2	3	9	3	5
			Reduvius personatus	AJ421968	14	4	5	2	75	10	4	2	3	9	3	6
			Arilus cristatus	AJ421965	14	4	5	2	72	10	4	2	3	9	3	4
			Dipetalogaster maxima	AJ243334	14	4	5	2	71	10	4	2	3	9	3	4
			Rasahus guttatipennis	AJ421967	17	4	5	2	71	10	4	2	3	9	3	4
			Emesaya brevipennis	AY252321	13	4	5	2	72	10	4	2	3	9	3	4
			Calphurnioides sp.	EF487312	14	4	4	2	71	10	4	2	3	9	3	4
			Sycanus croceovittatus	EF487304	14	4	5	2	72	10	4	2	3	9	3	4
			Epidaus nebulo	EF487305	14	4	5	2	73	10	4	2	3	9	3	4
			Emesaya brevipennis	EU683139	13	4	5	2	72	10	4	2	3	9	3	4
	Microphysoidea	Microphysidae	Loricula elegantula	EU683151	13	4	5	2	64	10	3	1	3	9	3	5
			Loricula elegantula	AY352318	13	4	5	2	64	10	3	1	3	9	3	5
	Miroidae	Thaumastocoridae	Discocoris drakei	EU683137	14	6	7	2	55	10	4	2	4	9	3	6
			Xylastodoris luteolus	FJ226443	14	6	6	2	54	10	4	2	3	9	3	6
		Miridae	Vanniopsis howensex	FJ226443	12	7	5	2	78	10	4	4	3	9	3	4
			Lygus hesperus	U06476	13	6	5	0	80	10	4	3	3	9	3	4
		Tingidae	Chorotingis sp.	EU683120	12	5	10	2	80	10	4	2	3	9	3	6
			Corythucha sp.	DQ133582	11	4	14	0	69	7	0	2	4	9	3	4
			Corythuca sp.	AY252284	12	5	14	2	78	10	4	2	3	9	3	6
	Naboidea	Nabidae	Nabis ferus	EF487300	13	3	5	2	62	10	3	2	3	9	5	4
			Nabis punctatus mimoferus	EF487315	13	3	5	2	62	10	3	2	3	9	5	4
			Nabis flavomarginatus	GQ258424	13	3	5	2	61	10	3	2	3	9	5	4
			Himacerus apterus	GQ258425	13	4	5	2	61	10	3	2	3	9	5	4
			Nabis stenoferus	GQ258426	13	3	5	2	62	10	3	2	3	9	5	4
		Lyctocoridae	Lyctocoris beneficus	EF487298	0	0	5	2	61	9	3	2	3	9	5	1
	Cimicoidea	Anthocoridae	Anthocoris sp.	AY252319	13	4	4	2	67	10	3	2	3	9	5	6
			Tetraphleps aterrimus	EF487295	13	4	4	2	67	10	3	2	3	9	5	6
			Orius agilis	EF487296	15	5	3	2	80	10	3	2	3	9	5	7
			Anthocoris confusus	EF487297	13	4	4	2	65	10	3	2	3	9	5	4
			Amphiareus obscuriceps	EF487301	13	4	5	2	64	10	3	2	3	9	5	7
			Anthocoris pilosus	EF487302	13	4	4	2	66	10	3	2	3	9	5	7
			Anthocoris zoui	EF487303	13	4	4	2	66	10	3	2	3	9	5	6
			Anthocoris hsiaoi	EF487306	13	4	4	2	65	10	3	2	3	9	5	6
			Anthocoris montanus	EF487307	13	4	4	2	65	10	3	2	3	9	5	6
			Physopleurella armata	EF487308	13	4	5	2	62	10	3	2	4	9	5	6
			Anthocoris flavipes	EF487309	13	4	4	2	66	10	3	2	3	9	5	6
			Montandoniola moraguesi	EF487310	15	4	3	2	84	10	3	2	3	9	5	7
			Anthocoris thibetanus	EF487314	13	4	4	2	66	10	3	2	3	9	5	6
			Anthocoris sp.	EU683111	13	4	4	2	67	10	3	2	3	9	5	6
			Amphiareus obscuriceps	GQ258393	13	4	5	2	64	10	3	2	3	9	5	7
			Amphiareus ruficollaris	GQ258394	13	4	5	2	64	10	3	2	3	9	5	6
			Xylocoris cerealis	GQ258395	14	4	5	2	63	10	3	2	3	9	5	5
			Anthocoris confusus	GQ258401	13	4	4	2	65	10	3	2	3	9	5	4
			Anthocoris gracilis	GQ258402	13	4	4	2	65	10	3	2	3	9	5	6
			Anthocoris japonicus	GQ258404	13	4	4	2	65	10	3	2	3	9	5	6
			Anthocoris miyamotoi	GQ258405	13	4	4	2	65	10	3	2	3	9	5	6
			Bilia sp.	GQ258406	15	4	3	2	85	10	3	2	3	9	5	7
			Buchananiella crassicornis	GQ258407	13	4	5	2	62	10	3	2	3	9	5	5
			Buchananiella leptocephala	GQ258408	13	4	5	2	62	10	3	2	3	9	5	5
			Lasiochilus japonicus	GQ258410	13	4	5	2	58	10	3	2	3	9	5	4
			Lasiochilus luceonotatus	GQ258411	13	4	5	2	57	9	3	2	3	9	5	5
			Montandoniola moraguesi	GQ258413	15	4	3	2	84	10	3	2	3	9	5	6
			Orius sp.	EU683168	15	5	3	2	84	10	3	2	3	9	5	7
		Cimicidae	Cimex lectularius	GQ258396	13	4	5	2	60	10	3	2	3	9	5	5
		Curaliidae	Curalium cronini	EU683128	13	4	4	2	60	10	3	1	3	8	5	8
Pentatomomorpha	Aradoidea	Aradidae	Carventus hainanensis	DQ910773	11	4	5	2	87	10	3	2	4	9	3	5
	Pentatomoidea	Acanthosomatidae	Stauralia chloracantha	AY252268	11	4	6	2	75	10	3	2	4	9	3	8
			Stauralia compuncta	AY252269	11	5	6	2	75	10	3	2	4	9	3	8
			Elasmostethus sp.	AY252322	11	5	7	3	75	10	3	2	4	9	3	5
		Canopidae	Canopus sp.	AY252229	11	4	5	2	75	10	3	2	4	9	3	5
		Dinidoridae	Megymenum sp.	AY252224	11	4	5	2	75	10	3	2	4	9	3	4
		Tessaratomidae	Tessaratoma papillosa	AY627312	11	4	5	2	75	10	3	2	4	9	3	5
		Cydnidae	Cydninae sp.	EF641200	11	4	5	2	75	10	3	2	4	9	0	0
		Pentatomidae	Eurydema maracandica	JX997807	11	4	5	2	75	10	3	2	4	9	3	5
			Austrotechus rugosus	AY252273	11	4	5	2	75	10	3	2	4	9	3	5
			Erthesina fullo	AY627315	11	4	5	2	76	10	3	2	4	9	3	5
			Pentatomidae sp.	DQ133578	11	4	5	2	75	10	3	2	4	9	3	5
			R.nebulosa	X89495	11	4	5	2	76	10	3	2	4	9	3	5
		Plataspidae	Megacopta cribraria	AY627313	11	4	6	2	76	10	3	2	4	9	3	5
		Scutelleridae	Poecilocoris latus	AY627311	11	4	5	2	75	10	3	2	4	9	3	5
		Thaumastellidae	Thaumastella elizabethae	EF641221	11	4	5	2	77	10	3	2	4	9	0	5
	Lygaeoidea	Berytidae	Neoneides muticus	AY252412	11	4	5	2	78	10	3	2	4	9	3	5
		Lygaeidae	Udeocoris nigroaeneus	AY252262	11	4	4	2	79	10	3	2	4	9	3	5
			Kleidocerys sp.	AY252410	11	4	4	2	78	10	3	2	5	9	3	5
			Neacoryphus sp.	AY252411	11	4	4	2	79	10	3	2	4	9	3	8
			Pachygrontha antennata	AY324852	11	4	5	2	78	10	3	2	5	9	3	7
			Henestaris oschanini	AY324853	11	4	5	2	79	10	3	2	4	9	3	5
			Spilostethus hospes	AY627319	11	4	5	2	79	10	3	2	4	9	3	8
			Graptostethus quadrisignatus	AY627325	11	4	5	2	79	10	3	2	4	9	3	8
			Nysius sp.	AY627326	11	4	4	2	80	10	3	2	4	9	3	6
			Pseudopachybrachius guttus	AY627327	11	4	5	2	78	10	3	4	5	9	3	7
			Paromius piratodes	AY742881	11	4	5	2	78	10	3	4	5	9	3	8
			Physopelta quadriguttata	AY742882	11	4	4	2	77	10	3	2	4	9	3	8
			Graptostethus sp	.AY742885	11	4	5	2	79	10	3	2	4	9	3	8
	Pyrrhocoroidea	Largidae	Physopelta gutta	AY742884	11	4	4	2	76	10	3	2	4	9	3	8
		Pyrrhocoridae	Dysdercus poecilus	AY627318	12	4	5	2	70	10	3	2	4	9	3	5
	Coreoidea	Alydidae	Leptocorisa sp.	AY627320	11	4	4	2	78	10	3	2	4	9	3	5
			Leptocorisa acuta	AY627322	11	4	4	2	78	11	3	2	4	9	3	5
			Riptortus linearis	AY627324	11	4	4	2	77	10	3	2	4	9	3	5
		Coreidae	Leptoglossus occidentalis	AY252225	11	4	5	2	78	10	3	2	4	9	3	5
			Mictis fuscipes	AY627317	11	4	5	2	77	10	3	2	4	9	4	4
			Cletus punctiger	AY267323	11	4	5	2	76	10	3	2	4	9	3	5
			Anoplocnemis binotata	AY627329	11	4	5	2	76	10	3	2	4	9	3	5
			Cletus trigonus	AY742883	11	4	5	2	77	10	3	2	4	9	3	5
			Homoeocerus unipunctatus	AY742886	11	4	5	2	76	10	3	2	4	9	3	5
		Rhopalidae	Harmostes sp.	AY252226	10	5	4	2	76	10	3	2	4	9	3	5
