# Supplementary material for: Secondary structure models of 18S and 28S rRNAs of the true bugs based on complete rDNA sequences of Eurydema maracandica Oshanin, 1871 (Heteroptera, Pentatomidae)
Source: Zookeys. 2013 Jul 30;(319):363–77. doi: 10.3897/zookeys.319.4178 (PMC3764533; doi:10.3897/zookeys.319.4178)
Supplement: Supplementary file 5 — The summarization of length variation in D3 region of 28S rDNA sequence of Heteroptera. (doi: 10.3897/zookeys.319.4178.app5) File format: Microsoft Excel Worksheed (xls). [file ZooKeys-319-363-s005.xls]

## Sheet: Sheet1
					D3-1	D3-2	D3-3
Enicocephalomorpha		Enicocephalidae	Henicocoris monteithi	EU683199	4	11	13
			Stenopirates sp.	FJ372664	3	5	12
Dipsocoromorpha		Dipsocoridae	Ceratocombus coleoptratus	EU871208	6	7	13
			Ceratocombus australiensis	AY252547	6	7	11
Gerromorpha	Mesoveloidea	Mesoveliidae	Mesovelia vittigera	AB034767	5	6	8
	Hebroidea	Hebridae	Hebrus pusillus	EU871216	7	9	19
		Paraphrynoveliidae	Paraphrynovelia brincki	EU871218	4	6	15
		Macroveliidae	Macrovelia hornii	AY252450	4	6	15
			Macrovelia horniix	AY252450	4	6	15
	Hydrometroidea	Hydrometrida	Hydrometra gracilenta	EU871219	6	8	16
			Hydrometra procera	AB034768	6	8	16
	Gerroidea	Hermatobatidae	Hermatobates weddi	AB034769	6	17	23
		Gerridae	Onychotrechus esakii	GU645098	5	7	15
			Gerris sp.	FJ372660	5	6	15
		Veliidae	Perittopus asiaticus	EU871225	5	6	10
			Velia sp.	FJ418593	5	6	11
Nepomorpha	Nepoidea	Belostomatidae	Abedus breviceps	AY252440	10	11	22
		Nepidae	Cercotmetus sp.	EU871211	5	10	14
	Ochteroidea	Gelastocoridae	Gelastocoris oculatus	AY252453	4	7	14
			Nerthra adspersa	AY252524	4	7	13
			Gelastocoris oculatus	EU683197	4	7	14
		Ochteridae	Megochterus occidentalis	AY252525	4	6	13
	Corixoidea	Corixidae	Diaprepocoris barycephalus	EU871212	4	7	14
		Micronectidae	Micronecta formosana	HM038008	0	6	17
	Naucoroidea	Aepophilidae	Saldula pallipes	AY252433	4	5	15
Leptopodomorpha	Saldoidea	Saldidae	Saldula pallipes	U65175	4	5	12
			Salda sp.	EU683209	4	5	12
	Leptopodoidea	Leptopodidae	Leptopodidae sp.	FJ372659	2	6	14
Cimicomorpha	Reduvioidea	Phymatidae	Phymata sp.	FJ230642	6	8	16
			Phymata fortificata	FJ230626	6	6	19
		Reduviidae	Triatoma sp.	EU683215	6	35	18
			Pselliopus coccinea	AY252473	6	36	30
	Microphysoidea	Microphysidae	Loricula elegantula	AY252557	4	6	18
	Joppeicoidea	Joppeicidae	Joppeicus paradoxus	EU683200	4	5	14
			Joppeicus paradoxus	AY252455	4	5	14
	Miroidea	Thaumastocoridae	Discocoris drakei	EU683196	7	6	30
			Onymocoris izzardi	EU683208	8	9	28
		Miridae	Phallospinophylus setosus	FJ230613	6	7	12
			Austromiris sp.	EU683186	5	7	13
		Tingidae	Diplocysta sp.	EU683194	7	9	29
			Diplocysta sp.	EU683195	7	9	29
	Naboidea	Nabidae	Nabinae sp.	EU683206	4	5	13
			Alloeorhynchus sp.	EU683183	4	6	13
	Cimicoidea	Plokiophilidae	Lipokophila eberhardi	EU683202	4	6	15
			Lipokophila eberhardi	AY252432	4	6	15
		Lyctocoridae	Lyctocoris beneficus	GQ258447	0	4	13
			Lyctocoris beneficus	EF487324	0	4	13
		Anthocoridae	Anthocorinae sp.	EU683184	4	5	13
			Montandoniola moraguesi	GQ258448	5	9	13
		Cimicidae	Cimex lectularius	AY252526	4	7	13
Pentatomomorpha	Aradoidea	Aradidae	Mezira sayi	EF641177	4	11	15
		Termitaphididae	Termitaradus australiensis	AY252469	4	19	12
	Pentatomoidea	Acanthosomatidae	Acanthosomatidae sp.	EF641179	5	19	14
			Elasmostethus sp.	AY252561	5	19	14
			Eupolemus sp.	AY252511	5	19	14
			Stauralia chloracantha	AY252512	5	19	14
			Stauralia compuncta	AY252513	5	19	15
			Amphaces sp.	AY252515	5	19	15
			Anischys luteovarius	AY252516	5	19	14
		Lestoniidae	Lestonia haustorifera	AY252434	5	19	14
		Canopidae	Canopus sp.	AY252472	4	19	22
		Cydnidae	Cydninae sp. 2	EF641180	4	21	15
			Cydninae sp. 1	EF641182	4	19	15
		Pentatomidae	Eurydema maracandica	JX997806	4	19	15
			Piezodorus lituratus	AY839178	4	19	15
		Scutelleridae	Choerocoris paganus	EF641193	4	20	14
			Coleotichus costatus	EF641194	4	24	15
		Thaumastellidae	Thaumastella elizabethae	EF641195	4	24	12
		Urostylidae	Urostylis westwoodi	AY252456	4	19	12
	Lygaeoidea	Berytidae	Neoneides muticus	AY252631	4	12	13
			Pronotacantha annulata	AY252615	4	12	13
		Idiostolidae	Trisecus sp.	AY252507	8	22	4
		Lygaeidae	Kleidocerys sp.	AY252629	4	13	12
			Phlegyas abbreviatus	AY252535	4	10	12
		Piesmatidae	Mcateella sp.	AY252503	5	20	12
	Pyrrhocoroidea	Pyrrhocoridae	Dysdercus sp.	AY252563	4	13	6
			Stenomacra sp.	AY252471	4	11	12
	Coreoidea	Alydidae	Leptocorisa acuta	AY252462	4	11	12
		Coreidae	Cletus sp.	AY252504	4	10	11
			Aulacosternum nigrorubrum	AY252500	4	10	12
		Hyocephalidae	Maevius indecorus	AY252463	4	10	11
		Rhopalidae	Serinthea sp.	AY252645	4	10	13
			Harmostes sp.	AY252470	4	10	13
		Stenocephalidae	Dicranocephalus sp.	AY252467	4	11	12
